# Supplementary material for: Plant growth-promoting bacteria as biological control agents for sustainable agriculture: targeting root-knot nematodes
Source: Front Plant Sci. 2025 Aug 19;16:1567265. doi: 10.3389/fpls.2025.1567265 (PMC12401914; doi:10.3389/fpls.2025.1567265)
Supplement: Supplementary file 2 [file Table1.xlsx]

## Sheet: Folha1
Table S2. Genome comparison of Pseudomonas capeferrum UC_21.30 A.1 against Pseudomonas capeferrum UC_21.3 A.1.
			Pseudomonas sp. UC_21_30A_1					Pseudomonas sp. UC_21_3A_1
Contig	Gene	Length	Gene id	function	Hit	Contig	Gene	Gene id	percent identity 6666666.1074965	function
1	1	441	fig|6666666.1075218.peg.1	Mobile element protein	uni	99	5413	fig|6666666.1074965.peg.5413	41.77	Mobile element protein
1	2	40	fig|6666666.1075218.peg.2	Mobile element protein	-	-		-	0	-
1	3	112	fig|6666666.1075218.peg.3	ISPpu14, transposase Orf2	-	-		-	0	-
1	4	111	fig|6666666.1075218.peg.4	Conserved domain protein	bi	77	4667	fig|6666666.1074965.peg.4667	100	FIG00962753: hypothetical protein
1	5	410	fig|6666666.1075218.peg.5	Phenylacetic acid-specific porin; hydroxycinnamate specific porine	bi	77	4668	fig|6666666.1074965.peg.4668	99.27	Phenylacetic acid-specific porin; hydroxycinnamate specific porine
1	6	438	fig|6666666.1075218.peg.6	Na+/H+-dicarboxylate symporter	bi	77	4669	fig|6666666.1074965.peg.4669	100	Na+/H+-dicarboxylate symporter
1	7	251	fig|6666666.1075218.peg.7	hypothetical protein	bi	77	4670	fig|6666666.1074965.peg.4670	99.6	hypothetical protein
1	8	295	fig|6666666.1075218.peg.8	Transcriptional regulator, LysR family	bi	77	4671	fig|6666666.1074965.peg.4671	99.66	Transcriptional regulator, LysR family
1	9	308	fig|6666666.1075218.peg.9	3-hydroxyisobutyrate dehydrogenase and related beta-hydroxyacid dehydrogenases	bi	77	4672	fig|6666666.1074965.peg.4672	99.67	3-hydroxyisobutyrate dehydrogenase and related beta-hydroxyacid dehydrogenases
1	10	363	fig|6666666.1075218.peg.10	4-oxalomesaconate tautomerase (EC 5.3.2.8)	bi	77	4673	fig|6666666.1074965.peg.4673	100	4-oxalomesaconate tautomerase (EC 5.3.2.8)
1	11	239	fig|6666666.1075218.peg.11	4-carboxy-4-hydroxy-2-oxoadipate aldolase (EC 4.1.3.17)	bi	77	4674	fig|6666666.1074965.peg.4674	100	4-carboxy-4-hydroxy-2-oxoadipate aldolase (EC 4.1.3.17)
1	12	246	fig|6666666.1075218.peg.12	4-oxalmesaconate hydratase (EC 4.2.1.83)	bi	77	4675	fig|6666666.1074965.peg.4675	99.59	4-oxalmesaconate hydratase (EC 4.2.1.83)
1	13	403	fig|6666666.1075218.peg.13	Gallic acid utilization transcriptional regulator, LysR family	bi	77	4676	fig|6666666.1074965.peg.4676	100	Gallic acid utilization transcriptional regulator, LysR family
1	14	425	fig|6666666.1075218.peg.14	Outer membrane low permeability porin, OprD family	bi	77	4677	fig|6666666.1074965.peg.4677	99.76	Outer membrane low permeability porin, OprD family
1	15	64	fig|6666666.1075218.peg.15	Bll6423 protein	bi	77	4678	fig|6666666.1074965.peg.4678	100	Bll6423 protein
1	16	346	fig|6666666.1075218.peg.16	Transcriptional regulator, AraC family	bi	77	4679	fig|6666666.1074965.peg.4679	100	Transcriptional regulator, AraC family
1	17	308	fig|6666666.1075218.peg.17	3-hydroxybutyryl-CoA dehydrogenase (EC 1.1.1.157)	bi	77	4680	fig|6666666.1074965.peg.4680	99.67	3-hydroxybutyryl-CoA dehydrogenase (EC 1.1.1.157)
1	18	313	fig|6666666.1075218.peg.18	hypothetical protein AF1210	bi	77	4681	fig|6666666.1074965.peg.4681	100	hypothetical protein AF1210
1	19	454	fig|6666666.1075218.peg.19	Uncharacterized MFS-type transporter	bi	77	4682	fig|6666666.1074965.peg.4682	99.56	Uncharacterized MFS-type transporter
1	20	38	fig|6666666.1075218.peg.20	Mobile element protein	bi	77	4683	fig|6666666.1074965.peg.4683	100	Mobile element protein
1	21	135	fig|6666666.1075218.peg.21	Mobile element protein	bi	77	4684	fig|6666666.1074965.peg.4684	100	Mobile element protein
1	22	188	fig|6666666.1075218.peg.22	Flagellar biosynthesis protein FliP	bi	77	4685	fig|6666666.1074965.peg.4685	98.4	Flagellar biosynthesis protein FliP
1	23	237	fig|6666666.1075218.peg.23	RNA polymerase sigma factor for flagellar operon	bi	77	4686	fig|6666666.1074965.peg.4686	97.88	RNA polymerase sigma factor for flagellar operon
1	24	242	fig|6666666.1075218.peg.24	hypothetical protein	bi	77	4687	fig|6666666.1074965.peg.4687	99.59	hypothetical protein
1	25	277	fig|6666666.1075218.peg.25	hypothetical protein	bi	77	4688	fig|6666666.1074965.peg.4688	97.83	hypothetical protein
1	26	207	fig|6666666.1075218.peg.26	GENE II AND X PROTEINS	bi	77	4690	fig|6666666.1074965.peg.4690	100	GENE II AND X PROTEINS
1	27	485	fig|6666666.1075218.peg.27	Trk potassium uptake system protein TrkH	bi	77	4691	fig|6666666.1074965.peg.4691	100	Trk potassium uptake system protein TrkH
1	28	43	fig|6666666.1075218.peg.28	Mobile element protein	bi	77	4692	fig|6666666.1074965.peg.4692	100	Mobile element protein
1	29	223	fig|6666666.1075218.peg.29	Putative outer membrane lipoprotein	bi	77	4693	fig|6666666.1074965.peg.4693	100	Putative outer membrane lipoprotein
1	30	620	fig|6666666.1075218.peg.30	hypothetical protein	bi	77	4694	fig|6666666.1074965.peg.4694	99.35	hypothetical protein
1	31	563	fig|6666666.1075218.peg.31	Putative transport protein	bi	77	4695	fig|6666666.1074965.peg.4695	99.64	Putative transport protein
1	32	843	fig|6666666.1075218.peg.32	Spermidine synthase long (EC 2.5.1.16)	bi	77	4696	fig|6666666.1074965.peg.4696	99.88	Spermidine synthase long (EC 2.5.1.16)
1	33	522	fig|6666666.1075218.peg.33	Arylsulfatase (EC 3.1.6.1)	bi	77	4697	fig|6666666.1074965.peg.4697	100	Arylsulfatase (EC 3.1.6.1)
1	34	334	fig|6666666.1075218.peg.34	FIG068086: hypothetical protein	bi	77	4698	fig|6666666.1074965.peg.4698	99.7	FIG068086: hypothetical protein
1	35	436	fig|6666666.1075218.peg.35	BatD	bi	77	4699	fig|6666666.1074965.peg.4699	99.08	BatD
1	36	532	fig|6666666.1075218.peg.36	Aerotolerance protein BatB / Aerotolerance protein BatC	bi	77	4700	fig|6666666.1074965.peg.4700	99.62	Aerotolerance protein BatB / Aerotolerance protein BatC
1	37	331	fig|6666666.1075218.peg.37	Aerotolerance protein BatA	bi	77	4701	fig|6666666.1074965.peg.4701	99.39	Aerotolerance protein BatA
1	38	170	fig|6666666.1075218.peg.38	FIG00985226: hypothetical protein	bi	77	4702	fig|6666666.1074965.peg.4702	100	FIG00985226: hypothetical protein
1	39	314	fig|6666666.1075218.peg.39	hypothetical protein PA3071	bi	77	4703	fig|6666666.1074965.peg.4703	100	hypothetical protein PA3071
1	40	325	fig|6666666.1075218.peg.40	MoxR-like ATPase in aerotolerance operon	bi	77	4704	fig|6666666.1074965.peg.4704	99.69	MoxR-like ATPase in aerotolerance operon
1	41	785	fig|6666666.1075218.peg.41	probable deca-heme c-type cytochrome	bi	77	4705	fig|6666666.1074965.peg.4705	99.87	probable deca-heme c-type cytochrome
1	42	47	fig|6666666.1075218.peg.42	COG0553: Superfamily II DNA/RNA helicases, SNF2 family	bi	77	4706	fig|6666666.1074965.peg.4706	93.48	COG0553: Superfamily II DNA/RNA helicases, SNF2 family
1	43	232	fig|6666666.1075218.peg.43	3-oxoadipate CoA-transferase subunit A (EC 2.8.3.6)	bi	77	4707	fig|6666666.1074965.peg.4707	100	3-oxoadipate CoA-transferase subunit A (EC 2.8.3.6)
1	44	214	fig|6666666.1075218.peg.44	3-oxoadipate CoA-transferase subunit B (EC 2.8.3.6)	bi	77	4708	fig|6666666.1074965.peg.4708	99.53	3-oxoadipate CoA-transferase subunit B (EC 2.8.3.6)
1	45	110	fig|6666666.1075218.peg.45	hypothetical protein	bi	77	4709	fig|6666666.1074965.peg.4709	100	hypothetical protein
1	46	590	fig|6666666.1075218.peg.46	hypothetical protein	bi	77	4710	fig|6666666.1074965.peg.4710	99.83	hypothetical protein
1	47	375	fig|6666666.1075218.peg.47	hypothetical protein	bi	77	4711	fig|6666666.1074965.peg.4711	99.73	hypothetical protein
1	48	282	fig|6666666.1075218.peg.48	2-keto-4-pentenoate hydratase (EC 4.2.1.80)	bi	77	4712	fig|6666666.1074965.peg.4712	99.64	2-keto-4-pentenoate hydratase (EC 4.2.1.80)
1	49	300	fig|6666666.1075218.peg.49	2-hydroxy-3-oxopropionate reductase (EC 1.1.1.60)	bi	77	4713	fig|6666666.1074965.peg.4713	99.33	2-hydroxy-3-oxopropionate reductase (EC 1.1.1.60)
1	50	297	fig|6666666.1075218.peg.50	Transcriptional regulator, LysR family	bi	77	4714	fig|6666666.1074965.peg.4714	99.32	Transcriptional regulator, LysR family
1	51	1173	fig|6666666.1075218.peg.51	Cellulose synthase operon protein C	bi	77	4715	fig|6666666.1074965.peg.4715	99.23	Cellulose synthase operon protein C
1	52	372	fig|6666666.1075218.peg.52	beta-1,4-glucanase (cellulase) (EC 3.2.1.4)	bi	77	4716	fig|6666666.1074965.peg.4716	99.46	beta-1,4-glucanase (cellulase) (EC 3.2.1.4)
1	53	760	fig|6666666.1075218.peg.53	Cyclic di-GMP-binding protein BcsB	bi	77	4717	fig|6666666.1074965.peg.4717	99.6	Cyclic di-GMP-binding protein BcsB
1	54	870	fig|6666666.1075218.peg.54	Cellulose synthase catalytic subunit [UDP-forming] (EC 2.4.1.12)	bi	77	4718	fig|6666666.1074965.peg.4718	99.54	Cellulose synthase catalytic subunit [UDP-forming] (EC 2.4.1.12)
1	55	236	fig|6666666.1075218.peg.55	Cellulose biosynthesis protein BcsQ	bi	77	4719	fig|6666666.1074965.peg.4719	99.15	Cellulose biosynthesis protein BcsQ
1	56	73	fig|6666666.1075218.peg.56	hypothetical protein	bi	77	4720	fig|6666666.1074965.peg.4720	100	hypothetical protein
1	57	540	fig|6666666.1075218.peg.57	Cellulose biosynthesis protein BcsG	bi	77	4721	fig|6666666.1074965.peg.4721	100	Cellulose biosynthesis protein BcsG
1	58	62	fig|6666666.1075218.peg.58	FIG005119: putative inner membrane protein	bi	77	4722	fig|6666666.1074965.peg.4722	100	FIG005119: putative inner membrane protein
1	59	497	fig|6666666.1075218.peg.59	Cellulose biosynthesis protein BcsE	bi	77	4723	fig|6666666.1074965.peg.4723	99.58	Cellulose biosynthesis protein BcsE
1	60	37	fig|6666666.1075218.peg.60	hypothetical protein	-	-		-	0	-
1	61	532	fig|6666666.1075218.peg.61	hypothetical protein	bi	77	4724	fig|6666666.1074965.peg.4724	99.81	hypothetical protein
1	62	296	fig|6666666.1075218.peg.62	Transcriptional regulator, MerR family	bi	77	4725	fig|6666666.1074965.peg.4725	99.66	Transcriptional regulator, MerR family
1	63	149	fig|6666666.1075218.peg.63	sensory box protein, putative	bi	77	4726	fig|6666666.1074965.peg.4726	99.32	sensory box protein, putative
1	64	141	fig|6666666.1075218.peg.64	FIG002994: Putative transcriptional regulator	bi	77	4727	fig|6666666.1074965.peg.4727	100	FIG002994: Putative transcriptional regulator
1	65	251	fig|6666666.1075218.peg.65	Oxidoreductase, short-chain dehydrogenase/reductase family	bi	77	4728	fig|6666666.1074965.peg.4728	100	Oxidoreductase, short-chain dehydrogenase/reductase family
1	66	416	fig|6666666.1075218.peg.66	Amine oxidase, flavin-containing	bi	77	4729	fig|6666666.1074965.peg.4729	99.28	Amine oxidase, flavin-containing
1	67	270	fig|6666666.1075218.peg.67	FIG001571: Hypothetical protein	bi	77	4730	fig|6666666.1074965.peg.4730	100	FIG001571: Hypothetical protein
1	68	421	fig|6666666.1075218.peg.68	S-adenosyl-L-methionine dependent methyltransferase, similar to cyclopropane-fatty-acyl-phospholipid synthase	bi	77	4731	fig|6666666.1074965.peg.4731	99.76	S-adenosyl-L-methionine dependent methyltransferase, similar to cyclopropane-fatty-acyl-phospholipid synthase
1	69	165	fig|6666666.1075218.peg.69	FIG024285: Hypothetical protein	bi	77	4732	fig|6666666.1074965.peg.4732	100	FIG024285: Hypothetical protein
1	70	179	fig|6666666.1075218.peg.70	FIG002577: Putative lipoprotein precursor	bi	77	4733	fig|6666666.1074965.peg.4733	99.44	FIG002577: Putative lipoprotein precursor
1	71	164	fig|6666666.1075218.peg.71	hypothetical protein	bi	77	4735	fig|6666666.1074965.peg.4735	99.39	hypothetical protein
1	72	378	fig|6666666.1075218.peg.72	GGDEF domain protein	bi	77	4737	fig|6666666.1074965.peg.4737	99.2	GGDEF domain protein
1	73	470	fig|6666666.1075218.peg.73	Protein containing domains DUF404, DUF407	bi	77	4738	fig|6666666.1074965.peg.4738	100	Protein containing domains DUF404, DUF407
1	74	317	fig|6666666.1075218.peg.74	Protein containing domains DUF403	bi	77	4739	fig|6666666.1074965.peg.4739	100	Protein containing domains DUF403
1	75	260	fig|6666666.1075218.peg.75	Protein containing transglutaminase-like domain, putative cysteine protease	bi	77	4740	fig|6666666.1074965.peg.4740	100	Protein containing transglutaminase-like domain, putative cysteine protease
1	76	246	fig|6666666.1075218.peg.76	hypothetical protein	bi	77	4741	fig|6666666.1074965.peg.4741	99.18	hypothetical protein
1	77	237	fig|6666666.1075218.peg.77	Putative transmembrane protein	bi	77	4742	fig|6666666.1074965.peg.4742	99.58	Putative transmembrane protein
1	78	182	fig|6666666.1075218.peg.78	RNA polymerase ECF-type sigma factor	bi	77	4743	fig|6666666.1074965.peg.4743	99.45	RNA polymerase ECF-type sigma factor
1	79	178	fig|6666666.1075218.peg.79	hypothetical protein	bi	77	4744	fig|6666666.1074965.peg.4744	100	hypothetical protein
1	80	180	fig|6666666.1075218.peg.80	Intracellular protease	bi	77	4745	fig|6666666.1074965.peg.4745	100	Intracellular protease
1	81	78	fig|6666666.1075218.peg.81	hypothetical protein	bi	77	4746	fig|6666666.1074965.peg.4746	98.7	hypothetical protein
1	82	44	fig|6666666.1075218.peg.82	hypothetical protein	bi	77	4747	fig|6666666.1074965.peg.4747	95.35	hypothetical protein
1	83	155	fig|6666666.1075218.peg.83	Repair of Iron Centers di-iron protein	bi	77	4748	fig|6666666.1074965.peg.4748	100	Repair of Iron Centers di-iron protein
1	84	83	fig|6666666.1075218.peg.84	Amino acid transporters	bi	77	4749	fig|6666666.1074965.peg.4749	97.14	Amino acid transporters
1	85	576	fig|6666666.1075218.peg.85	Sensory box histidine kinase/response regulator	bi	77	4750	fig|6666666.1074965.peg.4750	99.83	Sensory box histidine kinase/response regulator
1	86	388	fig|6666666.1075218.peg.86	Alcohol dehydrogenase (EC 1.1.1.1)	bi	77	4751	fig|6666666.1074965.peg.4751	100	Alcohol dehydrogenase (EC 1.1.1.1)
1	87	381	fig|6666666.1075218.peg.87	Coenzyme PQQ synthesis protein E	bi	77	4752	fig|6666666.1074965.peg.4752	99.74	Coenzyme PQQ synthesis protein E
1	88	91	fig|6666666.1075218.peg.88	Coenzyme PQQ synthesis protein D	bi	77	4753	fig|6666666.1074965.peg.4753	100	Coenzyme PQQ synthesis protein D
1	89	46	fig|6666666.1075218.peg.89	Pyrroloquinoline-quinone synthase (EC 1.3.3.11)	bi	77	4754	fig|6666666.1074965.peg.4754	100	Pyrroloquinoline-quinone synthase (EC 1.3.3.11)
1	90	507	fig|6666666.1075218.peg.90	Aldehyde dehydrogenase (EC 1.2.1.3)	bi	77	4755	fig|6666666.1074965.peg.4755	99.41	Aldehyde dehydrogenase (EC 1.2.1.3)
1	91	314	fig|6666666.1075218.peg.91	MBL-fold metallo-hydrolase superfamily	bi	77	4756	fig|6666666.1074965.peg.4756	100	MBL-fold metallo-hydrolase superfamily
1	92	256	fig|6666666.1075218.peg.92	Uncharacterized protein PP2677	bi	77	4757	fig|6666666.1074965.peg.4757	100	Uncharacterized protein PP2677
1	93	154	fig|6666666.1075218.peg.93	Cytochrome c550, associated with quino(hemo)protein alcohol dehydrogenase (EC 1.1.99.8)	bi	77	4758	fig|6666666.1074965.peg.4758	100	Cytochrome c550, associated with quino(hemo)protein alcohol dehydrogenase (EC 1.1.99.8)
1	94	632	fig|6666666.1075218.peg.94	Quino(hemo)protein alcohol dehydrogenase, PQQ-dependent (EC 1.1.2.8)	bi	77	4759	fig|6666666.1074965.peg.4759	100	Quino(hemo)protein alcohol dehydrogenase, PQQ-dependent (EC 1.1.2.8)
1	95	220	fig|6666666.1075218.peg.95	Pentapeptide repeat family protein	bi	77	4760	fig|6666666.1074965.peg.4760	100	Pentapeptide repeat family protein
1	96	213	fig|6666666.1075218.peg.96	Two-component transcriptional response regulator, LuxR family	bi	77	4761	fig|6666666.1074965.peg.4761	100	Two-component transcriptional response regulator, LuxR family
1	97	245	fig|6666666.1075218.peg.97	Two-component system sensor histidine kinase	bi	77	4762	fig|6666666.1074965.peg.4762	99.59	Two-component system sensor histidine kinase
1	98	187	fig|6666666.1075218.peg.98	Rhodanese-related sulfurtransferase	bi	77	4763	fig|6666666.1074965.peg.4763	100	Rhodanese-related sulfurtransferase
1	99	222	fig|6666666.1075218.peg.99	DNA-binding response regulator AgmR	bi	77	4764	fig|6666666.1074965.peg.4764	100	DNA-binding response regulator AgmR
1	100	874	fig|6666666.1075218.peg.100	Sensory box histidine kinase/response regulator	bi	77	4765	fig|6666666.1074965.peg.4765	100	Sensory box histidine kinase/response regulator
1	101	388	fig|6666666.1075218.peg.101	hypothetical protein	bi	77	4766	fig|6666666.1074965.peg.4766	99.74	hypothetical protein
1	102	199	fig|6666666.1075218.peg.102	hypothetical protein	bi	77	4767	fig|6666666.1074965.peg.4767	100	hypothetical protein
1	103	215	fig|6666666.1075218.peg.103	Paraquat-inducible protein A	bi	77	4768	fig|6666666.1074965.peg.4768	100	Paraquat-inducible protein A
1	104	552	fig|6666666.1075218.peg.104	Paraquat-inducible protein B	bi	77	4769	fig|6666666.1074965.peg.4769	99.82	Paraquat-inducible protein B
1	105	185	fig|6666666.1075218.peg.105	hypothetical protein	bi	77	4770	fig|6666666.1074965.peg.4770	100	hypothetical protein
1	106	393	fig|6666666.1075218.peg.106	hypothetical protein	bi	77	4771	fig|6666666.1074965.peg.4771	99.74	hypothetical protein
1	107	346	fig|6666666.1075218.peg.107	Phenylpropionate dioxygenase and related ring-hydroxylating dioxygenases, large terminal subunit	bi	77	4772	fig|6666666.1074965.peg.4772	99.71	Phenylpropionate dioxygenase and related ring-hydroxylating dioxygenases, large terminal subunit
1	108	278	fig|6666666.1075218.peg.108	hypothetical protein	bi	77	4773	fig|6666666.1074965.peg.4773	100	hypothetical protein
1	109	255	fig|6666666.1075218.peg.109	3-alpha-hydroxysteroid dehydrogenase (EC 1.1.1.50)	bi	77	4774	fig|6666666.1074965.peg.4774	100	3-alpha-hydroxysteroid dehydrogenase (EC 1.1.1.50)
1	110	417	fig|6666666.1075218.peg.110	LuxR-type transcription regulator required for testosterone degradation	bi	77	4775	fig|6666666.1074965.peg.4775	100	LuxR-type transcription regulator required for testosterone degradation
1	111	797	fig|6666666.1075218.peg.111	Exporter protein, RND family	bi	77	4776	fig|6666666.1074965.peg.4776	99.87	Exporter protein, RND family
1	112	333	fig|6666666.1075218.peg.112	hypothetical protein	bi	77	4777	fig|6666666.1074965.peg.4777	99.7	hypothetical protein
1	113	403	fig|6666666.1075218.peg.113	3-ketoacyl-CoA thiolase (EC 2.3.1.16) @ Acetyl-CoA acetyltransferase (EC 2.3.1.9)	bi	77	4778	fig|6666666.1074965.peg.4778	100	3-ketoacyl-CoA thiolase (EC 2.3.1.16) @ Acetyl-CoA acetyltransferase (EC 2.3.1.9)
1	114	157	fig|6666666.1075218.peg.114	Nodulation protein N-related dehydratase	bi	77	4779	fig|6666666.1074965.peg.4779	100	Nodulation protein N-related dehydratase
1	115	262	fig|6666666.1075218.peg.115	Oxidoreductase, short-chain dehydrogenase/reductase family	bi	77	4780	fig|6666666.1074965.peg.4780	100	Oxidoreductase, short-chain dehydrogenase/reductase family
1	116	293	fig|6666666.1075218.peg.116	Oxidoreductase, short-chain dehydrogenase/reductase family	bi	77	4781	fig|6666666.1074965.peg.4781	99.32	Oxidoreductase, short-chain dehydrogenase/reductase family
1	117	384	fig|6666666.1075218.peg.117	3-ketoacyl-CoA thiolase (EC 2.3.1.16) @ Acetyl-CoA acetyltransferase (EC 2.3.1.9)	bi	77	4782	fig|6666666.1074965.peg.4782	100	3-ketoacyl-CoA thiolase (EC 2.3.1.16) @ Acetyl-CoA acetyltransferase (EC 2.3.1.9)
1	118	353	fig|6666666.1075218.peg.118	Acyl-CoA dehydrogenase, short-chain specific (EC 1.3.8.1)	bi	77	4783	fig|6666666.1074965.peg.4783	100	Acyl-CoA dehydrogenase, short-chain specific (EC 1.3.8.1)
1	119	387	fig|6666666.1075218.peg.119	Acyl-CoA dehydrogenase, long-chain specific (EC 1.3.8.8)	bi	77	4784	fig|6666666.1074965.peg.4784	100	Acyl-CoA dehydrogenase, long-chain specific (EC 1.3.8.8)
1	120	251	fig|6666666.1075218.peg.120	Probable enoyl-CoA hydratase EchA20 (EC 4.2.1.17)	bi	77	4785	fig|6666666.1074965.peg.4785	100	Probable enoyl-CoA hydratase EchA20 (EC 4.2.1.17)
1	121	370	fig|6666666.1075218.peg.121	Monooxygenase IpdC	bi	77	4786	fig|6666666.1074965.peg.4786	100	Monooxygenase IpdC
1	122	304	fig|6666666.1075218.peg.122	Enoyl-CoA hydratase (EC 4.2.1.17)	bi	77	4787	fig|6666666.1074965.peg.4787	99.34	Enoyl-CoA hydratase (EC 4.2.1.17)
1	123	266	fig|6666666.1075218.peg.123	CoA-transferase subunit beta, IpdB	bi	77	4788	fig|6666666.1074965.peg.4788	100	CoA-transferase subunit beta, IpdB
1	124	292	fig|6666666.1075218.peg.124	CoA-transferase subunit alpha, IpdA	bi	77	4789	fig|6666666.1074965.peg.4789	100	CoA-transferase subunit alpha, IpdA
1	125	302	fig|6666666.1075218.peg.125	2,3-dihydroxybiphenyl 1,2-dioxygenase (EC 1.13.11.39)	bi	77	4790	fig|6666666.1074965.peg.4790	99.34	2,3-dihydroxybiphenyl 1,2-dioxygenase (EC 1.13.11.39)
1	126	316	fig|6666666.1075218.peg.126	conserved protein associated with acetyl-CoA C-acyltransferase / MaoC-like domain	bi	77	4791	fig|6666666.1074965.peg.4791	100	conserved protein associated with acetyl-CoA C-acyltransferase / MaoC-like domain
1	127	404	fig|6666666.1075218.peg.127	Acetyl-CoA C-acyltransferase (EC 2.3.1.9)	bi	77	4792	fig|6666666.1074965.peg.4792	100	Acetyl-CoA C-acyltransferase (EC 2.3.1.9)
1	128	560	fig|6666666.1075218.peg.128	FIG067310: hypothetical protein	bi	77	4793	fig|6666666.1074965.peg.4793	99.82	FIG067310: hypothetical protein
1	129	363	fig|6666666.1075218.peg.129	MBL-fold metallo-hydrolase superfamily	bi	77	4794	fig|6666666.1074965.peg.4794	99.17	MBL-fold metallo-hydrolase superfamily
1	130	621	fig|6666666.1075218.peg.130	Long-chain-fatty-acid--CoA ligase (EC 6.2.1.3) @ Long-chain fatty-acid-CoA ligase (EC 6.2.1.3), Mycobacterial subgroup FadD6	bi	77	4795	fig|6666666.1074965.peg.4795	100	Long-chain-fatty-acid--CoA ligase (EC 6.2.1.3) @ Long-chain fatty-acid-CoA ligase (EC 6.2.1.3), Mycobacterial subgroup FadD6
1	131	354	fig|6666666.1075218.peg.131	NADH:flavin oxidoreductases, Old Yellow Enzyme family	bi	77	4796	fig|6666666.1074965.peg.4796	99.43	NADH:flavin oxidoreductases, Old Yellow Enzyme family
1	132	210	fig|6666666.1075218.peg.132	hypothetical protein	bi	77	4797	fig|6666666.1074965.peg.4797	99.52	hypothetical protein
1	133	258	fig|6666666.1075218.peg.133	Oxidoreductase, short-chain dehydrogenase/reductase family	bi	77	4798	fig|6666666.1074965.peg.4798	100	Oxidoreductase, short-chain dehydrogenase/reductase family
1	134	245	fig|6666666.1075218.peg.134	Oxidoreductase, short-chain dehydrogenase/reductase family	bi	77	4799	fig|6666666.1074965.peg.4799	100	Oxidoreductase, short-chain dehydrogenase/reductase family
1	135	445	fig|6666666.1075218.peg.135	Uncharacterized MFS-type transporter	bi	77	4800	fig|6666666.1074965.peg.4800	99.77	Uncharacterized MFS-type transporter
1	136	277	fig|6666666.1075218.peg.136	4,5-9,10-diseco-3-hydroxy-5,9,17-trioxoandrosta-1(10),2-dien-4-oic acid hydrolase	bi	77	4801	fig|6666666.1074965.peg.4801	100	4,5-9,10-diseco-3-hydroxy-5,9,17-trioxoandrosta-1(10),2-dien-4-oic acid hydrolase
1	137	710	fig|6666666.1075218.peg.137	2,4-dienoyl-CoA reductase [NADPH] (EC 1.3.1.34)	bi	77	4802	fig|6666666.1074965.peg.4802	99.86	2,4-dienoyl-CoA reductase [NADPH] (EC 1.3.1.34)
1	138	460	fig|6666666.1075218.peg.138	FIG002188: hypothetical protein	bi	77	4803	fig|6666666.1074965.peg.4803	100	FIG002188: hypothetical protein
1	139	563	fig|6666666.1075218.peg.139	Long-chain-fatty-acid--CoA ligase (EC 6.2.1.3)	bi	77	4804	fig|6666666.1074965.peg.4804	99.64	Long-chain-fatty-acid--CoA ligase (EC 6.2.1.3)
1	140	385	fig|6666666.1075218.peg.140	Acyl-CoA dehydrogenase family protein	bi	77	4805	fig|6666666.1074965.peg.4805	99.74	Acyl-CoA dehydrogenase family protein
1	141	396	fig|6666666.1075218.peg.141	Acyl-CoA dehydrogenase, long-chain specific (EC 1.3.8.8)	bi	77	4806	fig|6666666.1074965.peg.4806	100	Acyl-CoA dehydrogenase, long-chain specific (EC 1.3.8.8)
1	142	390	fig|6666666.1075218.peg.142	Acyl-CoA dehydrogenase (EC 1.3.8.-), Mycobacterial subgroup FadE29; Acyl-CoA dehydrogenase IgrC	bi	77	4807	fig|6666666.1074965.peg.4807	100	Acyl-CoA dehydrogenase (EC 1.3.8.-), Mycobacterial subgroup FadE29; Acyl-CoA dehydrogenase IgrC
1	143	393	fig|6666666.1075218.peg.143	Sterol carrier protein IgrF	bi	77	4808	fig|6666666.1074965.peg.4808	100	Sterol carrier protein IgrF
1	144	140	fig|6666666.1075218.peg.144	Enoyl coenzyme A hydratase IgrE	bi	77	4809	fig|6666666.1074965.peg.4809	100	Enoyl coenzyme A hydratase IgrE
1	145	378	fig|6666666.1075218.peg.145	Branched-chain acyl-CoA dehydrogenase (EC 1.3.99.12)	bi	77	4810	fig|6666666.1074965.peg.4810	100	Branched-chain acyl-CoA dehydrogenase (EC 1.3.99.12)
1	146	324	fig|6666666.1075218.peg.146	Acyl-CoA transferase domain of IgrD / Nucleic-acid-binding domain of IgrD	bi	77	4811	fig|6666666.1074965.peg.4811	99.69	Acyl-CoA transferase domain of IgrD / Nucleic-acid-binding domain of IgrD
1	147	262	fig|6666666.1075218.peg.147	Oxidoreductase, short-chain dehydrogenase/reductase family	bi	77	4812	fig|6666666.1074965.peg.4812	100	Oxidoreductase, short-chain dehydrogenase/reductase family
1	148	262	fig|6666666.1075218.peg.148	Enoyl-CoA hydratase (EC 4.2.1.17)	bi	77	4813	fig|6666666.1074965.peg.4813	100	Enoyl-CoA hydratase (EC 4.2.1.17)
1	149	538	fig|6666666.1075218.peg.149	Long-chain-fatty-acid--CoA ligase (EC 6.2.1.3)	bi	77	4814	fig|6666666.1074965.peg.4814	99.81	Long-chain-fatty-acid--CoA ligase (EC 6.2.1.3)
1	150	343	fig|6666666.1075218.peg.150	Putative oxidoreductase	bi	77	4815	fig|6666666.1074965.peg.4815	99.71	Putative oxidoreductase
1	151	565	fig|6666666.1075218.peg.151	3-oxo-5-alpha-steroid 4-dehydrogenase (EC 1.3.99.5)	bi	77	4816	fig|6666666.1074965.peg.4816	100	3-oxo-5-alpha-steroid 4-dehydrogenase (EC 1.3.99.5)
1	152	569	fig|6666666.1075218.peg.152	3-oxosteroid 1-dehydrogenase (EC 1.3.99.4)	bi	77	4817	fig|6666666.1074965.peg.4817	100	3-oxosteroid 1-dehydrogenase (EC 1.3.99.4)
1	153	396	fig|6666666.1075218.peg.153	Flavin-dependent monooxygenase, oxygenase subunit HsaA (EC 1.14.14.12)	bi	77	4818	fig|6666666.1074965.peg.4818	100	Flavin-dependent monooxygenase, oxygenase subunit HsaA (EC 1.14.14.12)
1	154	531	fig|6666666.1075218.peg.154	Amidase	bi	77	4819	fig|6666666.1074965.peg.4819	100	Amidase
1	155	479	fig|6666666.1075218.peg.155	Aldehyde dehydrogenase (EC 1.2.1.3); Probable coniferyl aldehyde dehydrogenase (EC 1.2.1.68)	bi	77	4820	fig|6666666.1074965.peg.4820	100	Aldehyde dehydrogenase (EC 1.2.1.3); Probable coniferyl aldehyde dehydrogenase (EC 1.2.1.68)
1	156	327	fig|6666666.1075218.peg.156	NADH-FMN oxidoreductase	bi	77	4821	fig|6666666.1074965.peg.4821	100	NADH-FMN oxidoreductase
1	157	258	fig|6666666.1075218.peg.157	Oxidoreductase, short-chain dehydrogenase/reductase family	bi	77	4822	fig|6666666.1074965.peg.4822	100	Oxidoreductase, short-chain dehydrogenase/reductase family
1	158	264	fig|6666666.1075218.peg.158	2-hydroxyhexa-2,4-dienoate hydratase (EC 4.2.1.132)	bi	77	4823	fig|6666666.1074965.peg.4823	100	2-hydroxyhexa-2,4-dienoate hydratase (EC 4.2.1.132)
1	159	310	fig|6666666.1075218.peg.159	Acetaldehyde dehydrogenase, acetylating, (EC 1.2.1.10) in gene cluster for degradation of phenols, cresols, catechol	bi	77	4824	fig|6666666.1074965.peg.4824	100	Acetaldehyde dehydrogenase, acetylating, (EC 1.2.1.10) in gene cluster for degradation of phenols, cresols, catechol
1	160	344	fig|6666666.1075218.peg.160	4-hydroxy-2-oxovalerate aldolase (EC 4.1.3.39)	bi	77	4825	fig|6666666.1074965.peg.4825	100	4-hydroxy-2-oxovalerate aldolase (EC 4.1.3.39)
1	161	438	fig|6666666.1075218.peg.161	Uncharacterized MFS-type transporter	bi	77	4826	fig|6666666.1074965.peg.4826	100	Uncharacterized MFS-type transporter
1	162	203	fig|6666666.1075218.peg.162	Transcriptional regulator, TetR family	bi	77	4827	fig|6666666.1074965.peg.4827	99.5	Transcriptional regulator, TetR family
1	163	596	fig|6666666.1075218.peg.163	Thiamine pyrophosphate-requiring protein PA2108	bi	77	4828	fig|6666666.1074965.peg.4828	100	Thiamine pyrophosphate-requiring protein PA2108
1	164	176	fig|6666666.1075218.peg.164	Periplasmic aromatic aldehyde oxidoreductase, iron-sulfur subunit YagT	bi	77	4829	fig|6666666.1074965.peg.4829	98.86	Periplasmic aromatic aldehyde oxidoreductase, iron-sulfur subunit YagT
1	165	334	fig|6666666.1075218.peg.165	Periplasmic aromatic aldehyde oxidoreductase, FAD binding subunit YagS	bi	77	4830	fig|6666666.1074965.peg.4830	99.7	Periplasmic aromatic aldehyde oxidoreductase, FAD binding subunit YagS
1	166	734	fig|6666666.1075218.peg.166	Periplasmic aromatic aldehyde oxidoreductase, molybdenum binding subunit YagR @ 4-hydroxybenzoyl-CoA reductase, alpha subunit (EC 1.3.99.20)	bi	77	4831	fig|6666666.1074965.peg.4831	99.59	Periplasmic aromatic aldehyde oxidoreductase, molybdenum binding subunit YagR @ 4-hydroxybenzoyl-CoA reductase, alpha subunit (EC 1.3.99.20)
1	167	106	fig|6666666.1075218.peg.167	hypothetical protein	bi	77	4832	fig|6666666.1074965.peg.4832	100	hypothetical protein
1	168	38	fig|6666666.1075218.peg.168	hypothetical protein	bi	77	4833	fig|6666666.1074965.peg.4833	97.3	hypothetical protein
1	169	401	fig|6666666.1075218.peg.169	Uncharacterized zinc-type alcohol dehydrogenase-like protein YbdR	bi	77	4834	fig|6666666.1074965.peg.4834	99.5	Uncharacterized zinc-type alcohol dehydrogenase-like protein YbdR
1	170	175	fig|6666666.1075218.peg.170	hypothetical protein	bi	77	4835	fig|6666666.1074965.peg.4835	100	hypothetical protein
1	171	286	fig|6666666.1075218.peg.171	Oxidoreductase, short-chain dehydrogenase/reductase family	bi	77	4836	fig|6666666.1074965.peg.4836	99.3	Oxidoreductase, short-chain dehydrogenase/reductase family
1	172	76	fig|6666666.1075218.peg.172	hypothetical protein	bi	77	4837	fig|6666666.1074965.peg.4837	100	hypothetical protein
1	173	103	fig|6666666.1075218.peg.173	hypothetical protein	bi	77	4838	fig|6666666.1074965.peg.4838	98.04	hypothetical protein
1	174	516	fig|6666666.1075218.peg.174	hypothetical protein	bi	77	4839	fig|6666666.1074965.peg.4839	99.61	hypothetical protein
1	175	646	fig|6666666.1075218.peg.175	Sensory box histidine kinase/response regulator	bi	77	4840	fig|6666666.1074965.peg.4840	99.69	Sensory box histidine kinase/response regulator
1	176	292	fig|6666666.1075218.peg.176	Putative SigmaB asociated two-component system sensor protein	bi	77	4841	fig|6666666.1074965.peg.4841	100	Putative SigmaB asociated two-component system sensor protein
1	177	337	fig|6666666.1075218.peg.177	Anti-sigma B factor RsbT / Phosphoserine phosphatase RsbX (EC 3.1.3.3)	bi	77	4842	fig|6666666.1074965.peg.4842	100	Anti-sigma B factor RsbT / Phosphoserine phosphatase RsbX (EC 3.1.3.3)
1	178	135	fig|6666666.1075218.peg.178	Anti-sigma B factor RsbT	bi	77	4843	fig|6666666.1074965.peg.4843	100	Anti-sigma B factor RsbT
1	179	121	fig|6666666.1075218.peg.179	RsbS, negative regulator of sigma-B	bi	77	4844	fig|6666666.1074965.peg.4844	100	RsbS, negative regulator of sigma-B
1	180	284	fig|6666666.1075218.peg.180	RsbT co-antagonist protein RsbRA	bi	77	4845	fig|6666666.1074965.peg.4845	99.29	RsbT co-antagonist protein RsbRA
1	181	48	fig|6666666.1075218.peg.181	DNA topology modulation protein	-	-		-	0	-
1	182	91	fig|6666666.1075218.peg.182	DNA topology modulation protein	-	-		-	0	-
1	183	549	fig|6666666.1075218.peg.183	Medium-chain-fatty-acid--CoA ligase (EC 6.2.1.-)	uni	19	1096	fig|6666666.1074965.peg.1096	61.4	Medium-chain-fatty-acid--CoA ligase (EC 6.2.1.-)
1	184	842	fig|6666666.1075218.peg.184	Exporter protein, RND family	uni	67	4380	fig|6666666.1074965.peg.4380	49.81	Exporter protein, RND family
1	185	360	fig|6666666.1075218.peg.185	hypothetical protein	uni	67	4379	fig|6666666.1074965.peg.4379	36.45	BNR domain protein
1	186	453	fig|6666666.1075218.peg.186	FIG002188: hypothetical protein	uni	77	4803	fig|6666666.1074965.peg.4803	37.67	FIG002188: hypothetical protein
1	187	622	fig|6666666.1075218.peg.187	hypothetical protein	uni	77	4793	fig|6666666.1074965.peg.4793	28.99	FIG067310: hypothetical protein
1	188	189	fig|6666666.1075218.peg.188	hypothetical protein	uni	15	981	fig|6666666.1074965.peg.981	37.16	hypothetical protein
1	189	42	fig|6666666.1075218.peg.189	hypothetical protein	-	-		-	0	-
1	190	352	fig|6666666.1075218.peg.190	Transcriptional regulator, AraC family	uni	1	131	fig|6666666.1074965.peg.131	27.83	Transcriptional regulator, AraC family
1	191	109	fig|6666666.1075218.peg.191	Rieske (2Fe-2S) domain protein	-	-		-	0	-
1	192	223	fig|6666666.1075218.peg.192	2-hydroxychromene-2-carboxylate isomerase/DsbA-like thioredoxin domain	-	-		-	0	-
1	193	445	fig|6666666.1075218.peg.193	Uncharacterized MFS-type transporter	uni	44	3614	fig|6666666.1074965.peg.3614	28.34	Uncharacterized MFS-type transporter
1	194	351	fig|6666666.1075218.peg.194	beta-keto acid cleavage protein	uni	77	4681	fig|6666666.1074965.peg.4681	25	hypothetical protein AF1210
1	195	283	fig|6666666.1075218.peg.195	dioxygenase, TauD/TfdA family	uni	9	736	fig|6666666.1074965.peg.736	37.24	Alpha-ketoglutarate-dependent taurine dioxygenase (EC 1.14.11.17)
1	196	327	fig|6666666.1075218.peg.196	Quinone oxidoreductase (EC 1.6.5.5)	uni	88	5092	fig|6666666.1074965.peg.5092	50	Quinone oxidoreductase (EC 1.6.5.5)
1	197	401	fig|6666666.1075218.peg.197	Acyl-CoA dehydrogenase	uni	39	3470	fig|6666666.1074965.peg.3470	38.4	Acyl-CoA dehydrogenase PA4979
1	198	237	fig|6666666.1075218.peg.198	hypothetical protein	-	-		-	0	-
1	199	122	fig|6666666.1075218.peg.199	hypothetical protein	-	-		-	0	-
1	200	350	fig|6666666.1075218.peg.200	hypothetical protein	uni	98	5331	fig|6666666.1074965.peg.5331	27.53	acyl-CoA dehydrogenase, putative phosphotransferase
1	201	886	fig|6666666.1075218.peg.201	hypothetical protein	uni	19	1101	fig|6666666.1074965.peg.1101	30.35	Transcriptional regulator, LuxR family
1	202	596	fig|6666666.1075218.peg.202	3-methylmercaptopropionyl-CoA dehydrogenase (DmdC)	uni	21	1372	fig|6666666.1074965.peg.1372	53.6	Long chain acyl-CoA dehydrogenase [fadN-fadA-fadE operon] (EC 1.3.8.8)
1	203	700	fig|6666666.1075218.peg.203	Enoyl-CoA hydratase (EC 4.2.1.17) / Delta(3)-cis-delta(2)-trans-enoyl-CoA isomerase (EC 5.3.3.8) / 3-hydroxyacyl-CoA dehydrogenase (EC 1.1.1.35) / 3-hydroxybutyryl-CoA epimerase (EC 5.1.2.3)	uni	48	3824	fig|6666666.1074965.peg.3824	41.88	3-hydroxyadipyl-CoA dehydrogenase
1	204	395	fig|6666666.1075218.peg.204	3-ketoacyl-CoA thiolase (EC 2.3.1.16) @ Acetyl-CoA acetyltransferase (EC 2.3.1.9)	uni	77	4778	fig|6666666.1074965.peg.4778	61	3-ketoacyl-CoA thiolase (EC 2.3.1.16) @ Acetyl-CoA acetyltransferase (EC 2.3.1.9)
1	205	258	fig|6666666.1075218.peg.205	Oxidoreductase, short-chain dehydrogenase/reductase family	uni	77	4799	fig|6666666.1074965.peg.4799	37.4	Oxidoreductase, short-chain dehydrogenase/reductase family
1	206	528	fig|6666666.1075218.peg.206	Sigma-54 dependent DNA-binding transcriptional regulator	uni	2	586	fig|6666666.1074965.peg.586	46.82	Two component, Sigma-54 Specific, central transcriptional regulator of acidic amino acid uptake
1	207	502	fig|6666666.1075218.peg.207	Transcriptional regulator, GntR family domain / Aspartate aminotransferase (EC 2.6.1.1)	bi	77	4849	fig|6666666.1074965.peg.4849	99.6	Transcriptional regulator, GntR family domain / Aspartate aminotransferase (EC 2.6.1.1)
1	208	354	fig|6666666.1075218.peg.208	hypothetical protein	bi	77	4850	fig|6666666.1074965.peg.4850	99.72	hypothetical protein
1	209	422	fig|6666666.1075218.peg.209	Inner membrane protein YihN	bi	77	4851	fig|6666666.1074965.peg.4851	100	Inner membrane protein YihN
1	210	618	fig|6666666.1075218.peg.210	Efflux ABC transporter, permease/ATP-binding protein Atu2242	bi	77	4852	fig|6666666.1074965.peg.4852	100	Efflux ABC transporter, permease/ATP-binding protein Atu2242
1	211	155	fig|6666666.1075218.peg.211	Transcriptional regulator, MarR family	bi	77	4853	fig|6666666.1074965.peg.4853	100	Transcriptional regulator, MarR family
1	212	581	fig|6666666.1075218.peg.212	3-methylmercaptopropionyl-CoA dehydrogenase (DmdC)	bi	77	4854	fig|6666666.1074965.peg.4854	99.48	3-methylmercaptopropionyl-CoA dehydrogenase (DmdC)
1	213	416	fig|6666666.1075218.peg.213	3-ketoacyl-CoA thiolase (EC 2.3.1.16)	bi	77	4855	fig|6666666.1074965.peg.4855	99.28	3-ketoacyl-CoA thiolase (EC 2.3.1.16)
1	214	620	fig|6666666.1075218.peg.214	Trans-feruloyl-CoA synthase (EC 6.2.1.34)	bi	77	4856	fig|6666666.1074965.peg.4856	99.19	Trans-feruloyl-CoA synthase (EC 6.2.1.34)
1	215	483	fig|6666666.1075218.peg.215	Probable VANILLIN dehydrogenase oxidoreductase protein (EC 1.-.-.-)	bi	77	4857	fig|6666666.1074965.peg.4857	99.59	Probable VANILLIN dehydrogenase oxidoreductase protein (EC 1.-.-.-)
1	216	277	fig|6666666.1075218.peg.216	Trans-feruloyl-CoA hydratase (EC 4.2.1.101)	bi	77	4858	fig|6666666.1074965.peg.4858	100	Trans-feruloyl-CoA hydratase (EC 4.2.1.101)
1	217	180	fig|6666666.1075218.peg.217	hypothetical protein	bi	77	4859	fig|6666666.1074965.peg.4859	100	hypothetical protein
1	218	411	fig|6666666.1075218.peg.218	Putative hydroxycinnamate transporter	bi	77	4860	fig|6666666.1074965.peg.4860	100	Putative hydroxycinnamate transporter
1	219	464	fig|6666666.1075218.peg.219	hypothetical protein	bi	77	4861	fig|6666666.1074965.peg.4861	99.78	hypothetical protein
1	220	45	fig|6666666.1075218.peg.220	hypothetical protein	bi	77	4862	fig|6666666.1074965.peg.4862	100	hypothetical protein
1	221	555	fig|6666666.1075218.peg.221	Arylsulfatase (EC 3.1.6.1)	bi	77	4863	fig|6666666.1074965.peg.4863	99.46	Arylsulfatase (EC 3.1.6.1)
1	222	541	fig|6666666.1075218.peg.222	Transcriptional regulator, GntR family domain / Aspartate aminotransferase (EC 2.6.1.1)	bi	77	4864	fig|6666666.1074965.peg.4864	99.81	Transcriptional regulator, GntR family domain / Aspartate aminotransferase (EC 2.6.1.1)
1	223	567	fig|6666666.1075218.peg.223	Iron-sulfur cluster-binding protein	bi	77	4865	fig|6666666.1074965.peg.4865	99.12	Iron-sulfur cluster-binding protein
1	224	257	fig|6666666.1075218.peg.224	hypothetical protein	bi	77	4866	fig|6666666.1074965.peg.4866	100	hypothetical protein
1	225	317	fig|6666666.1075218.peg.225	Flavodoxin reductases (ferredoxin-NADPH reductases) family 1; Vanillate O-demethylase oxidoreductase (EC 1.14.13.-)	bi	77	4867	fig|6666666.1074965.peg.4867	100	Flavodoxin reductases (ferredoxin-NADPH reductases) family 1; Vanillate O-demethylase oxidoreductase (EC 1.14.13.-)
1	226	370	fig|6666666.1075218.peg.226	Vanillate O-demethylase oxygenase subunit (EC 1.14.13.82)	bi	77	4868	fig|6666666.1074965.peg.4868	99.73	Vanillate O-demethylase oxygenase subunit (EC 1.14.13.82)
1	227	417	fig|6666666.1075218.peg.227	hypothetical protein	bi	77	4869	fig|6666666.1074965.peg.4869	99.76	hypothetical protein
1	228	434	fig|6666666.1075218.peg.228	4-hydroxyphenylacetate symporter, major facilitator superfamily (MFS)	bi	77	4870	fig|6666666.1074965.peg.4870	99.77	4-hydroxyphenylacetate symporter, major facilitator superfamily (MFS)
1	229	166	fig|6666666.1075218.peg.229	RidA/YER057c/UK114 superfamily, group 3	bi	77	4871	fig|6666666.1074965.peg.4871	99.21	RidA/YER057c/UK114 superfamily, group 3
1	230	472	fig|6666666.1075218.peg.230	Sarcosine oxidase beta subunit (EC 1.5.3.1)	bi	77	4873	fig|6666666.1074965.peg.4873	99.79	Sarcosine oxidase beta subunit (EC 1.5.3.1)
1	231	133	fig|6666666.1075218.peg.231	Transcriptional regulator, MerR family	bi	77	4876	fig|6666666.1074965.peg.4876	100	Transcriptional regulator, MerR family
1	232	193	fig|6666666.1075218.peg.232	NAD(P)H dehydrogenase (quinone) family protein	bi	77	4877	fig|6666666.1074965.peg.4877	99.48	NAD(P)H dehydrogenase (quinone) family protein
1	233	475	fig|6666666.1075218.peg.233	Aldehyde dehydrogenase (EC 1.2.1.3)	bi	77	4878	fig|6666666.1074965.peg.4878	99.79	Aldehyde dehydrogenase (EC 1.2.1.3)
1	234	347	fig|6666666.1075218.peg.234	Homoserine dehydrogenase (EC 1.1.1.3)	bi	77	4879	fig|6666666.1074965.peg.4879	99.42	Homoserine dehydrogenase (EC 1.1.1.3)
1	235	146	fig|6666666.1075218.peg.235	Transcriptional regulator, AsnC family	bi	77	4880	fig|6666666.1074965.peg.4880	100	Transcriptional regulator, AsnC family
1	236	463	fig|6666666.1075218.peg.236	Threonine synthase (EC 4.2.3.1)	bi	77	4881	fig|6666666.1074965.peg.4881	99.78	Threonine synthase (EC 4.2.3.1)
1	237	297	fig|6666666.1075218.peg.237	Transcriptional regulator, LysR family	bi	77	4882	fig|6666666.1074965.peg.4882	100	Transcriptional regulator, LysR family
1	238	480	fig|6666666.1075218.peg.238	S-methylmethionine permease	bi	77	4883	fig|6666666.1074965.peg.4883	99.58	S-methylmethionine permease
1	239	420	fig|6666666.1075218.peg.239	Cystathionine gamma-synthase (EC 2.5.1.48)	bi	77	4884	fig|6666666.1074965.peg.4884	100	Cystathionine gamma-synthase (EC 2.5.1.48)
1	240	325	fig|6666666.1075218.peg.240	Lipoyl synthase (EC 2.8.1.8)	bi	77	4885	fig|6666666.1074965.peg.4885	100	Lipoyl synthase (EC 2.8.1.8)
1	241	419	fig|6666666.1075218.peg.241	Serine hydroxymethyltransferase (EC 2.1.2.1)	bi	77	4886	fig|6666666.1074965.peg.4886	99.52	Serine hydroxymethyltransferase (EC 2.1.2.1)
1	242	957	fig|6666666.1075218.peg.242	Glycine dehydrogenase [decarboxylating] (glycine cleavage system P protein) (EC 1.4.4.2)	bi	77	4887	fig|6666666.1074965.peg.4887	99.58	Glycine dehydrogenase [decarboxylating] (glycine cleavage system P protein) (EC 1.4.4.2)
1	243	126	fig|6666666.1075218.peg.243	Glycine cleavage system H protein	bi	77	4888	fig|6666666.1074965.peg.4888	100	Glycine cleavage system H protein
1	244	511	fig|6666666.1075218.peg.244	Transcriptional regulator PA2449	bi	77	4889	fig|6666666.1074965.peg.4889	100	Transcriptional regulator PA2449
1	245	475	fig|6666666.1075218.peg.245	D-serine/D-alanine/glycine transporter	bi	77	4890	fig|6666666.1074965.peg.4890	99.79	D-serine/D-alanine/glycine transporter
1	246	563	fig|6666666.1075218.peg.246	Choline dehydrogenase (EC 1.1.99.1)	bi	77	4891	fig|6666666.1074965.peg.4891	99.82	Choline dehydrogenase (EC 1.1.99.1)
1	247	490	fig|6666666.1075218.peg.247	Possible pyrimidine permease in reductive pathway	bi	77	4892	fig|6666666.1074965.peg.4892	99.8	Possible pyrimidine permease in reductive pathway
1	248	60	fig|6666666.1075218.peg.248	hypothetical protein	bi	77	4893	fig|6666666.1074965.peg.4893	100	hypothetical protein
1	249	503	fig|6666666.1075218.peg.249	Aldehyde dehydrogenase (EC 1.2.1.3)	bi	77	4894	fig|6666666.1074965.peg.4894	99.8	Aldehyde dehydrogenase (EC 1.2.1.3)
1	250	324	fig|6666666.1075218.peg.250	Arginase/agmatinase/formimionoglutamate hydrolase, arginase family	bi	77	4895	fig|6666666.1074965.peg.4895	100	Arginase/agmatinase/formimionoglutamate hydrolase, arginase family
1	251	304	fig|6666666.1075218.peg.251	Transcriptional regulator, LysR family	bi	77	4896	fig|6666666.1074965.peg.4896	99.34	Transcriptional regulator, LysR family
1	252	300	fig|6666666.1075218.peg.252	Transcriptional regulator, LysR family	bi	77	4897	fig|6666666.1074965.peg.4897	99.67	Transcriptional regulator, LysR family
1	253	212	fig|6666666.1075218.peg.253	Glutathione S-transferase (EC 2.5.1.18)	bi	77	4898	fig|6666666.1074965.peg.4898	99.53	Glutathione S-transferase (EC 2.5.1.18)
1	254	343	fig|6666666.1075218.peg.254	Coenzyme F420-dependent N5,N10-methylene tetrahydromethanopterin reductase and related flavin-dependent oxidoreductases	bi	77	4899	fig|6666666.1074965.peg.4899	99.42	Coenzyme F420-dependent N5,N10-methylene tetrahydromethanopterin reductase and related flavin-dependent oxidoreductases
1	255	235	fig|6666666.1075218.peg.255	Oxidoreductase, short-chain dehydrogenase/reductase family	bi	77	4900	fig|6666666.1074965.peg.4900	100	Oxidoreductase, short-chain dehydrogenase/reductase family
1	256	66	fig|6666666.1075218.peg.256	hypothetical protein	-	-		-	0	-
1	257	323	fig|6666666.1075218.peg.257	Transcriptional regulator, AraC family	uni	22	1519	fig|6666666.1074965.peg.1519	37.8	Transcriptional regulator, AraC family
1	258	417	fig|6666666.1075218.peg.258	Uncharacterized MFS-type transporter	uni	48	3776	fig|6666666.1074965.peg.3776	39.84	Transcriptional regulatory protein
1	259	268	fig|6666666.1075218.peg.259	hypothetical protein	bi	35	2981	fig|6666666.1074965.peg.2981	80.69	FIG00985981: hypothetical protein
1	260	177	fig|6666666.1075218.peg.260	hypothetical protein	-	-		-	0	-
1	261	223	fig|6666666.1075218.peg.261	Putative outer membrane lipoprotein	uni	77	4693	fig|6666666.1074965.peg.4693	84.23	Putative outer membrane lipoprotein
1	262	434	fig|6666666.1075218.peg.262	hypothetical protein	bi	35	2980	fig|6666666.1074965.peg.2980	79.95	hypothetical protein
1	263	675	fig|6666666.1075218.peg.263	Putative alkyl/aryl-sulfatase YjcS	-	-		-	0	-
1	264	172	fig|6666666.1075218.peg.264	Transcriptional regulator, AcrR family	-	-		-	0	-
1	265	378	fig|6666666.1075218.peg.265	Serine-pyruvate aminotransferase/archaeal aspartate aminotransferase	bi	77	4925	fig|6666666.1074965.peg.4925	98.67	Serine-pyruvate aminotransferase/archaeal aspartate aminotransferase
1	266	120	fig|6666666.1075218.peg.266	hypothetical protein	bi	77	4926	fig|6666666.1074965.peg.4926	100	hypothetical protein
1	267	198	fig|6666666.1075218.peg.267	Acetyltransferase, GNAT family	bi	77	4927	fig|6666666.1074965.peg.4927	100	Acetyltransferase, GNAT family
1	268	812	fig|6666666.1075218.peg.268	Outer membrane ferripyoverdine receptor	bi	77	4928	fig|6666666.1074965.peg.4928	98.64	Outer membrane ferripyoverdine receptor
1	269	322	fig|6666666.1075218.peg.269	Putative transmembrane sensor	bi	77	4929	fig|6666666.1074965.peg.4929	97.51	Putative transmembrane sensor
1	270	177	fig|6666666.1075218.peg.270	FIG006045: Sigma factor, ECF subfamily	bi	77	4930	fig|6666666.1074965.peg.4930	100	FIG006045: Sigma factor, ECF subfamily
1	271	267	fig|6666666.1075218.peg.271	Aminoglycoside 6-phosphotransferase, putative	-	-		-	0	-
1	272	158	fig|6666666.1075218.peg.272	Acetyltransferase	-	-		-	0	-
1	273	162	fig|6666666.1075218.peg.273	FIG00968041: hypothetical protein	-	-		-	0	-
1	274	138	fig|6666666.1075218.peg.274	Mobile element protein	bi	22	1568	fig|6666666.1074965.peg.1568	99.27	Mobile element protein
1	275	58	fig|6666666.1075218.peg.275	hypothetical protein	-	-		-	0	-
1	276	170	fig|6666666.1075218.peg.276	Activator of osmoprotectant transporter ProP	bi	50	3985	fig|6666666.1074965.peg.3985	99.41	Activator of osmoprotectant transporter ProP
1	277	452	fig|6666666.1075218.peg.277	Na+/H+ antiporter NhaA type	bi	50	3986	fig|6666666.1074965.peg.3986	100	Na+/H+ antiporter NhaA type
1	278	332	fig|6666666.1075218.peg.278	TRAP-type C4-dicarboxylate transport system, periplasmic component	bi	50	3987	fig|6666666.1074965.peg.3987	99.7	TRAP-type C4-dicarboxylate transport system, periplasmic component
1	279	211	fig|6666666.1075218.peg.279	TRAP-type C4-dicarboxylate transport system, small permease component	bi	50	3988	fig|6666666.1074965.peg.3988	99.52	TRAP-type C4-dicarboxylate transport system, small permease component
1	280	428	fig|6666666.1075218.peg.280	TRAP-type C4-dicarboxylate transport system, large permease component	bi	50	3989	fig|6666666.1074965.peg.3989	100	TRAP-type C4-dicarboxylate transport system, large permease component
1	281	317	fig|6666666.1075218.peg.281	TRAP transporter solute receptor, unknown substrate 1	bi	50	3990	fig|6666666.1074965.peg.3990	99.68	TRAP transporter solute receptor, unknown substrate 1
1	282	676	fig|6666666.1075218.peg.282	TRAP transporter, 4TM/12TM fusion protein, unknown substrate 1	bi	50	3991	fig|6666666.1074965.peg.3991	100	TRAP transporter, 4TM/12TM fusion protein, unknown substrate 1
1	283	143	fig|6666666.1075218.peg.283	DUF1850 domain-containing protein	bi	50	3992	fig|6666666.1074965.peg.3992	100	DUF1850 domain-containing protein
1	284	409	fig|6666666.1075218.peg.284	Uncharacterized MFS-type transporter	bi	50	3993	fig|6666666.1074965.peg.3993	100	Uncharacterized MFS-type transporter
1	285	81	fig|6666666.1075218.peg.285	hypothetical protein	bi	50	3994	fig|6666666.1074965.peg.3994	98.75	hypothetical protein
1	286	38	fig|6666666.1075218.peg.286	hypothetical protein	-	-		-	0	-
1	287	154	fig|6666666.1075218.peg.287	hypothetical protein	bi	36	2997	fig|6666666.1074965.peg.2997	100	hypothetical protein
1	288	329	fig|6666666.1075218.peg.288	hypothetical protein	bi	36	2998	fig|6666666.1074965.peg.2998	99.39	hypothetical protein
1	289	344	fig|6666666.1075218.peg.289	5-methyltetrahydropteroyltriglutamate--homocysteine methyltransferase (EC 2.1.1.14)	bi	36	2999	fig|6666666.1074965.peg.2999	100	5-methyltetrahydropteroyltriglutamate--homocysteine methyltransferase (EC 2.1.1.14)
1	290	170	fig|6666666.1075218.peg.290	NADH-FMN oxidoreductase	bi	36	3000	fig|6666666.1074965.peg.3000	99.41	NADH-FMN oxidoreductase
1	291	305	fig|6666666.1075218.peg.291	Transcriptional activator MetR	bi	36	3001	fig|6666666.1074965.peg.3001	100	Transcriptional activator MetR
1	292	78	fig|6666666.1075218.peg.292	hypothetical protein	bi	36	3002	fig|6666666.1074965.peg.3002	100	hypothetical protein
1	293	302	fig|6666666.1075218.peg.293	Hydrolase, alpha/beta fold family	bi	36	3003	fig|6666666.1074965.peg.3003	99.34	Hydrolase, alpha/beta fold family
1	294	340	fig|6666666.1075218.peg.294	ABC transporter, permease protein (cluster 8, B12/iron complex)	bi	36	3004	fig|6666666.1074965.peg.3004	99.71	ABC transporter, permease protein (cluster 8, B12/iron complex)
1	295	323	fig|6666666.1075218.peg.295	ABC transporter, substrate-binding protein (cluster 8, B12/iron complex)	bi	36	3005	fig|6666666.1074965.peg.3005	99.69	ABC transporter, substrate-binding protein (cluster 8, B12/iron complex)
1	296	262	fig|6666666.1075218.peg.296	ABC transporter, ATP-binding protein (cluster 8, B12/iron complex)	bi	36	3006	fig|6666666.1074965.peg.3006	100	ABC transporter, ATP-binding protein (cluster 8, B12/iron complex)
1	297	713	fig|6666666.1075218.peg.297	Outer membrane (iron.B12.siderophore.hemin) receptor	bi	36	3007	fig|6666666.1074965.peg.3007	99.72	Outer membrane (iron.B12.siderophore.hemin) receptor
1	298	205	fig|6666666.1075218.peg.298	hypothetical protein	bi	36	3008	fig|6666666.1074965.peg.3008	97.55	hypothetical protein
1	299	269	fig|6666666.1075218.peg.299	hypothetical protein	bi	36	3009	fig|6666666.1074965.peg.3009	99.63	hypothetical protein
1	300	143	fig|6666666.1075218.peg.300	hypothetical protein	bi	36	3010	fig|6666666.1074965.peg.3010	100	hypothetical protein
1	301	200	fig|6666666.1075218.peg.301	hypothetical protein	bi	36	3011	fig|6666666.1074965.peg.3011	99.5	hypothetical protein
1	302	257	fig|6666666.1075218.peg.302	Transcriptional regulator, IclR family	bi	36	3012	fig|6666666.1074965.peg.3012	100	Transcriptional regulator, IclR family
1	303	270	fig|6666666.1075218.peg.303	Shikimate 5-dehydrogenase I alpha (EC 1.1.1.25)	bi	36	3013	fig|6666666.1074965.peg.3013	100	Shikimate 5-dehydrogenase I alpha (EC 1.1.1.25)
1	304	107	fig|6666666.1075218.peg.304	hypothetical protein	bi	36	3014	fig|6666666.1074965.peg.3014	99.06	hypothetical protein
1	305	560	fig|6666666.1075218.peg.305	Succinate dehydrogenase/fumarate reductase, flavoprotein subunit	bi	36	3015	fig|6666666.1074965.peg.3015	99.11	Succinate dehydrogenase/fumarate reductase, flavoprotein subunit
1	306	442	fig|6666666.1075218.peg.306	Uncharacterized MFS-type transporter	bi	36	3016	fig|6666666.1074965.peg.3016	99.77	Uncharacterized MFS-type transporter
1	307	272	fig|6666666.1075218.peg.307	Sugar phosphate isomerases/epimerases	bi	36	3017	fig|6666666.1074965.peg.3017	99.63	Sugar phosphate isomerases/epimerases
1	308	351	fig|6666666.1075218.peg.308	Putative oxidoreductase	bi	36	3018	fig|6666666.1074965.peg.3018	100	Putative oxidoreductase
1	309	259	fig|6666666.1075218.peg.309	Transcriptional regulator, IclR family	bi	36	3019	fig|6666666.1074965.peg.3019	100	Transcriptional regulator, IclR family
1	310	571	fig|6666666.1075218.peg.310	Succinate dehydrogenase/fumarate reductase, flavoprotein subunit	bi	36	3020	fig|6666666.1074965.peg.3020	99.82	Succinate dehydrogenase/fumarate reductase, flavoprotein subunit
1	311	2878	fig|6666666.1075218.peg.311	Cyclic beta-1,2-glucan synthase (EC 2.4.1.-)	bi	36	3021	fig|6666666.1074965.peg.3021	99.58	Cyclic beta-1,2-glucan synthase (EC 2.4.1.-)
1	312	244	fig|6666666.1075218.peg.312	cAMP-binding proteins - catabolite gene activator and regulatory subunit of cAMP-dependent protein kinases	bi	36	3022	fig|6666666.1074965.peg.3022	100	cAMP-binding proteins - catabolite gene activator and regulatory subunit of cAMP-dependent protein kinases
1	313	83	fig|6666666.1075218.peg.313	hypothetical protein	bi	36	3023	fig|6666666.1074965.peg.3023	100	hypothetical protein
1	314	174	fig|6666666.1075218.peg.314	RNA polymerase ECF-type sigma factor	bi	36	3024	fig|6666666.1074965.peg.3024	99.42	FIG006045: Sigma factor, ECF subfamily
1	315	325	fig|6666666.1075218.peg.315	Fe2+-dicitrate sensor, membrane component	bi	36	3025	fig|6666666.1074965.peg.3025	99.07	Fe2+-dicitrate sensor, membrane component
1	316	810	fig|6666666.1075218.peg.316	Outer membrane receptor for ferric coprogen and ferric-rhodotorulic acid	bi	36	3026	fig|6666666.1074965.peg.3026	99.63	Outer membrane receptor for ferric coprogen and ferric-rhodotorulic acid
1	317	700	fig|6666666.1075218.peg.317	Sensory box protein	bi	36	3027	fig|6666666.1074965.peg.3027	99.86	Sensory box protein
1	318	255	fig|6666666.1075218.peg.318	Phenylacetaldehyde dehydrogenase (EC 1.2.1.39)	bi	30	2598	fig|6666666.1074965.peg.2598	98.01	Phenylacetaldehyde dehydrogenase (EC 1.2.1.39)
1	319	375	fig|6666666.1075218.peg.319	Uncharacterized MFS-type transporter	bi	44	3613	fig|6666666.1074965.peg.3613	99.47	Uncharacterized MFS-type transporter
1	320	453	fig|6666666.1075218.peg.320	Uncharacterized MFS-type transporter	bi	44	3614	fig|6666666.1074965.peg.3614	99.34	Uncharacterized MFS-type transporter
1	321	312	fig|6666666.1075218.peg.321	Catechol 1,2-dioxygenase (EC 1.13.11.1)	bi	44	3616	fig|6666666.1074965.peg.3616	100	Catechol 1,2-dioxygenase (EC 1.13.11.1)
1	322	97	fig|6666666.1075218.peg.322	Muconolactone isomerase (EC 5.3.3.4)	bi	44	3617	fig|6666666.1074965.peg.3617	100	Muconolactone isomerase (EC 5.3.3.4)
1	323	374	fig|6666666.1075218.peg.323	Muconate cycloisomerase (EC 5.5.1.1)	bi	44	3618	fig|6666666.1074965.peg.3618	99.46	Muconate cycloisomerase (EC 5.5.1.1)
1	324	291	fig|6666666.1075218.peg.324	Aromatic hydrocarbon utilization transcriptional regulator CatR (LysR family)	bi	44	3619	fig|6666666.1074965.peg.3619	100	Aromatic hydrocarbon utilization transcriptional regulator CatR (LysR family)
1	325	256	fig|6666666.1075218.peg.325	Oxidoreductase, short-chain dehydrogenase/reductase family	bi	44	3620	fig|6666666.1074965.peg.3620	100	Oxidoreductase, short-chain dehydrogenase/reductase family
1	326	424	fig|6666666.1075218.peg.326	FAD-linked oxidoreductase	bi	44	3621	fig|6666666.1074965.peg.3621	100	FAD-linked oxidoreductase
1	327	267	fig|6666666.1075218.peg.327	transcriptional regulator, LuxR family	bi	44	3622	fig|6666666.1074965.peg.3622	100	transcriptional regulator, LuxR family
1	328	411	fig|6666666.1075218.peg.328	hypothetical protein	bi	44	3623	fig|6666666.1074965.peg.3623	100	hypothetical protein
1	329	444	fig|6666666.1075218.peg.329	D-serine ammonia-lyase (EC 4.3.1.18)	bi	44	3624	fig|6666666.1074965.peg.3624	100	D-serine ammonia-lyase (EC 4.3.1.18)
1	330	466	fig|6666666.1075218.peg.330	D-serine/D-alanine/glycine transporter	bi	44	3625	fig|6666666.1074965.peg.3625	100	D-serine/D-alanine/glycine transporter
1	331	344	fig|6666666.1075218.peg.331	Acetylpolyamine aminohydrolase	bi	44	3626	fig|6666666.1074965.peg.3626	100	Acetylpolyamine aminohydrolase
1	332	161	fig|6666666.1075218.peg.332	Transcriptional regulator, AsnC family	bi	44	3627	fig|6666666.1074965.peg.3627	100	Transcriptional regulator, AsnC family
1	333	304	fig|6666666.1075218.peg.333	Transcriptional regulator DmlR, LysR family	bi	44	3628	fig|6666666.1074965.peg.3628	99.67	Transcriptional regulator DmlR, LysR family
1	334	364	fig|6666666.1075218.peg.334	D-malate dehydrogenase [decarboxylating] (EC 1.1.1.83)	bi	44	3629	fig|6666666.1074965.peg.3629	100	D-malate dehydrogenase [decarboxylating] (EC 1.1.1.83)
1	335	533	fig|6666666.1075218.peg.335	Betaine/carnitine/choline transporter (BCCT) family	bi	44	3630	fig|6666666.1074965.peg.3630	100	Betaine/carnitine/choline transporter (BCCT) family
1	336	374	fig|6666666.1075218.peg.336	Carnitine monooxygenase, oxygenase component CntA	bi	44	3631	fig|6666666.1074965.peg.3631	99.73	Carnitine monooxygenase, oxygenase component CntA
1	337	324	fig|6666666.1075218.peg.337	Carnitine monooxygenase, reductase component CntB	bi	44	3632	fig|6666666.1074965.peg.3632	100	Carnitine monooxygenase, reductase component CntB
1	338	360	fig|6666666.1075218.peg.338	Two-component system sensor histidine kinase	bi	44	3633	fig|6666666.1074965.peg.3633	100	Two-component system sensor histidine kinase
1	339	509	fig|6666666.1075218.peg.339	hypothetical protein	uni	2	521	fig|6666666.1074965.peg.521	33.33	Fic domain protein, PA0574 type
1	340	298	fig|6666666.1075218.peg.340	Transcriptional regulator, LuxR family	bi	39	3478	fig|6666666.1074965.peg.3478	100	Transcriptional regulator, LuxR family
1	341	471	fig|6666666.1075218.peg.341	Aminotransferase, class III	bi	39	3477	fig|6666666.1074965.peg.3477	99.57	Aminotransferase, class III
1	342	368	fig|6666666.1075218.peg.342	ABC transporter, substrate-binding protein (cluster 1, maltose/g3p/polyamine/iron)	bi	39	3476	fig|6666666.1074965.peg.3476	100	ABC transporter, substrate-binding protein (cluster 1, maltose/g3p/polyamine/iron)
1	343	234	fig|6666666.1075218.peg.343	NAD(P)H oxidoreductase YrkL @ Putative NADPH-quinone reductase (modulator of drug activity B) @ Flavodoxin 2	bi	39	3475	fig|6666666.1074965.peg.3475	99.14	NAD(P)H oxidoreductase YrkL @ Putative NADPH-quinone reductase (modulator of drug activity B) @ Flavodoxin 2
1	344	397	fig|6666666.1075218.peg.344	Aspartate aminotransferase (EC 2.6.1.1)	bi	39	3474	fig|6666666.1074965.peg.3474	100	Aspartate aminotransferase (EC 2.6.1.1)
1	345	410	fig|6666666.1075218.peg.345	Arginine racemase (EC 5.1.1.9) @ Lysine racemase (EC 5.1.1.5) @ Ornithine racemase (EC 5.1.1.12)	bi	39	3473	fig|6666666.1074965.peg.3473	99.51	Arginine racemase (EC 5.1.1.9) @ Lysine racemase (EC 5.1.1.5) @ Ornithine racemase (EC 5.1.1.12)
1	346	536	fig|6666666.1075218.peg.346	Acetohydroxy acid synthase	bi	39	3472	fig|6666666.1074965.peg.3472	99.81	Acetohydroxy acid synthase
1	347	706	fig|6666666.1075218.peg.347	Acyl-CoA synthetase clustered with carnitinyl-CoA dehydratase	bi	39	3471	fig|6666666.1074965.peg.3471	99.72	Acyl-CoA synthetase clustered with carnitinyl-CoA dehydratase
1	348	387	fig|6666666.1075218.peg.348	Acyl-CoA dehydrogenase PA4979	bi	39	3470	fig|6666666.1074965.peg.3470	99.74	Acyl-CoA dehydrogenase PA4979
1	349	265	fig|6666666.1075218.peg.349	Carnitinyl-CoA dehydratase (EC 4.2.1.149)	bi	39	3469	fig|6666666.1074965.peg.3469	100	Carnitinyl-CoA dehydratase (EC 4.2.1.149)
1	350	468	fig|6666666.1075218.peg.350	Arginine permease RocE	bi	39	3468	fig|6666666.1074965.peg.3468	100	Arginine permease RocE
1	351	753	fig|6666666.1075218.peg.351	Sensor histidine kinase/response regulator	bi	39	3467	fig|6666666.1074965.peg.3467	98.01	Sensor histidine kinase/response regulator
1	352	261	fig|6666666.1075218.peg.352	ABC-type amino acid transport/signal transduction system, periplasmic component/domain	bi	39	3466	fig|6666666.1074965.peg.3466	98.85	ABC-type amino acid transport/signal transduction system, periplasmic component/domain
1	353	239	fig|6666666.1075218.peg.353	Two-component transcriptional response regulator, OmpR family	bi	39	3465	fig|6666666.1074965.peg.3465	99.16	Two-component transcriptional response regulator, OmpR family
1	354	215	fig|6666666.1075218.peg.354	Transcriptional regulator, AcrR family	bi	39	3464	fig|6666666.1074965.peg.3464	100	Transcriptional regulator, AcrR family
1	355	249	fig|6666666.1075218.peg.355	Enoyl-CoA hydratase (EC 4.2.1.17)	bi	39	3463	fig|6666666.1074965.peg.3463	98.79	Enoyl-CoA hydratase (EC 4.2.1.17)
1	356	352	fig|6666666.1075218.peg.356	AttH component of AttEFGH ABC transport system	bi	39	3462	fig|6666666.1074965.peg.3462	99.15	AttH component of AttEFGH ABC transport system
1	357	821	fig|6666666.1075218.peg.357	AttF component of AttEFGH ABC transport system / AttG component of AttEFGH ABC transport system	bi	39	3461	fig|6666666.1074965.peg.3461	98.54	AttF component of AttEFGH ABC transport system / AttG component of AttEFGH ABC transport system
1	358	223	fig|6666666.1075218.peg.358	AttE component of AttEFGH ABC transport system	bi	39	3460	fig|6666666.1074965.peg.3460	100	AttE component of AttEFGH ABC transport system
1	359	356	fig|6666666.1075218.peg.359	Vanillate O-demethylase oxygenase subunit (EC 1.14.13.82)	bi	39	3459	fig|6666666.1074965.peg.3459	99.44	Vanillate O-demethylase oxygenase subunit (EC 1.14.13.82)
1	360	317	fig|6666666.1075218.peg.360	Flavodoxin reductases (ferredoxin-NADPH reductases) family 1; Vanillate O-demethylase oxidoreductase (EC 1.14.13.-)	bi	39	3458	fig|6666666.1074965.peg.3458	99.37	Flavodoxin reductases (ferredoxin-NADPH reductases) family 1; Vanillate O-demethylase oxidoreductase (EC 1.14.13.-)
1	361	238	fig|6666666.1075218.peg.361	Transcriptional regulator for ferulate or vanillate catabolism	bi	39	3457	fig|6666666.1074965.peg.3457	99.58	Transcriptional regulator for ferulate or vanillate catabolism
1	362	595	fig|6666666.1075218.peg.362	Dipeptide transport ATP-binding protein DppD (TC 3.A.1.5.2)	uni	48	3851	fig|6666666.1074965.peg.3851	46.18	ABC transporter, ATP-binding protein (cluster 5, nickel/peptides/opines)
1	363	276	fig|6666666.1075218.peg.363	ABC transporter, permease protein 2 (cluster 5, nickel/peptides/opines)	uni	26	2252	fig|6666666.1074965.peg.2252	37	Dipeptide ABC transporter, permease protein DppC (TC 3.A.1.5.2)
1	364	360	fig|6666666.1075218.peg.364	ABC transporter, permease protein 1 (cluster 5, nickel/peptides/opines)	uni	26	2251	fig|6666666.1074965.peg.2251	31.47	Dipeptide ABC transporter, permease protein DppB (TC 3.A.1.5.2)
1	365	526	fig|6666666.1075218.peg.365	Oligopeptide ABC transporter, substrate-binding protein OppA (TC 3.A.1.5.1)	uni	1	442	fig|6666666.1074965.peg.442	25.41	ABC transporter periplasmic substrate-binding protein PA1811
1	366	396	fig|6666666.1075218.peg.366	Aliphatic sulfonate monooxygenase family, FMNH2- or F420-dependent	uni	9	745	fig|6666666.1074965.peg.745	37.88	FMNH2-dependent alkanesulfonate monooxygenase (EC 1.14.14.5)
1	367	244	fig|6666666.1075218.peg.367	Ribulose-5-phosphate 4-epimerase and related epimerases and aldolases	-	-		-	0	-
1	368	352	fig|6666666.1075218.peg.368	Dibenzothiophene desulfurization enzyme B	-	-		-	0	-
1	369	411	fig|6666666.1075218.peg.369	Acyl-CoA dehydrogenase; probable dibenzothiophene desulfurization enzyme	uni	9	729	fig|6666666.1074965.peg.729	40.05	Acyl-CoA dehydrogenase; probable dibenzothiophene desulfurization enzyme
1	370	592	fig|6666666.1075218.peg.370	Efflux ABC transporter, permease/ATP-binding protein Mfla_1548	uni	1	98	fig|6666666.1074965.peg.98	40.17	Efflux ABC transporter, permease/ATP-binding protein Atu2242
1	371	616	fig|6666666.1075218.peg.371	Efflux ABC transporter, permease/ATP-binding protein Mfla_1549	uni	77	4852	fig|6666666.1074965.peg.4852	35.54	Efflux ABC transporter, permease/ATP-binding protein Atu2242
1	372	45	fig|6666666.1075218.peg.372	hypothetical protein	-	-		-	0	-
1	373	384	fig|6666666.1075218.peg.373	FMNH2-dependent alkanesulfonate monooxygenase (EC 1.14.14.5)	uni	9	745	fig|6666666.1074965.peg.745	34.32	FMNH2-dependent alkanesulfonate monooxygenase (EC 1.14.14.5)
1	374	355	fig|6666666.1075218.peg.374	Dibenzothiophene desulfurization enzyme B	-	-		-	0	-
1	375	353	fig|6666666.1075218.peg.375	Dibenzothiophene desulfurization enzyme B	-	-		-	0	-
1	376	748	fig|6666666.1075218.peg.376	TonB-dependent receptor	uni	1	434	fig|6666666.1074965.peg.434	27.76	hypothetical protein
1	377	816	fig|6666666.1075218.peg.377	TonB-dependent receptor	uni	25	1830	fig|6666666.1074965.peg.1830	35.9	Outer membrane vitamin B12 receptor BtuB
1	378	251	fig|6666666.1075218.peg.378	Alkanesulfonates transport system permease protein	uni	9	746	fig|6666666.1074965.peg.746	36.44	Alkanesulfonate ABC transporter permease protein SsuC
1	379	252	fig|6666666.1075218.peg.379	Alkanesulfonates transport system permease protein	uni	9	746	fig|6666666.1074965.peg.746	36.82	Alkanesulfonate ABC transporter permease protein SsuC
1	380	262	fig|6666666.1075218.peg.380	ABC transporter, ATP-binding protein (cluster 1, maltose/g3p/polyamine/iron); ABC transporter, ATP-binding protein (cluster 10, nitrate/sulfonate/bicarbonate)	uni	26	1899	fig|6666666.1074965.peg.1899	46.51	ABC transporter, ATP-binding protein (cluster 1, maltose/g3p/polyamine/iron); ABC transporter, ATP-binding protein (cluster 10, nitrate/sulfonate/bicarbonate)
1	381	99	fig|6666666.1075218.peg.381	Isochorismate pyruvate-lyase (EC 4.2.99.21)	bi	39	3456	fig|6666666.1074965.peg.3456	97.96	Isochorismate pyruvate-lyase (EC 4.2.99.21)
1	382	3843	fig|6666666.1075218.peg.382	RTX toxins and related Ca2+-binding proteins	bi	39	3455	fig|6666666.1074965.peg.3455	93.09	RTX toxins and related Ca2+-binding proteins
1	383	579	fig|6666666.1075218.peg.383	Type I secretion system ATPase	bi	39	3454	fig|6666666.1074965.peg.3454	100	Type I secretion system ATPase
1	384	447	fig|6666666.1075218.peg.384	Type I secretion membrane fusion protein, HlyD family	bi	39	3453	fig|6666666.1074965.peg.3453	100	Type I secretion membrane fusion protein, HlyD family
1	385	443	fig|6666666.1075218.peg.385	Type I secretion outer membrane protein, TolC family	bi	39	3452	fig|6666666.1074965.peg.3452	100	Type I secretion outer membrane protein, TolC family
1	386	223	fig|6666666.1075218.peg.386	SAM-dependent methyltransferase	bi	34	2939	fig|6666666.1074965.peg.2939	100	SAM-dependent methyltransferase
1	387	636	fig|6666666.1075218.peg.387	4-hydroxyphenylpyruvate dioxygenase (EC 1.13.11.27)	bi	34	2938	fig|6666666.1074965.peg.2938	100	4-hydroxyphenylpyruvate dioxygenase (EC 1.13.11.27)
1	388	458	fig|6666666.1075218.peg.388	Uncharacterized MFS-type transporter	bi	34	2937	fig|6666666.1074965.peg.2937	100	Uncharacterized MFS-type transporter
1	389	471	fig|6666666.1075218.peg.389	Aromatic-L-amino-acid decarboxylase (EC 4.1.1.28)	bi	34	2936	fig|6666666.1074965.peg.2936	99.57	Aromatic-L-amino-acid decarboxylase (EC 4.1.1.28)
1	390	315	fig|6666666.1075218.peg.390	Transcriptional regulator, LysR family	bi	34	2935	fig|6666666.1074965.peg.2935	100	Transcriptional regulator, LysR family
1	391	237	fig|6666666.1075218.peg.391	FIG033889: YebC paralog in Betaproteobacteria	bi	34	2934	fig|6666666.1074965.peg.2934	100	FIG033889: YebC paralog in Betaproteobacteria
1	392	464	fig|6666666.1075218.peg.392	FAD-dependent oxidoreductase	bi	34	2933	fig|6666666.1074965.peg.2933	99.57	FAD-dependent oxidoreductase
1	393	439	fig|6666666.1075218.peg.393	Glycerol-3-phosphate transporter	bi	34	2932	fig|6666666.1074965.peg.2932	99.77	Glycerol-3-phosphate transporter
1	394	290	fig|6666666.1075218.peg.394	Transcriptional regulator, LysR family	bi	34	2931	fig|6666666.1074965.peg.2931	100	Transcriptional regulator, LysR family
1	395	124	fig|6666666.1075218.peg.395	putative membrane protein	bi	34	2930	fig|6666666.1074965.peg.2930	97.56	putative membrane protein
1	396	259	fig|6666666.1075218.peg.396	Trans-aconitate 2-methyltransferase (EC 2.1.1.144)	bi	34	2929	fig|6666666.1074965.peg.2929	98.45	Trans-aconitate 2-methyltransferase (EC 2.1.1.144)
1	397	71	fig|6666666.1075218.peg.397	hypothetical protein	bi	34	2928	fig|6666666.1074965.peg.2928	98.57	hypothetical protein
1	398	470	fig|6666666.1075218.peg.398	gamma-aminobutyrate (GABA) permease	bi	34	2927	fig|6666666.1074965.peg.2927	100	gamma-aminobutyrate (GABA) permease
1	399	492	fig|6666666.1075218.peg.399	Transcriptional regulator GabR of GABA utilization (GntR family with aminotransferase-like domain)	bi	34	2926	fig|6666666.1074965.peg.2926	99.59	Transcriptional regulator GabR of GABA utilization (GntR family with aminotransferase-like domain)
1	400	49	fig|6666666.1075218.peg.400	hypothetical protein	-	-		-	0	-
1	401	341	fig|6666666.1075218.peg.401	Amino deacylase	bi	34	2925	fig|6666666.1074965.peg.2925	99.71	Amino deacylase
1	402	414	fig|6666666.1075218.peg.402	N-carbamoyl-L-amino acid hydrolase (EC 3.5.1.87)	bi	34	2924	fig|6666666.1074965.peg.2924	100	N-carbamoyl-L-amino acid hydrolase (EC 3.5.1.87)
1	403	435	fig|6666666.1075218.peg.403	Putative Acetylpolyamine or polyamine transporter	bi	34	2923	fig|6666666.1074965.peg.2923	99.77	Putative Acetylpolyamine or polyamine transporter
1	404	307	fig|6666666.1075218.peg.404	Cys regulon transcriptional activator CysB	bi	34	2922	fig|6666666.1074965.peg.2922	100	Cys regulon transcriptional activator CysB
1	405	82	fig|6666666.1075218.peg.405	RelB/StbD replicon stabilization protein (antitoxin to RelE/StbE)	bi	34	2921	fig|6666666.1074965.peg.2921	100	RelB/StbD replicon stabilization protein (antitoxin to RelE/StbE)
1	406	181	fig|6666666.1075218.peg.406	hypothetical protein	bi	34	2920	fig|6666666.1074965.peg.2920	99.44	hypothetical protein
1	407	246	fig|6666666.1075218.peg.407	hypothetical protein	bi	34	2919	fig|6666666.1074965.peg.2919	100	hypothetical protein
1	408	208	fig|6666666.1075218.peg.408	Uncharacterized glutathione S-transferase-like protein	bi	34	2918	fig|6666666.1074965.peg.2918	100	Uncharacterized glutathione S-transferase-like protein
1	409	255	fig|6666666.1075218.peg.409	Uncharacterized MFS-type transporter	bi	34	2917	fig|6666666.1074965.peg.2917	100	Uncharacterized MFS-type transporter
1	410	392	fig|6666666.1075218.peg.410	Inner membrane transport protein YdhP	bi	34	2916	fig|6666666.1074965.peg.2916	100	Inner membrane transport protein YdhP
1	411	310	fig|6666666.1075218.peg.411	Transcriptional regulator, LysR family	bi	34	2915	fig|6666666.1074965.peg.2915	100	Transcriptional regulator, LysR family
1	412	244	fig|6666666.1075218.peg.412	Transcriptional regulator, AraC family	bi	34	2914	fig|6666666.1074965.peg.2914	100	Transcriptional regulator, AraC family
1	413	497	fig|6666666.1075218.peg.413	Efflux transport system, outer membrane factor (OMF) lipoprotein	bi	34	2913	fig|6666666.1074965.peg.2913	100	Efflux transport system, outer membrane factor (OMF) lipoprotein
1	414	385	fig|6666666.1075218.peg.414	Membrane fusion component of MSF-type tripartite multidrug efflux system	bi	34	2912	fig|6666666.1074965.peg.2912	100	Membrane fusion component of MSF-type tripartite multidrug efflux system
1	415	505	fig|6666666.1075218.peg.415	Inner-membrane proton/drug antiporter (MSF type) of tripartite multidrug efflux system	bi	34	2911	fig|6666666.1074965.peg.2911	100	Inner-membrane proton/drug antiporter (MSF type) of tripartite multidrug efflux system
1	416	337	fig|6666666.1075218.peg.416	Alcohol dehydrogenase (EC 1.1.1.1)	bi	34	2910	fig|6666666.1074965.peg.2910	99.7	Alcohol dehydrogenase (EC 1.1.1.1)
1	417	146	fig|6666666.1075218.peg.417	Protein hipA	bi	34	2909	fig|6666666.1074965.peg.2909	98.62	Protein hipA
1	418	112	fig|6666666.1075218.peg.418	hypothetical protein	bi	34	2908	fig|6666666.1074965.peg.2908	96.88	hypothetical protein
1	419	332	fig|6666666.1075218.peg.419	hypothetical protein	bi	34	2907	fig|6666666.1074965.peg.2907	99.7	hypothetical protein
1	420	495	fig|6666666.1075218.peg.420	hypothetical protein	bi	34	2906	fig|6666666.1074965.peg.2906	99.6	hypothetical protein
1	421	110	fig|6666666.1075218.peg.421	hypothetical protein	bi	34	2905	fig|6666666.1074965.peg.2905	100	hypothetical protein
1	422	557	fig|6666666.1075218.peg.422	hypothetical protein	bi	34	2904	fig|6666666.1074965.peg.2904	99.64	hypothetical protein
1	423	496	fig|6666666.1075218.peg.423	hypothetical protein	bi	34	2903	fig|6666666.1074965.peg.2903	99.6	hypothetical protein
1	424	293	fig|6666666.1075218.peg.424	hypothetical protein	bi	34	2902	fig|6666666.1074965.peg.2902	100	hypothetical protein
1	425	48	fig|6666666.1075218.peg.425	hypothetical protein	-	-		-	0	-
1	426	82	fig|6666666.1075218.peg.426	hypothetical protein	bi	34	2901	fig|6666666.1074965.peg.2901	100	hypothetical protein
1	427	336	fig|6666666.1075218.peg.427	5'-nucleotidase (EC 3.1.3.5)	bi	34	2900	fig|6666666.1074965.peg.2900	99.4	5'-nucleotidase (EC 3.1.3.5)
1	428	348	fig|6666666.1075218.peg.428	hypothetical protein	bi	34	2899	fig|6666666.1074965.peg.2899	100	hypothetical protein
1	429	388	fig|6666666.1075218.peg.429	hypothetical protein	bi	34	2898	fig|6666666.1074965.peg.2898	99.74	hypothetical protein
1	430	1172	fig|6666666.1075218.peg.430	hypothetical protein	bi	34	2897	fig|6666666.1074965.peg.2897	99.49	hypothetical protein
1	431	153	fig|6666666.1075218.peg.431	Acetyltransferase, GNAT family	bi	34	2896	fig|6666666.1074965.peg.2896	88.89	Acetyltransferase, GNAT family
1	432	158	fig|6666666.1075218.peg.432	CigR (Putative inner membrane protein)	bi	34	2894	fig|6666666.1074965.peg.2894	98.09	CigR (Putative inner membrane protein)
1	433	123	fig|6666666.1075218.peg.433	PROBABLE MEMBRANE PROTEIN	bi	34	2893	fig|6666666.1074965.peg.2893	100	PROBABLE MEMBRANE PROTEIN
1	434	358	fig|6666666.1075218.peg.434	Oxido-reductase, and dehydratase; MocA	bi	34	2892	fig|6666666.1074965.peg.2892	98.88	Oxido-reductase, and dehydratase; MocA
1	435	76	fig|6666666.1075218.peg.435	hypothetical protein	-	-		-	0	-
1	436	110	fig|6666666.1075218.peg.436	hypothetical protein	-	-		-	0	-
1	437	39	fig|6666666.1075218.peg.437	hypothetical protein	bi	34	2890	fig|6666666.1074965.peg.2890	97.37	hypothetical protein
1	438	239	fig|6666666.1075218.peg.438	FIG00957285: hypothetical protein	bi	34	2889	fig|6666666.1074965.peg.2889	99.58	FIG00957285: hypothetical protein
1	439	82	fig|6666666.1075218.peg.439	hypothetical protein	bi	34	2888	fig|6666666.1074965.peg.2888	98.77	hypothetical protein
1	440	682	fig|6666666.1075218.peg.440	hypothetical protein	bi	34	2887	fig|6666666.1074965.peg.2887	99.41	hypothetical protein
1	441	694	fig|6666666.1075218.peg.441	Methyl-accepting chemotaxis sensor/transducer protein	bi	34	2886	fig|6666666.1074965.peg.2886	99.57	Methyl-accepting chemotaxis sensor/transducer protein
1	442	275	fig|6666666.1075218.peg.442	Transcriptional regulator, AraC family	bi	34	2885	fig|6666666.1074965.peg.2885	98.91	Transcriptional regulator, AraC family
1	443	129	fig|6666666.1075218.peg.443	Mannose-6-phosphate isomerase	bi	34	2884	fig|6666666.1074965.peg.2884	100	Mannose-6-phosphate isomerase
1	444	79	fig|6666666.1075218.peg.444	hypothetical protein	bi	34	2883	fig|6666666.1074965.peg.2883	98.72	hypothetical protein
1	445	146	fig|6666666.1075218.peg.445	COG0454: Histone acetyltransferase HPA2 and related acetyltransferases	-	-		-	0	-
1	446	100	fig|6666666.1075218.peg.446	hypothetical protein	bi	34	2876	fig|6666666.1074965.peg.2876	98.99	hypothetical protein
1	447	98	fig|6666666.1075218.peg.447	hypothetical protein	bi	34	2875	fig|6666666.1074965.peg.2875	98.97	hypothetical protein
1	448	77	fig|6666666.1075218.peg.448	hypothetical protein	bi	34	2874	fig|6666666.1074965.peg.2874	94.74	hypothetical protein
1	449	78	fig|6666666.1075218.peg.449	Uncharacterized membrane protein RSP_1259	bi	60	4345	fig|6666666.1074965.peg.4345	100	Uncharacterized membrane protein RSP_1259
1	450	168	fig|6666666.1075218.peg.450	Nicotinamide-nucleotide amidase (EC 3.5.1.42)	bi	60	4346	fig|6666666.1074965.peg.4346	98.2	Nicotinamide-nucleotide amidase (EC 3.5.1.42)
1	451	169	fig|6666666.1075218.peg.451	hypothetical protein	bi	100	5414	fig|6666666.1074965.peg.5414	100	hypothetical protein
1	452	148	fig|6666666.1075218.peg.452	putative membrane protein	bi	57	4059	fig|6666666.1074965.peg.4059	98.64	putative membrane protein
1	453	356	fig|6666666.1075218.peg.453	Cellulase M and related proteins	bi	98	5194	fig|6666666.1074965.peg.5194	99.44	Cellulase M and related proteins
1	454	99	fig|6666666.1075218.peg.454	hypothetical protein	bi	98	5195	fig|6666666.1074965.peg.5195	97.96	hypothetical protein
1	455	75	fig|6666666.1075218.peg.455	hypothetical protein	bi	98	5196	fig|6666666.1074965.peg.5196	100	hypothetical protein
1	456	106	fig|6666666.1075218.peg.456	FIG00955975: hypothetical protein	uni	57	4118	fig|6666666.1074965.peg.4118	57.89	hypothetical protein
1	457	308	fig|6666666.1075218.peg.457	Cytochrome O ubiquinol oxidase subunit II (EC 1.10.3.-)	uni	26	2328	fig|6666666.1074965.peg.2328	55.07	Cytochrome O ubiquinol oxidase subunit II (EC 1.10.3.-)
1	458	658	fig|6666666.1075218.peg.458	Cytochrome O ubiquinol oxidase subunit I (EC 1.10.3.-)	uni	26	2327	fig|6666666.1074965.peg.2327	68.19	Cytochrome O ubiquinol oxidase subunit I (EC 1.10.3.-)
1	459	36	fig|6666666.1075218.peg.459	Cytochrome O ubiquinol oxidase subunit III (EC 1.10.3.-)	-	-		-	0	-
1	460	140	fig|6666666.1075218.peg.460	Cytochrome O ubiquinol oxidase subunit III (EC 1.10.3.-)	uni	26	2326	fig|6666666.1074965.peg.2326	65.6	Cytochrome O ubiquinol oxidase subunit III (EC 1.10.3.-)
1	461	42	fig|6666666.1075218.peg.461	Cytochrome O ubiquinol oxidase subunit III (EC 1.10.3.-)	uni	26	2326	fig|6666666.1074965.peg.2326	60.98	Cytochrome O ubiquinol oxidase subunit III (EC 1.10.3.-)
1	462	113	fig|6666666.1075218.peg.462	Cytochrome O ubiquinol oxidase subunit IV (EC 1.10.3.-)	bi	98	5197	fig|6666666.1074965.peg.5197	97.3	Cytochrome O ubiquinol oxidase subunit IV (EC 1.10.3.-)
1	463	375	fig|6666666.1075218.peg.463	Potassium efflux system KefA protein / Small-conductance mechanosensitive channel	bi	98	5198	fig|6666666.1074965.peg.5198	98.13	Potassium efflux system KefA protein / Small-conductance mechanosensitive channel
1	464	73	fig|6666666.1075218.peg.464	hypothetical protein	-	-		-	0	-
1	465	170	fig|6666666.1075218.peg.465	Protein YciE	-	-		-	0	-
1	466	293	fig|6666666.1075218.peg.466	Manganese catalase (EC 1.11.1.6)	-	-		-	0	-
1	467	119	fig|6666666.1075218.peg.467	Uncharacterized protein YmdF	uni	48	3872	fig|6666666.1074965.peg.3872	78.79	Uncharacterized protein YmdF
1	468	43	fig|6666666.1075218.peg.468	hypothetical protein	-	-		-	0	-
1	469	133	fig|6666666.1075218.peg.469	Conserved putative membrane protein	uni	98	5199	fig|6666666.1074965.peg.5199	97.69	Sensory box/GGDEF family protein
1	470	110	fig|6666666.1075218.peg.470	Conserved putative membrane protein	uni	98	5199	fig|6666666.1074965.peg.5199	85.86	Sensory box/GGDEF family protein
1	471	149	fig|6666666.1075218.peg.471	Conserved putative membrane protein	bi	98	5199	fig|6666666.1074965.peg.5199	97.97	Sensory box/GGDEF family protein
1	472	438	fig|6666666.1075218.peg.472	hypothetical protein	uni	98	5199	fig|6666666.1074965.peg.5199	96.98	Sensory box/GGDEF family protein
1	473	48	fig|6666666.1075218.peg.473	hypothetical protein	bi	98	5200	fig|6666666.1074965.peg.5200	93.62	hypothetical protein
1	474	444	fig|6666666.1075218.peg.474	Oxidoreductase, short-chain dehydrogenase/reductase family	bi	98	5201	fig|6666666.1074965.peg.5201	97.74	Oxidoreductase, short-chain dehydrogenase/reductase family
1	475	268	fig|6666666.1075218.peg.475	putative lipoprotein	bi	98	5202	fig|6666666.1074965.peg.5202	100	putative lipoprotein
1	476	129	fig|6666666.1075218.peg.476	hypothetical protein	bi	98	5203	fig|6666666.1074965.peg.5203	100	hypothetical protein
1	477	71	fig|6666666.1075218.peg.477	Uncharacterized protein YmdF	bi	98	5204	fig|6666666.1074965.peg.5204	98.57	Uncharacterized protein YmdF
1	478	127	fig|6666666.1075218.peg.478	hypothetical protein	bi	98	5205	fig|6666666.1074965.peg.5205	98.41	hypothetical protein
1	479	111	fig|6666666.1075218.peg.479	hypothetical protein	bi	98	5206	fig|6666666.1074965.peg.5206	89.09	hypothetical protein
1	480	1368	fig|6666666.1075218.peg.480	Multidomain signal transduction protein including CheB-like methylesterase, CheR-like methyltransferase and BaeS-like histidine kinase	bi	98	5207	fig|6666666.1074965.peg.5207	98.98	Multidomain signal transduction protein including CheB-like methylesterase, CheR-like methyltransferase and BaeS-like histidine kinase
1	481	98	fig|6666666.1075218.peg.481	hypothetical protein	bi	98	5208	fig|6666666.1074965.peg.5208	100	hypothetical protein
1	482	321	fig|6666666.1075218.peg.482	Putative sodium-dependent transporter	uni	19	1004	fig|6666666.1074965.peg.1004	71.2	Putative sodium-dependent transporter
1	483	44	fig|6666666.1075218.peg.483	hypothetical protein	-	-		-	0	-
1	484	72	fig|6666666.1075218.peg.484	hypothetical protein	-	-		-	0	-
1	485	64	fig|6666666.1075218.peg.485	hypothetical protein	-	-		-	0	-
1	486	119	fig|6666666.1075218.peg.486	Transcriptional regulator PA2737, MerR family	bi	98	5231	fig|6666666.1074965.peg.5231	100	Transcriptional regulator PA2737, MerR family
1	487	101	fig|6666666.1075218.peg.487	Integration host factor alpha subunit	bi	98	5232	fig|6666666.1074965.peg.5232	100	Integration host factor alpha subunit
1	488	794	fig|6666666.1075218.peg.488	Phenylalanyl-tRNA synthetase beta chain (EC 6.1.1.20)	bi	98	5233	fig|6666666.1074965.peg.5233	99.87	Phenylalanyl-tRNA synthetase beta chain (EC 6.1.1.20)
1	489	339	fig|6666666.1075218.peg.489	Phenylalanyl-tRNA synthetase alpha chain (EC 6.1.1.20)	bi	98	5234	fig|6666666.1074965.peg.5234	100	Phenylalanyl-tRNA synthetase alpha chain (EC 6.1.1.20)
1	490	119	fig|6666666.1075218.peg.490	LSU ribosomal protein L20p	bi	98	5235	fig|6666666.1074965.peg.5235	100	LSU ribosomal protein L20p
1	491	65	fig|6666666.1075218.peg.491	LSU ribosomal protein L35p	bi	98	5236	fig|6666666.1074965.peg.5236	100	LSU ribosomal protein L35p
1	492	184	fig|6666666.1075218.peg.492	Translation initiation factor 3	bi	98	5237	fig|6666666.1074965.peg.5237	100	Translation initiation factor 3
1	493	641	fig|6666666.1075218.peg.493	Threonyl-tRNA synthetase (EC 6.1.1.3)	bi	98	5238	fig|6666666.1074965.peg.5238	100	Threonyl-tRNA synthetase (EC 6.1.1.3)
1	494	101	fig|6666666.1075218.peg.494	hypothetical protein	bi	98	5239	fig|6666666.1074965.peg.5239	100	hypothetical protein
1	495	71	fig|6666666.1075218.peg.495	Cold shock protein of CSP family	uni	48	3727	fig|6666666.1074965.peg.3727	100	Cold shock protein of CSP family
1	496	106	fig|6666666.1075218.peg.496	putative lipoprotein	bi	98	5241	fig|6666666.1074965.peg.5241	100	putative lipoprotein
1	497	71	fig|6666666.1075218.peg.497	hypothetical protein	bi	98	5242	fig|6666666.1074965.peg.5242	100	hypothetical protein
1	498	336	fig|6666666.1075218.peg.498	Inosine-uridine preferring nucleoside hydrolase (EC 3.2.2.1)	bi	98	5243	fig|6666666.1074965.peg.5243	100	Inosine-uridine preferring nucleoside hydrolase (EC 3.2.2.1)
1	499	133	fig|6666666.1075218.peg.499	D-ribose pyranase (EC 5.4.99.62)	bi	98	5244	fig|6666666.1074965.peg.5244	100	D-ribose pyranase (EC 5.4.99.62)
1	500	303	fig|6666666.1075218.peg.500	Ribokinase (EC 2.7.1.15)	bi	98	5245	fig|6666666.1074965.peg.5245	100	Ribokinase (EC 2.7.1.15)
1	501	341	fig|6666666.1075218.peg.501	Ribose operon repressor	bi	98	5246	fig|6666666.1074965.peg.5246	99.41	Ribose operon repressor
1	502	332	fig|6666666.1075218.peg.502	Ribose ABC transporter, permease protein RbsC (TC 3.A.1.2.1)	bi	98	5247	fig|6666666.1074965.peg.5247	100	Ribose ABC transporter, permease protein RbsC (TC 3.A.1.2.1)
1	503	518	fig|6666666.1075218.peg.503	Ribose ABC transporter, ATP-binding protein RbsA (TC 3.A.1.2.1)	bi	98	5248	fig|6666666.1074965.peg.5248	99.81	Ribose ABC transporter, ATP-binding protein RbsA (TC 3.A.1.2.1)
1	504	319	fig|6666666.1075218.peg.504	Ribose ABC transporter, substrate-binding protein RbsB (TC 3.A.1.2.1)	bi	98	5249	fig|6666666.1074965.peg.5249	99.69	Ribose ABC transporter, substrate-binding protein RbsB (TC 3.A.1.2.1)
1	505	363	fig|6666666.1075218.peg.505	L-glutaminase-L-asparaginase (EC 3.5.1.38)	bi	98	5250	fig|6666666.1074965.peg.5250	100	L-glutaminase-L-asparaginase (EC 3.5.1.38)
1	506	141	fig|6666666.1075218.peg.506	Homoprotocatechuate degradative operon repressor	bi	98	5251	fig|6666666.1074965.peg.5251	99.29	Homoprotocatechuate degradative operon repressor
1	507	302	fig|6666666.1075218.peg.507	Transcriptional activator of 4-hydroxyphenylacetate 3-monooxygenase operon, XylS/AraC family	bi	98	5252	fig|6666666.1074965.peg.5252	100	Transcriptional activator of 4-hydroxyphenylacetate 3-monooxygenase operon, XylS/AraC family
1	508	220	fig|6666666.1075218.peg.508	5-carboxymethyl-2-oxo-hex-3- ene-1,7-dioate decarboxylase (EC 4.1.1.68)	bi	98	5253	fig|6666666.1074965.peg.5253	100	5-carboxymethyl-2-oxo-hex-3- ene-1,7-dioate decarboxylase (EC 4.1.1.68)
1	509	258	fig|6666666.1075218.peg.509	2-hydroxyhepta-2,4-diene-1,7-dioate isomerase (EC 5.3.3.-)	bi	98	5254	fig|6666666.1074965.peg.5254	100	2-hydroxyhepta-2,4-diene-1,7-dioate isomerase (EC 5.3.3.-)
1	510	487	fig|6666666.1075218.peg.510	5-carboxymethyl-2-hydroxymuconate semialdehyde dehydrogenase (EC 1.2.1.60)	bi	98	5255	fig|6666666.1074965.peg.5255	99.59	5-carboxymethyl-2-hydroxymuconate semialdehyde dehydrogenase (EC 1.2.1.60)
1	511	308	fig|6666666.1075218.peg.511	3,4-dihydroxyphenylacetate 2,3-dioxygenase (EC 1.13.11.15)	bi	98	5256	fig|6666666.1074965.peg.5256	100	3,4-dihydroxyphenylacetate 2,3-dioxygenase (EC 1.13.11.15)
1	512	137	fig|6666666.1075218.peg.512	5-carboxymethyl-2-hydroxymuconate delta-isomerase (EC 5.3.3.10)	bi	98	5257	fig|6666666.1074965.peg.5257	100	5-carboxymethyl-2-hydroxymuconate delta-isomerase (EC 5.3.3.10)
1	513	436	fig|6666666.1075218.peg.513	4-hydroxyphenylacetate symporter, major facilitator superfamily (MFS)	bi	98	5258	fig|6666666.1074965.peg.5258	100	4-hydroxyphenylacetate symporter, major facilitator superfamily (MFS)
1	514	268	fig|6666666.1075218.peg.514	2-oxo-hepta-3-ene-1,7-dioic acid hydratase (EC 4.2.-.-)	bi	98	5259	fig|6666666.1074965.peg.5259	99.63	2-oxo-hepta-3-ene-1,7-dioic acid hydratase (EC 4.2.-.-)
1	515	268	fig|6666666.1075218.peg.515	2,4-dihydroxyhept-2-ene-1,7-dioic acid aldolase (EC 4.1.2.52)	bi	98	5260	fig|6666666.1074965.peg.5260	100	2,4-dihydroxyhept-2-ene-1,7-dioic acid aldolase (EC 4.1.2.52)
1	516	315	fig|6666666.1075218.peg.516	P-hydroxyphenylacetate hydroxylase C1:reductase component	bi	98	5261	fig|6666666.1074965.peg.5261	99.68	P-hydroxyphenylacetate hydroxylase C1:reductase component
1	517	390	fig|6666666.1075218.peg.517	P-hydroxyphenylacetate hydroxylase C2:oxygenase component	bi	98	5262	fig|6666666.1074965.peg.5262	100	P-hydroxyphenylacetate hydroxylase C2:oxygenase component
1	518	141	fig|6666666.1075218.peg.518	Homoprotocatechuate degradative operon repressor	bi	98	5263	fig|6666666.1074965.peg.5263	100	Homoprotocatechuate degradative operon repressor
1	519	433	fig|6666666.1075218.peg.519	Putative oxidoreductase	bi	98	5264	fig|6666666.1074965.peg.5264	99.54	Putative oxidoreductase
1	520	315	fig|6666666.1075218.peg.520	Transcriptional regulator, AraC family	bi	98	5265	fig|6666666.1074965.peg.5265	100	Transcriptional regulator, AraC family
1	521	195	fig|6666666.1075218.peg.521	FIG00954773: hypothetical protein	bi	98	5266	fig|6666666.1074965.peg.5266	100	FIG00954773: hypothetical protein
1	522	499	fig|6666666.1075218.peg.522	Uncharacterized amino acid permease, GabP family	bi	98	5267	fig|6666666.1074965.peg.5267	99.8	Uncharacterized amino acid permease, GabP family
1	523	496	fig|6666666.1075218.peg.523	Aldehyde dehydrogenase (EC 1.2.1.3)	bi	98	5268	fig|6666666.1074965.peg.5268	99.6	Aldehyde dehydrogenase (EC 1.2.1.3)
1	524	437	fig|6666666.1075218.peg.524	hypothetical protein	bi	98	5269	fig|6666666.1074965.peg.5269	99.54	hypothetical protein
1	525	380	fig|6666666.1075218.peg.525	Ornithine cyclodeaminase (EC 4.3.1.12)	bi	98	5270	fig|6666666.1074965.peg.5270	99.74	Ornithine cyclodeaminase (EC 4.3.1.12)
1	526	141	fig|6666666.1075218.peg.526	RidA/YER057c/UK114 superfamily, group 6	bi	98	5271	fig|6666666.1074965.peg.5271	100	RidA/YER057c/UK114 superfamily, group 6
1	527	432	fig|6666666.1075218.peg.527	D-amino acid dehydrogenase (EC 1.4.99.6)	bi	98	5272	fig|6666666.1074965.peg.5272	99.54	D-amino acid dehydrogenase (EC 1.4.99.6)
1	528	708	fig|6666666.1075218.peg.528	TonB-dependent receptor	bi	98	5273	fig|6666666.1074965.peg.5273	99.29	TonB-dependent receptor
1	529	81	fig|6666666.1075218.peg.529	hypothetical protein	bi	98	5274	fig|6666666.1074965.peg.5274	100	hypothetical protein
1	530	231	fig|6666666.1075218.peg.530	Endonuclease I precursor (EC 3.1.21.1)	bi	98	5275	fig|6666666.1074965.peg.5275	100	Endonuclease I precursor (EC 3.1.21.1)
1	531	142	fig|6666666.1075218.peg.531	Guanosine-3',5'-bis(Diphosphate) 3'-pyrophosphohydrolase (EC 3.1.7.2)	bi	98	5276	fig|6666666.1074965.peg.5276	100	Guanosine-3',5'-bis(Diphosphate) 3'-pyrophosphohydrolase (EC 3.1.7.2)
1	532	190	fig|6666666.1075218.peg.532	hypothetical protein	bi	98	5277	fig|6666666.1074965.peg.5277	100	hypothetical protein
1	533	173	fig|6666666.1075218.peg.533	TRAP-type C4-dicarboxylate transport system, small permease component	bi	98	5278	fig|6666666.1074965.peg.5278	100	TRAP-type C4-dicarboxylate transport system, small permease component
1	534	428	fig|6666666.1075218.peg.534	TRAP-type C4-dicarboxylate transport system, large permease component	bi	98	5279	fig|6666666.1074965.peg.5279	99.77	TRAP-type C4-dicarboxylate transport system, large permease component
1	535	332	fig|6666666.1075218.peg.535	TRAP-type C4-dicarboxylate transport system, periplasmic component	bi	98	5280	fig|6666666.1074965.peg.5280	100	TRAP-type C4-dicarboxylate transport system, periplasmic component
1	536	268	fig|6666666.1075218.peg.536	hypothetical protein	bi	98	5281	fig|6666666.1074965.peg.5281	100	hypothetical protein
1	537	254	fig|6666666.1075218.peg.537	2,4-dihydroxyhept-2-ene-1,7-dioic acid aldolase (EC 4.1.2.52)	bi	98	5282	fig|6666666.1074965.peg.5282	100	2,4-dihydroxyhept-2-ene-1,7-dioic acid aldolase (EC 4.1.2.52)
1	538	300	fig|6666666.1075218.peg.538	Transcriptional regulator, LysR family	bi	98	5283	fig|6666666.1074965.peg.5283	100	Transcriptional regulator, LysR family
1	539	223	fig|6666666.1075218.peg.539	Demethylmenaquinone methyltransferase-like protein	bi	98	5284	fig|6666666.1074965.peg.5284	99.1	Demethylmenaquinone methyltransferase-like protein
1	540	350	fig|6666666.1075218.peg.540	TRAP transporter solute receptor	bi	98	5285	fig|6666666.1074965.peg.5285	99.71	TRAP transporter solute receptor
1	541	203	fig|6666666.1075218.peg.541	hypothetical protein	bi	98	5286	fig|6666666.1074965.peg.5286	99.5	hypothetical protein
1	542	427	fig|6666666.1075218.peg.542	hypothetical protein	bi	98	5287	fig|6666666.1074965.peg.5287	99.53	hypothetical protein
1	543	428	fig|6666666.1075218.peg.543	Gamma-glutamyl-putrescine oxidase (EC1.4.3.-)	bi	98	5288	fig|6666666.1074965.peg.5288	99.77	Gamma-glutamyl-putrescine oxidase (EC1.4.3.-)
1	544	229	fig|6666666.1075218.peg.544	hypothetical protein	bi	98	5289	fig|6666666.1074965.peg.5289	99.56	hypothetical protein
1	545	60	fig|6666666.1075218.peg.545	hypothetical protein	bi	98	5290	fig|6666666.1074965.peg.5290	100	hypothetical protein
1	546	251	fig|6666666.1075218.peg.546	Integral membrane protein	bi	98	5291	fig|6666666.1074965.peg.5291	100	Integral membrane protein
1	547	80	fig|6666666.1075218.peg.547	putative lipoprotein	bi	98	5292	fig|6666666.1074965.peg.5292	100	putative lipoprotein
1	548	298	fig|6666666.1075218.peg.548	Transcriptional regulator, LysR family	bi	98	5293	fig|6666666.1074965.peg.5293	100	Transcriptional regulator, LysR family
1	549	404	fig|6666666.1075218.peg.549	Serine/threonine:Na+ symporter SstT	bi	98	5294	fig|6666666.1074965.peg.5294	99.75	Serine/threonine:Na+ symporter SstT
1	550	216	fig|6666666.1075218.peg.550	Virulence factor mviM	bi	98	5295	fig|6666666.1074965.peg.5295	99.53	Virulence factor mviM
1	551	63	fig|6666666.1075218.peg.551	hypothetical protein	bi	98	5296	fig|6666666.1074965.peg.5296	100	hypothetical protein
1	552	521	fig|6666666.1075218.peg.552	Alkyl hydroperoxide reductase protein F	bi	98	5297	fig|6666666.1074965.peg.5297	99.62	Alkyl hydroperoxide reductase protein F
1	553	188	fig|6666666.1075218.peg.553	Alkyl hydroperoxide reductase protein C (EC 1.11.1.15)	bi	98	5298	fig|6666666.1074965.peg.5298	100	Alkyl hydroperoxide reductase protein C (EC 1.11.1.15)
1	554	452	fig|6666666.1075218.peg.554	Glutathione reductase (EC 1.8.1.7)	bi	98	5299	fig|6666666.1074965.peg.5299	99.78	Glutathione reductase (EC 1.8.1.7)
1	555	280	fig|6666666.1075218.peg.555	UTP--glucose-1-phosphate uridylyltransferase (EC 2.7.7.9)	bi	98	5300	fig|6666666.1074965.peg.5300	100	UTP--glucose-1-phosphate uridylyltransferase (EC 2.7.7.9)
1	556	454	fig|6666666.1075218.peg.556	UDP-glucose 6-dehydrogenase (EC 1.1.1.22)	bi	98	5301	fig|6666666.1074965.peg.5301	99.12	UDP-glucose 6-dehydrogenase (EC 1.1.1.22)
1	557	305	fig|6666666.1075218.peg.557	FIG002261: Cytochrome c family protein	bi	98	5302	fig|6666666.1074965.peg.5302	100	FIG002261: Cytochrome c family protein
1	558	217	fig|6666666.1075218.peg.558	FIG135464: Cytochrome c4	bi	98	5303	fig|6666666.1074965.peg.5303	99.54	FIG135464: Cytochrome c4
1	559	120	fig|6666666.1075218.peg.559	hypothetical protein	bi	98	5304	fig|6666666.1074965.peg.5304	100	hypothetical protein
1	560	101	fig|6666666.1075218.peg.560	hypothetical protein	bi	98	5305	fig|6666666.1074965.peg.5305	100	hypothetical protein
1	561	57	fig|6666666.1075218.peg.561	FIG00958580: hypothetical protein	bi	98	5306	fig|6666666.1074965.peg.5306	100	FIG00958580: hypothetical protein
1	562	359	fig|6666666.1075218.peg.562	putative oxidoreductase, nitronate monooxygenase family	bi	98	5307	fig|6666666.1074965.peg.5307	99.16	putative oxidoreductase, nitronate monooxygenase family
1	563	253	fig|6666666.1075218.peg.563	Molybdenum ABC transporter, substrate-binding protein ModA	bi	98	5308	fig|6666666.1074965.peg.5308	99.6	Molybdenum ABC transporter, substrate-binding protein ModA
1	564	227	fig|6666666.1075218.peg.564	Molybdenum ABC transporter permease protein ModB	bi	98	5309	fig|6666666.1074965.peg.5309	100	Molybdenum ABC transporter permease protein ModB
1	565	364	fig|6666666.1075218.peg.565	Molybdenum ABC transporter ATP-binding protein ModC	bi	98	5310	fig|6666666.1074965.peg.5310	99.72	Molybdenum ABC transporter ATP-binding protein ModC
1	566	341	fig|6666666.1075218.peg.566	Hypothetical protein PA2244 (similar to DNA topoisomerase IB, but possibly involved in glycosyl-transfer)	bi	98	5311	fig|6666666.1074965.peg.5311	100	Hypothetical protein PA2244 (similar to DNA topoisomerase IB, but possibly involved in glycosyl-transfer)
1	567	66	fig|6666666.1075218.peg.567	Carbon storage regulator	bi	98	5312	fig|6666666.1074965.peg.5312	100	Carbon storage regulator
1	568	126	fig|6666666.1075218.peg.568	Two-component system sensor histidine kinase	bi	98	5313	fig|6666666.1074965.peg.5313	100	Two-component system sensor histidine kinase
1	569	482	fig|6666666.1075218.peg.569	Circadian clock protein KaiC	bi	98	5314	fig|6666666.1074965.peg.5314	100	Circadian clock protein KaiC
1	570	387	fig|6666666.1075218.peg.570	Sensory box histidine kinase	bi	98	5315	fig|6666666.1074965.peg.5315	99.74	Sensory box histidine kinase
1	571	121	fig|6666666.1075218.peg.571	FIG00958261: hypothetical protein	bi	98	5316	fig|6666666.1074965.peg.5316	100	FIG00958261: hypothetical protein
1	572	138	fig|6666666.1075218.peg.572	SURF4 domain protein	bi	98	5317	fig|6666666.1074965.peg.5317	100	SURF4 domain protein
1	573	66	fig|6666666.1075218.peg.573	hypothetical protein	bi	98	5318	fig|6666666.1074965.peg.5318	96.92	hypothetical protein
1	574	93	fig|6666666.1075218.peg.574	hypothetical protein	bi	98	5319	fig|6666666.1074965.peg.5319	98.91	hypothetical protein
1	575	58	fig|6666666.1075218.peg.575	hypothetical protein	bi	98	5320	fig|6666666.1074965.peg.5320	100	hypothetical protein
1	576	75	fig|6666666.1075218.peg.576	hypothetical protein	bi	98	5321	fig|6666666.1074965.peg.5321	98.65	hypothetical protein
1	577	70	fig|6666666.1075218.peg.577	hypothetical protein	bi	98	5322	fig|6666666.1074965.peg.5322	97.1	hypothetical protein
1	578	657	fig|6666666.1075218.peg.578	O-antigen acetylase	bi	98	5323	fig|6666666.1074965.peg.5323	91.07	O-antigen acetylase
1	579	132	fig|6666666.1075218.peg.579	Transcriptional regulator, MerR family	bi	98	5324	fig|6666666.1074965.peg.5324	97.71	Transcriptional regulator, MerR family
1	580	356	fig|6666666.1075218.peg.580	NAD-dependent epimerase/dehydratase / Hydrolase, alpha/beta fold family	bi	98	5325	fig|6666666.1074965.peg.5325	97.75	NAD-dependent epimerase/dehydratase / Hydrolase, alpha/beta fold family
1	581	300	fig|6666666.1075218.peg.581	Permease of the drug/metabolite transporter (DMT) superfamily	bi	98	5326	fig|6666666.1074965.peg.5326	98.33	Permease of the drug/metabolite transporter (DMT) superfamily
1	582	73	fig|6666666.1075218.peg.582	hypothetical protein	bi	98	5327	fig|6666666.1074965.peg.5327	100	hypothetical protein
1	583	340	fig|6666666.1075218.peg.583	Possible protease sohB (EC 3.4.21.-)	bi	98	5328	fig|6666666.1074965.peg.5328	100	Possible protease sohB (EC 3.4.21.-)
1	584	237	fig|6666666.1075218.peg.584	Phosphoglycerate mutase family protein	bi	98	5329	fig|6666666.1074965.peg.5329	99.15	Phosphoglycerate mutase family protein
1	585	106	fig|6666666.1075218.peg.585	SCP-2 sterol transfer family protein	bi	98	5330	fig|6666666.1074965.peg.5330	100	SCP-2 sterol transfer family protein
1	586	356	fig|6666666.1075218.peg.586	acyl-CoA dehydrogenase, putative phosphotransferase	bi	98	5331	fig|6666666.1074965.peg.5331	100	acyl-CoA dehydrogenase, putative phosphotransferase
1	587	256	fig|6666666.1075218.peg.587	Oxidoreductase, short-chain dehydrogenase/reductase family	bi	98	5332	fig|6666666.1074965.peg.5332	100	Oxidoreductase, short-chain dehydrogenase/reductase family
1	588	274	fig|6666666.1075218.peg.588	hypothetical protein	bi	98	5333	fig|6666666.1074965.peg.5333	100	hypothetical protein
1	589	117	fig|6666666.1075218.peg.589	putative phage-related lipoprotein	bi	98	5334	fig|6666666.1074965.peg.5334	100	putative phage-related lipoprotein
1	590	101	fig|6666666.1075218.peg.590	hypothetical protein	bi	98	5335	fig|6666666.1074965.peg.5335	100	hypothetical protein
1	591	384	fig|6666666.1075218.peg.591	hypothetical protein	bi	98	5336	fig|6666666.1074965.peg.5336	99.74	hypothetical protein
1	592	63	fig|6666666.1075218.peg.592	hypothetical protein	bi	98	5337	fig|6666666.1074965.peg.5337	98.39	hypothetical protein
1	593	129	fig|6666666.1075218.peg.593	Glycine-rich cell wall structural protein precursor	bi	98	5338	fig|6666666.1074965.peg.5338	100	Glycine-rich cell wall structural protein precursor
1	594	610	fig|6666666.1075218.peg.594	Uncharacterized transporter YfbS	bi	98	5339	fig|6666666.1074965.peg.5339	99.84	Uncharacterized transporter YfbS
1	595	470	fig|6666666.1075218.peg.595	GGDEF domain protein	bi	98	5340	fig|6666666.1074965.peg.5340	100	GGDEF domain protein
1	596	254	fig|6666666.1075218.peg.596	Uncharacterized UPF0721 transmembrane protein	bi	98	5341	fig|6666666.1074965.peg.5341	100	Uncharacterized UPF0721 transmembrane protein
1	597	302	fig|6666666.1075218.peg.597	Transcriptional regulator, LysR family	bi	98	5342	fig|6666666.1074965.peg.5342	100	Transcriptional regulator, LysR family
1	598	65	fig|6666666.1075218.peg.598	FIG00956071: hypothetical protein	bi	98	5343	fig|6666666.1074965.peg.5343	100	FIG00956071: hypothetical protein
1	599	118	fig|6666666.1075218.peg.599	FIG00956333: hypothetical protein	bi	98	5344	fig|6666666.1074965.peg.5344	100	FIG00956333: hypothetical protein
1	600	62	fig|6666666.1075218.peg.600	hypothetical protein	bi	98	5345	fig|6666666.1074965.peg.5345	100	hypothetical protein
1	601	60	fig|6666666.1075218.peg.601	hypothetical protein	bi	98	5346	fig|6666666.1074965.peg.5346	100	hypothetical protein
1	602	236	fig|6666666.1075218.peg.602	hypothetical protein	-	-		-	0	-
1	603	445	fig|6666666.1075218.peg.603	hypothetical protein	-	-		-	0	-
1	604	1128	fig|6666666.1075218.peg.604	hypothetical protein	-	-		-	0	-
1	605	229	fig|6666666.1075218.peg.605	hypothetical protein	-	-		-	0	-
1	606	323	fig|6666666.1075218.peg.606	hypothetical protein	-	-		-	0	-
1	607	353	fig|6666666.1075218.peg.607	hypothetical protein	-	-		-	0	-
1	608	94	fig|6666666.1075218.peg.608	hypothetical protein	-	-		-	0	-
1	609	38	fig|6666666.1075218.peg.609	hypothetical protein	-	-		-	0	-
1	610	243	fig|6666666.1075218.peg.610	Ser/Thr protein phosphatase family protein	-	-		-	0	-
1	611	65	fig|6666666.1075218.peg.611	hypothetical protein	-	-		-	0	-
1	612	103	fig|6666666.1075218.peg.612	hypothetical protein	-	-		-	0	-
1	613	72	fig|6666666.1075218.peg.613	hypothetical protein	-	-		-	0	-
1	614	41	fig|6666666.1075218.peg.614	hypothetical protein	-	-		-	0	-
1	615	633	fig|6666666.1075218.peg.615	hypothetical protein	-	-		-	0	-
1	616	207	fig|6666666.1075218.peg.616	hypothetical protein	-	-		-	0	-
1	617	42	fig|6666666.1075218.peg.617	hypothetical protein	-	-		-	0	-
1	618	57	fig|6666666.1075218.peg.618	hypothetical protein	-	-		-	0	-
1	619	305	fig|6666666.1075218.peg.619	hypothetical protein	-	-		-	0	-
1	620	190	fig|6666666.1075218.peg.620	hypothetical protein	-	-		-	0	-
1	621	43	fig|6666666.1075218.peg.621	hypothetical protein	-	-		-	0	-
1	622	61	fig|6666666.1075218.peg.622	hypothetical protein	-	-		-	0	-
1	623	724	fig|6666666.1075218.peg.623	hypothetical protein	uni	23	1617	fig|6666666.1074965.peg.1617	23.64	Quinohemoprotein amine dehydrogenase radical SAM maturase
1	624	338	fig|6666666.1075218.peg.624	hypothetical protein	-	-		-	0	-
1	625	421	fig|6666666.1075218.peg.625	hypothetical protein	-	-		-	0	-
1	626	94	fig|6666666.1075218.peg.626	hypothetical protein	-	-		-	0	-
1	627	297	fig|6666666.1075218.peg.627	hypothetical protein	uni	34	2903	fig|6666666.1074965.peg.2903	27.71	hypothetical protein
1	628	64	fig|6666666.1075218.peg.628	hypothetical protein	-	-		-	0	-
1	629	397	fig|6666666.1075218.peg.629	hypothetical protein	-	-		-	0	-
1	630	427	fig|6666666.1075218.peg.630	Error-prone, lesion bypass DNA polymerase V (UmuC)	uni	43	3606	fig|6666666.1074965.peg.3606	70.88	Error-prone, lesion bypass DNA polymerase V (UmuC)
1	631	143	fig|6666666.1075218.peg.631	Error-prone repair protein UmuD	uni	43	3607	fig|6666666.1074965.peg.3607	68.57	Error-prone repair protein UmuD
1	632	171	fig|6666666.1075218.peg.632	hypothetical protein	-	-		-	0	-
1	633	55	fig|6666666.1075218.peg.633	FIG00955600: hypothetical protein	uni	34	2874	fig|6666666.1074965.peg.2874	48.28	hypothetical protein
1	634	877	fig|6666666.1075218.peg.634	Helicase IV (EC 3.6.1.-)	uni	30	2620	fig|6666666.1074965.peg.2620	43.07	Putative helicase
1	635	306	fig|6666666.1075218.peg.635	hypothetical protein	-	-		-	0	-
1	636	102	fig|6666666.1075218.peg.636	Toll-Interleukin receptor protein	-	-		-	0	-
1	637	280	fig|6666666.1075218.peg.637	hypothetical protein	-	-		-	0	-
1	638	122	fig|6666666.1075218.peg.638	transcriptional regulator MvaT, P16 subunit, putative	uni	67	4450	fig|6666666.1074965.peg.4450	62.18	transcriptional regulator MvaT, P16 subunit, putative
1	639	325	fig|6666666.1075218.peg.639	hypothetical protein	-	-		-	0	-
1	640	43	fig|6666666.1075218.peg.640	hypothetical protein	-	-		-	0	-
1	641	163	fig|6666666.1075218.peg.641	hypothetical protein	-	-		-	0	-
1	642	385	fig|6666666.1075218.peg.642	hypothetical protein	-	-		-	0	-
1	643	145	fig|6666666.1075218.peg.643	hypothetical protein	-	-		-	0	-
1	644	252	fig|6666666.1075218.peg.644	hypothetical protein	-	-		-	0	-
1	645	139	fig|6666666.1075218.peg.645	hypothetical protein	-	-		-	0	-
1	646	194	fig|6666666.1075218.peg.646	hypothetical protein	-	-		-	0	-
1	647	280	fig|6666666.1075218.peg.647	hypothetical protein	-	-		-	0	-
1	648	550	fig|6666666.1075218.peg.648	hypothetical protein	-	-		-	0	-
1	649	95	fig|6666666.1075218.peg.649	hypothetical protein	-	-		-	0	-
1	650	102	fig|6666666.1075218.peg.650	hypothetical protein	-	-		-	0	-
1	651	258	fig|6666666.1075218.peg.651	hypothetical protein	-	-		-	0	-
1	652	236	fig|6666666.1075218.peg.652	hypothetical protein	-	-		-	0	-
1	653	248	fig|6666666.1075218.peg.653	hypothetical protein	-	-		-	0	-
1	654	137	fig|6666666.1075218.peg.654	hypothetical protein	-	-		-	0	-
1	655	224	fig|6666666.1075218.peg.655	Putative TEGT family carrier/transport protein	bi	98	5347	fig|6666666.1074965.peg.5347	100	Putative TEGT family carrier/transport protein
1	656	460	fig|6666666.1075218.peg.656	Uracil-xanthine permease	bi	98	5348	fig|6666666.1074965.peg.5348	100	Uracil-xanthine permease
1	657	131	fig|6666666.1075218.peg.657	tRNA 5-methylaminomethyl-2-thiouridine synthase subunit TusD	bi	98	5349	fig|6666666.1074965.peg.5349	99.23	tRNA 5-methylaminomethyl-2-thiouridine synthase subunit TusD
1	658	120	fig|6666666.1075218.peg.658	tRNA 5-methylaminomethyl-2-thiouridine synthase subunit TusC	bi	98	5350	fig|6666666.1074965.peg.5350	100	tRNA 5-methylaminomethyl-2-thiouridine synthase subunit TusC
1	659	99	fig|6666666.1075218.peg.659	tRNA 5-methylaminomethyl-2-thiouridine synthase subunit TusB	bi	98	5351	fig|6666666.1074965.peg.5351	98.98	tRNA 5-methylaminomethyl-2-thiouridine synthase subunit TusB
1	660	112	fig|6666666.1075218.peg.660	tRNA 2-thiouridine synthesis protein TusE	bi	98	5352	fig|6666666.1074965.peg.5352	100	tRNA 2-thiouridine synthesis protein TusE
1	661	334	fig|6666666.1075218.peg.661	Anthranilate phosphoribosyltransferase-like protein	bi	98	5353	fig|6666666.1074965.peg.5353	99.7	Anthranilate phosphoribosyltransferase-like protein
1	662	321	fig|6666666.1075218.peg.662	Glutathione S-transferase, omega (EC 2.5.1.18)	bi	98	5354	fig|6666666.1074965.peg.5354	100	Glutathione S-transferase, omega (EC 2.5.1.18)
1	663	464	fig|6666666.1075218.peg.663	Precorrin-2 oxidase (EC 1.3.1.76) @ Sirohydrochlorin ferrochelatase activity of CysG (EC 4.99.1.4) / Uroporphyrinogen-III methyltransferase (EC 2.1.1.107)	bi	98	5355	fig|6666666.1074965.peg.5355	100	Precorrin-2 oxidase (EC 1.3.1.76) @ Sirohydrochlorin ferrochelatase activity of CysG (EC 4.99.1.4) / Uroporphyrinogen-III methyltransferase (EC 2.1.1.107)
1	664	427	fig|6666666.1075218.peg.664	Seryl-tRNA synthetase (EC 6.1.1.11)	bi	98	5356	fig|6666666.1074965.peg.5356	100	Seryl-tRNA synthetase (EC 6.1.1.11)
1	665	125	fig|6666666.1075218.peg.665	Fluoride ion transporter CrcB	bi	98	5357	fig|6666666.1074965.peg.5357	100	Fluoride ion transporter CrcB
1	666	442	fig|6666666.1075218.peg.666	Replication-associated recombination protein RarA	bi	98	5358	fig|6666666.1074965.peg.5358	100	Replication-associated recombination protein RarA
1	667	208	fig|6666666.1075218.peg.667	Outer membrane lipoprotein carrier protein LolA	bi	98	5359	fig|6666666.1074965.peg.5359	100	Outer membrane lipoprotein carrier protein LolA
1	668	811	fig|6666666.1075218.peg.668	DNA translocase FtsK	bi	98	5360	fig|6666666.1074965.peg.5360	100	DNA translocase FtsK
1	669	227	fig|6666666.1075218.peg.669	Leucyl/phenylalanyl-tRNA--protein transferase (EC 2.3.2.6)	bi	98	5361	fig|6666666.1074965.peg.5361	99.12	Leucyl/phenylalanyl-tRNA--protein transferase (EC 2.3.2.6)
1	670	236	fig|6666666.1075218.peg.670	Arginyl-tRNA--protein transferase (EC 2.3.2.8)	bi	98	5362	fig|6666666.1074965.peg.5362	100	Arginyl-tRNA--protein transferase (EC 2.3.2.8)
1	671	73	fig|6666666.1075218.peg.671	Translation initiation factor 1	bi	98	5363	fig|6666666.1074965.peg.5363	100	Translation initiation factor 1
1	672	757	fig|6666666.1075218.peg.672	ATP-dependent Clp protease ATP-binding subunit ClpA	bi	98	5364	fig|6666666.1074965.peg.5364	100	ATP-dependent Clp protease ATP-binding subunit ClpA
1	673	121	fig|6666666.1075218.peg.673	ATP-dependent Clp protease adaptor protein ClpS	bi	98	5365	fig|6666666.1074965.peg.5365	100	ATP-dependent Clp protease adaptor protein ClpS
1	674	87	fig|6666666.1075218.peg.674	Cold shock protein of CSP family => CspD (naming convention as in E.coli)	bi	98	5366	fig|6666666.1074965.peg.5366	100	Cold shock protein of CSP family => CspD (naming convention as in E.coli)
1	675	419	fig|6666666.1075218.peg.675	Isocitrate dehydrogenase [NADP] (EC 1.1.1.42)	bi	98	5367	fig|6666666.1074965.peg.5367	100	Isocitrate dehydrogenase [NADP] (EC 1.1.1.42)
1	676	742	fig|6666666.1075218.peg.676	Isocitrate dehydrogenase [NADP] (EC 1.1.1.42); Monomeric isocitrate dehydrogenase [NADP] (EC 1.1.1.42)	bi	98	5368	fig|6666666.1074965.peg.5368	100	Isocitrate dehydrogenase [NADP] (EC 1.1.1.42); Monomeric isocitrate dehydrogenase [NADP] (EC 1.1.1.42)
1	677	147	fig|6666666.1075218.peg.677	Nudix-like NDP and NTP phosphohydrolase NudJ	bi	98	5369	fig|6666666.1074965.peg.5369	100	Nudix-like NDP and NTP phosphohydrolase NudJ
1	678	375	fig|6666666.1075218.peg.678	tRNA-specific 2-thiouridylase MnmA (EC 2.8.1.13)	bi	98	5370	fig|6666666.1074965.peg.5370	100	tRNA-specific 2-thiouridylase MnmA (EC 2.8.1.13)
1	679	209	fig|6666666.1075218.peg.679	High frequency lysogenization protein HflD	bi	98	5371	fig|6666666.1074965.peg.5371	100	High frequency lysogenization protein HflD
1	680	457	fig|6666666.1075218.peg.680	Adenylosuccinate lyase (EC 4.3.2.2) @ SAICAR lyase (EC 4.3.2.2)	bi	98	5372	fig|6666666.1074965.peg.5372	99.78	Adenylosuccinate lyase (EC 4.3.2.2) @ SAICAR lyase (EC 4.3.2.2)
1	681	389	fig|6666666.1075218.peg.681	FIG002776: hypothetical protein	bi	98	5373	fig|6666666.1074965.peg.5373	100	FIG002776: hypothetical protein
1	682	145	fig|6666666.1075218.peg.682	GNAT family acetyltransferase YjcF	bi	98	5374	fig|6666666.1074965.peg.5374	100	GNAT family acetyltransferase YjcF
1	683	653	fig|6666666.1075218.peg.683	DNA topoisomerase III (EC 5.99.1.2)	bi	98	5375	fig|6666666.1074965.peg.5375	100	DNA topoisomerase III (EC 5.99.1.2)
1	684	430	fig|6666666.1075218.peg.684	Putative oxidoreductase	bi	98	5376	fig|6666666.1074965.peg.5376	99.3	Putative oxidoreductase
1	685	184	fig|6666666.1075218.peg.685	Transcriptional regulator, MerR family	bi	98	5377	fig|6666666.1074965.peg.5377	100	Transcriptional regulator, MerR family
1	686	451	fig|6666666.1075218.peg.686	glutamine synthetase family protein	bi	98	5378	fig|6666666.1074965.peg.5378	99.11	glutamine synthetase family protein
1	687	277	fig|6666666.1075218.peg.687	Non-heme chloroperoxidase (EC 1.11.1.10)	bi	98	5379	fig|6666666.1074965.peg.5379	99.64	Non-heme chloroperoxidase (EC 1.11.1.10)
1	688	260	fig|6666666.1075218.peg.688	FIG011065: hypothetical protein	bi	98	5380	fig|6666666.1074965.peg.5380	100	FIG011065: hypothetical protein
1	689	277	fig|6666666.1075218.peg.689	NADH pyrophosphatase (EC 3.6.1.22), decaps 5'-NAD modified RNA	bi	98	5381	fig|6666666.1074965.peg.5381	99.64	NADH pyrophosphatase (EC 3.6.1.22), decaps 5'-NAD modified RNA
1	690	271	fig|6666666.1075218.peg.690	Enoyl-CoA hydratase/isomerase family protein	bi	98	5382	fig|6666666.1074965.peg.5382	100	Enoyl-CoA hydratase/isomerase family protein
1	691	501	fig|6666666.1075218.peg.691	Na+ or Li+/H+ antiporter NhaB	bi	98	5383	fig|6666666.1074965.peg.5383	99.6	Na+ or Li+/H+ antiporter NhaB
1	692	184	fig|6666666.1075218.peg.692	Outer membrane lipoprotein Blc	bi	98	5384	fig|6666666.1074965.peg.5384	100	Outer membrane lipoprotein Blc
1	693	247	fig|6666666.1075218.peg.693	hypothetical protein	bi	98	5385	fig|6666666.1074965.peg.5385	98.37	hypothetical protein
1	694	320	fig|6666666.1075218.peg.694	Ribonuclease Z (EC 3.1.26.11)	bi	98	5386	fig|6666666.1074965.peg.5386	99.06	Ribonuclease Z (EC 3.1.26.11)
1	695	428	fig|6666666.1075218.peg.695	Beta-ureidopropionase (EC 3.5.1.6)	bi	98	5387	fig|6666666.1074965.peg.5387	100	Beta-ureidopropionase (EC 3.5.1.6)
1	696	497	fig|6666666.1075218.peg.696	Cytosine/purine/uracil/thiamine/allantoin permease family protein	bi	98	5388	fig|6666666.1074965.peg.5388	100	Cytosine/purine/uracil/thiamine/allantoin permease family protein
1	697	480	fig|6666666.1075218.peg.697	Dihydropyrimidinase (EC 3.5.2.2) @ D-hydantoinase (EC 3.5.2.2)	bi	98	5389	fig|6666666.1074965.peg.5389	98.96	Dihydropyrimidinase (EC 3.5.2.2) @ D-hydantoinase (EC 3.5.2.2)
1	698	456	fig|6666666.1075218.peg.698	NAD-dependent dihydropyrimidine dehydrogenase subunit PreT (EC 1.3.1.1)	bi	98	5390	fig|6666666.1074965.peg.5390	99.78	NAD-dependent dihydropyrimidine dehydrogenase subunit PreT (EC 1.3.1.1)
1	699	425	fig|6666666.1075218.peg.699	NAD-dependent dihydropyrimidine dehydrogenase subunit PreA (EC 1.3.1.1)	bi	98	5391	fig|6666666.1074965.peg.5391	99.76	NAD-dependent dihydropyrimidine dehydrogenase subunit PreA (EC 1.3.1.1)
1	700	132	fig|6666666.1075218.peg.700	Putative cytoplasmic protein	bi	98	5392	fig|6666666.1074965.peg.5392	100	Putative cytoplasmic protein
1	701	207	fig|6666666.1075218.peg.701	Transcriptional regulator of pyrimidine catabolism (TetR family)	bi	98	5393	fig|6666666.1074965.peg.5393	100	Transcriptional regulator of pyrimidine catabolism (TetR family)
1	702	119	fig|6666666.1075218.peg.702	Glyoxalase family protein	bi	98	5394	fig|6666666.1074965.peg.5394	100	Glyoxalase family protein
1	703	96	fig|6666666.1075218.peg.703	Antitoxin HigA	bi	98	5395	fig|6666666.1074965.peg.5395	100	Antitoxin HigA
1	704	41	fig|6666666.1075218.peg.704	Toxin HigB	bi	98	5396	fig|6666666.1074965.peg.5396	100	Toxin HigB
1	705	43	fig|6666666.1075218.peg.705	hypothetical protein	bi	98	5397	fig|6666666.1074965.peg.5397	100	hypothetical protein
1	706	599	fig|6666666.1075218.peg.706	Glucoamylase (EC 3.2.1.3)	bi	98	5398	fig|6666666.1074965.peg.5398	99.67	Glucoamylase (EC 3.2.1.3)
1	707	502	fig|6666666.1075218.peg.707	Glucose-6-phosphate 1-dehydrogenase (EC 1.1.1.49)	bi	98	5399	fig|6666666.1074965.peg.5399	99.6	Glucose-6-phosphate 1-dehydrogenase (EC 1.1.1.49)
1	708	328	fig|6666666.1075218.peg.708	6-phosphogluconate dehydrogenase, decarboxylating (EC 1.1.1.44)	bi	98	5400	fig|6666666.1074965.peg.5400	100	6-phosphogluconate dehydrogenase, decarboxylating (EC 1.1.1.44)
1	709	56	fig|6666666.1075218.peg.709	hypothetical protein	bi	98	5401	fig|6666666.1074965.peg.5401	100	hypothetical protein
1	710	520	fig|6666666.1075218.peg.710	Glycogen synthase, ADP-glucose transglucosylase (EC 2.4.1.21)	bi	98	5402	fig|6666666.1074965.peg.5402	100	Glycogen synthase, ADP-glucose transglucosylase (EC 2.4.1.21)
1	711	581	fig|6666666.1075218.peg.711	Malto-oligosyltrehalose trehalohydrolase (EC 3.2.1.141)	bi	98	5403	fig|6666666.1074965.peg.5403	99.66	Malto-oligosyltrehalose trehalohydrolase (EC 3.2.1.141)
1	712	690	fig|6666666.1075218.peg.712	4-alpha-glucanotransferase (amylomaltase) (EC 2.4.1.25)	bi	98	5404	fig|6666666.1074965.peg.5404	99.85	4-alpha-glucanotransferase (amylomaltase) (EC 2.4.1.25)
1	713	925	fig|6666666.1075218.peg.713	Malto-oligosyltrehalose synthase (EC 5.4.99.15)	bi	98	5405	fig|6666666.1074965.peg.5405	99.89	Malto-oligosyltrehalose synthase (EC 5.4.99.15)
1	714	83	fig|6666666.1075218.peg.714	hypothetical protein	bi	98	5406	fig|6666666.1074965.peg.5406	100	hypothetical protein
1	715	718	fig|6666666.1075218.peg.715	Limit dextrin alpha-1,6-maltotetraose-hydrolase (EC 3.2.1.196)	bi	98	5407	fig|6666666.1074965.peg.5407	100	Limit dextrin alpha-1,6-maltotetraose-hydrolase (EC 3.2.1.196)
1	716	58	fig|6666666.1075218.peg.716	hypothetical protein	bi	98	5408	fig|6666666.1074965.peg.5408	100	hypothetical protein
1	717	265	fig|6666666.1075218.peg.717	Endonuclease/exonuclease/phosphatase family protein	bi	98	5409	fig|6666666.1074965.peg.5409	99.62	Endonuclease/exonuclease/phosphatase family protein
1	718	359	fig|6666666.1075218.peg.718	Outer membrane autotransporter barrel domain protein	bi	98	5411	fig|6666666.1074965.peg.5411	99.72	Outer membrane autotransporter barrel domain protein
1	719	737	fig|6666666.1075218.peg.719	1,4-alpha-glucan (glycogen) branching enzyme, GH-13-type (EC 2.4.1.18)	bi	43	3589	fig|6666666.1074965.peg.3589	100	1,4-alpha-glucan (glycogen) branching enzyme, GH-13-type (EC 2.4.1.18)
1	720	1106	fig|6666666.1075218.peg.720	Trehalose synthase (EC 5.4.99.16)	bi	43	3590	fig|6666666.1074965.peg.3590	99.64	Trehalose synthase (EC 5.4.99.16)
1	721	673	fig|6666666.1075218.peg.721	Alpha-amylase (EC 3.2.1.1)	bi	43	3591	fig|6666666.1074965.peg.3591	99.4	Alpha-amylase (EC 3.2.1.1)
1	722	54	fig|6666666.1075218.peg.722	hypothetical protein	bi	43	3592	fig|6666666.1074965.peg.3592	100	hypothetical protein
1	723	561	fig|6666666.1075218.peg.723	Acetoacetyl-CoA synthetase [leucine] (EC 6.2.1.16)	bi	43	3593	fig|6666666.1074965.peg.3593	100	Acetoacetyl-CoA synthetase [leucine] (EC 6.2.1.16)
1	724	388	fig|6666666.1075218.peg.724	Isovaleryl-CoA dehydrogenase (EC 1.3.8.4)	bi	43	3594	fig|6666666.1074965.peg.3594	99.48	Isovaleryl-CoA dehydrogenase (EC 1.3.8.4)
1	725	536	fig|6666666.1075218.peg.725	Methylcrotonyl-CoA carboxylase carboxyl transferase subunit (EC 6.4.1.4)	bi	43	3595	fig|6666666.1074965.peg.3595	100	Methylcrotonyl-CoA carboxylase carboxyl transferase subunit (EC 6.4.1.4)
1	726	272	fig|6666666.1075218.peg.726	Methylglutaconyl-CoA hydratase (EC 4.2.1.18)	bi	43	3596	fig|6666666.1074965.peg.3596	100	Methylglutaconyl-CoA hydratase (EC 4.2.1.18)
1	727	651	fig|6666666.1075218.peg.727	Methylcrotonyl-CoA carboxylase biotin-containing subunit (EC 6.4.1.4)	bi	43	3597	fig|6666666.1074965.peg.3597	99.69	Methylcrotonyl-CoA carboxylase biotin-containing subunit (EC 6.4.1.4)
1	728	236	fig|6666666.1075218.peg.728	Phage repressor protein cI	bi	43	3598	fig|6666666.1074965.peg.3598	100	Phage repressor protein cI
1	729	104	fig|6666666.1075218.peg.729	hypothetical protein	bi	43	3599	fig|6666666.1074965.peg.3599	100	hypothetical protein
1	730	172	fig|6666666.1075218.peg.730	DNA-directed RNA polymerase specialized sigma subunit, sigma24-like	bi	43	3600	fig|6666666.1074965.peg.3600	100	DNA-directed RNA polymerase specialized sigma subunit, sigma24-like
1	731	111	fig|6666666.1075218.peg.731	FIG016502: iron uptake protein	bi	43	3601	fig|6666666.1074965.peg.3601	100	FIG016502: iron uptake protein
1	732	507	fig|6666666.1075218.peg.732	FIG138928: iron-regulated membrane protein	bi	43	3602	fig|6666666.1074965.peg.3602	99.8	FIG138928: iron-regulated membrane protein
1	733	96	fig|6666666.1075218.peg.733	FIG024006: iron uptake protein	bi	43	3603	fig|6666666.1074965.peg.3603	97.89	FIG024006: iron uptake protein
1	734	747	fig|6666666.1075218.peg.734	TonB-dependent receptor; Outer membrane receptor for ferrienterochelin and colicins	bi	43	3604	fig|6666666.1074965.peg.3604	100	TonB-dependent receptor; Outer membrane receptor for ferrienterochelin and colicins
1	735	81	fig|6666666.1075218.peg.735	Arsenite/antimonite:H+ antiporter ArsB	bi	43	3605	fig|6666666.1074965.peg.3605	95.18	Arsenite/antimonite:H+ antiporter ArsB
1	736	433	fig|6666666.1075218.peg.736	Error-prone, lesion bypass DNA polymerase V (UmuC)	bi	43	3606	fig|6666666.1074965.peg.3606	100	Error-prone, lesion bypass DNA polymerase V (UmuC)
1	737	143	fig|6666666.1075218.peg.737	Error-prone repair protein UmuD	bi	43	3607	fig|6666666.1074965.peg.3607	100	Error-prone repair protein UmuD
1	738	235	fig|6666666.1075218.peg.738	hypothetical protein	bi	43	3608	fig|6666666.1074965.peg.3608	98.72	hypothetical protein
1	739	605	fig|6666666.1075218.peg.739	Efflux ABC transporter, permease/ATP-binding protein	bi	43	3609	fig|6666666.1074965.peg.3609	99.5	Efflux ABC transporter, permease/ATP-binding protein
2	740	204	fig|6666666.1075218.peg.740	Transporter, LysE family	bi	27	2413	fig|6666666.1074965.peg.2413	98.52	Transporter, LysE family
2	741	325	fig|6666666.1075218.peg.741	Transcriptional regulator, AraC family	bi	27	2412	fig|6666666.1074965.peg.2412	99.38	Transcriptional regulator, AraC family
2	742	284	fig|6666666.1075218.peg.742	Uncharacterized protein, YkwD family	bi	27	2411	fig|6666666.1074965.peg.2411	99.29	Uncharacterized protein, YkwD family
2	743	722	fig|6666666.1075218.peg.743	Ferrichrome-iron receptor	bi	27	2410	fig|6666666.1074965.peg.2410	99.72	Ferrichrome-iron receptor
2	744	204	fig|6666666.1075218.peg.744	Cell wall hydrolyses involved in spore germination	bi	27	2409	fig|6666666.1074965.peg.2409	99.51	Cell wall hydrolyses involved in spore germination
2	745	306	fig|6666666.1075218.peg.745	Auxin efflux carrier family protein	bi	27	2408	fig|6666666.1074965.peg.2408	99.67	Auxin efflux carrier family protein
2	746	288	fig|6666666.1075218.peg.746	Transcriptional regulator, LysR family	bi	27	2407	fig|6666666.1074965.peg.2407	100	Transcriptional regulator, LysR family
2	747	283	fig|6666666.1075218.peg.747	Histidine, proline, and proline betaine ABC transporter, permease protein HutW	bi	27	2406	fig|6666666.1074965.peg.2406	100	Histidine, proline, and proline betaine ABC transporter, permease protein HutW
2	748	339	fig|6666666.1075218.peg.748	Histidine, proline, and proline betaine ABC transporter, substrate-binding protein HutX	bi	27	2405	fig|6666666.1074965.peg.2405	100	Histidine, proline, and proline betaine ABC transporter, substrate-binding protein HutX
2	749	643	fig|6666666.1075218.peg.749	Serine protease, subtilase family	bi	27	2404	fig|6666666.1074965.peg.2404	99.53	Serine protease, subtilase family
2	750	715	fig|6666666.1075218.peg.750	Methyl-accepting chemotaxis sensor/transducer protein	bi	27	2403	fig|6666666.1074965.peg.2403	99.86	Methyl-accepting chemotaxis sensor/transducer protein
2	751	440	fig|6666666.1075218.peg.751	Histidine permease YuiF	bi	27	2402	fig|6666666.1074965.peg.2402	100	Histidine permease YuiF
2	752	336	fig|6666666.1075218.peg.752	Putative transmembrane sensor	bi	27	2401	fig|6666666.1074965.peg.2401	99.7	Putative transmembrane sensor
2	753	590	fig|6666666.1075218.peg.753	Acyl-CoA dehydrogenase 2 [fadN-fadA-fadE operon] (EC 1.3.8.7)	bi	27	2400	fig|6666666.1074965.peg.2400	99.66	Acyl-CoA dehydrogenase 2 [fadN-fadA-fadE operon] (EC 1.3.8.7)
2	754	541	fig|6666666.1075218.peg.754	3-methylmercaptopropionyl-CoA ligase (EC 6.2.1.44) of DmdB1 type	bi	27	2399	fig|6666666.1074965.peg.2399	100	3-methylmercaptopropionyl-CoA ligase (EC 6.2.1.44) of DmdB1 type
2	755	469	fig|6666666.1075218.peg.755	Sensory box histidine kinase	bi	27	2398	fig|6666666.1074965.peg.2398	100	Sensory box histidine kinase
2	756	206	fig|6666666.1075218.peg.756	Two-component transcriptional response regulator, LuxR family	bi	27	2397	fig|6666666.1074965.peg.2397	100	Two-component transcriptional response regulator, LuxR family
2	757	158	fig|6666666.1075218.peg.757	Transcriptional regulator, MarR family	bi	27	2396	fig|6666666.1074965.peg.2396	100	Transcriptional regulator, MarR family
2	758	398	fig|6666666.1075218.peg.758	Multidrug efflux system EmrAB-OMF, membrane fusion component EmrA	bi	27	2395	fig|6666666.1074965.peg.2395	99.75	Multidrug efflux system EmrAB-OMF, membrane fusion component EmrA
2	759	512	fig|6666666.1075218.peg.759	Multidrug efflux system EmrAB-OMF, inner-membrane proton/drug antiporter EmrB (MFS type)	bi	27	2394	fig|6666666.1074965.peg.2394	99.8	Multidrug efflux system EmrAB-OMF, inner-membrane proton/drug antiporter EmrB (MFS type)
2	760	249	fig|6666666.1075218.peg.760	Oxidoreductase, short-chain dehydrogenase/reductase family	bi	27	2393	fig|6666666.1074965.peg.2393	100	Oxidoreductase, short-chain dehydrogenase/reductase family
2	761	575	fig|6666666.1075218.peg.761	Sensory box histidine kinase/response regulator	bi	27	2392	fig|6666666.1074965.peg.2392	99.13	Sensory box histidine kinase/response regulator
2	762	119	fig|6666666.1075218.peg.762	Sensory box sensor histidine kinase/response regulator (EC 2.7.3.-)	bi	27	2391	fig|6666666.1074965.peg.2391	98.31	Sensory box sensor histidine kinase/response regulator (EC 2.7.3.-)
2	763	552	fig|6666666.1075218.peg.763	Sensory box histidine kinase/response regulator	bi	27	2390	fig|6666666.1074965.peg.2390	98.91	Sensory box histidine kinase/response regulator
2	764	470	fig|6666666.1075218.peg.764	DNA-binding transcriptional regulator, MocR family / aminotransferase domain	bi	27	2389	fig|6666666.1074965.peg.2389	99.36	DNA-binding transcriptional regulator, MocR family / aminotransferase domain
2	765	468	fig|6666666.1075218.peg.765	Type cbb3 cytochrome oxidase biogenesis protein CcoG, involved in Cu oxidation	bi	27	2388	fig|6666666.1074965.peg.2388	99.79	Type cbb3 cytochrome oxidase biogenesis protein CcoG, involved in Cu oxidation
2	766	80	fig|6666666.1075218.peg.766	hypothetical protein	bi	27	2387	fig|6666666.1074965.peg.2387	100	hypothetical protein
2	767	178	fig|6666666.1075218.peg.767	Mg(2+)-transport-ATPase-associated protein MgtC	bi	27	2386	fig|6666666.1074965.peg.2386	100	Mg(2+)-transport-ATPase-associated protein MgtC
2	768	300	fig|6666666.1075218.peg.768	Hydroxymethylglutaryl-CoA lyase (EC 4.1.3.4)	bi	27	2385	fig|6666666.1074965.peg.2385	100	Hydroxymethylglutaryl-CoA lyase (EC 4.1.3.4)
2	769	133	fig|6666666.1075218.peg.769	Predicted transcriptional regulator LiuR of leucine degradation pathway, MerR family	bi	27	2384	fig|6666666.1074965.peg.2384	100	Predicted transcriptional regulator LiuR of leucine degradation pathway, MerR family
2	770	293	fig|6666666.1075218.peg.770	Transcriptional regulator PobR, AraC family	bi	27	2383	fig|6666666.1074965.peg.2383	100	Transcriptional regulator PobR, AraC family
2	771	396	fig|6666666.1075218.peg.771	P-hydroxybenzoate hydroxylase (EC 1.14.13.2)	bi	27	2382	fig|6666666.1074965.peg.2382	99.49	P-hydroxybenzoate hydroxylase (EC 1.14.13.2)
2	772	217	fig|6666666.1075218.peg.772	Ankyrin	bi	27	2381	fig|6666666.1074965.peg.2381	99.54	Ankyrin
2	773	597	fig|6666666.1075218.peg.773	Gamma-glutamyltranspeptidase (EC 2.3.2.2) @ Glutathione hydrolase (EC 3.4.19.13)	bi	27	2380	fig|6666666.1074965.peg.2380	99.33	Gamma-glutamyltranspeptidase (EC 2.3.2.2) @ Glutathione hydrolase (EC 3.4.19.13)
2	774	294	fig|6666666.1075218.peg.774	Transcriptional regulator, LysR family	bi	27	2379	fig|6666666.1074965.peg.2379	100	Transcriptional regulator, LysR family
2	775	172	fig|6666666.1075218.peg.775	Superoxide dismutase [Cu-Zn] precursor (EC 1.15.1.1)	bi	27	2378	fig|6666666.1074965.peg.2378	99.42	Superoxide dismutase [Cu-Zn] precursor (EC 1.15.1.1)
2	776	327	fig|6666666.1075218.peg.776	hypothetical protein	bi	27	2377	fig|6666666.1074965.peg.2377	99.68	hypothetical protein
2	777	351	fig|6666666.1075218.peg.777	Ornithine cyclodeaminase (EC 4.3.1.12)	bi	27	2376	fig|6666666.1074965.peg.2376	99.71	Ornithine cyclodeaminase (EC 4.3.1.12)
2	778	141	fig|6666666.1075218.peg.778	Transcriptional regulator, AsnC family	bi	27	2375	fig|6666666.1074965.peg.2375	100	Transcriptional regulator, AsnC family
2	779	473	fig|6666666.1075218.peg.779	D-serine/D-alanine/glycine transporter	bi	27	2374	fig|6666666.1074965.peg.2374	99.79	D-serine/D-alanine/glycine transporter
2	780	202	fig|6666666.1075218.peg.780	Collagenase and related proteases	bi	27	2373	fig|6666666.1074965.peg.2373	100	Collagenase and related proteases
2	781	279	fig|6666666.1075218.peg.781	Ureidoglycine aminohydrolase	bi	27	2372	fig|6666666.1074965.peg.2372	100	Ureidoglycine aminohydrolase
2	782	464	fig|6666666.1075218.peg.782	Coenzyme F420-dependent N5,N10-methylene tetrahydromethanopterin reductase and related flavin-dependent oxidoreductases	bi	27	2371	fig|6666666.1074965.peg.2371	99.14	Coenzyme F420-dependent N5,N10-methylene tetrahydromethanopterin reductase and related flavin-dependent oxidoreductases
2	783	330	fig|6666666.1075218.peg.783	Alkanesulfonate ABC transporter substrate-binding protein SsuA	bi	27	2370	fig|6666666.1074965.peg.2370	100	Alkanesulfonate ABC transporter substrate-binding protein SsuA
2	784	295	fig|6666666.1075218.peg.784	hypothetical protein	bi	27	2369	fig|6666666.1074965.peg.2369	99.32	hypothetical protein
2	785	295	fig|6666666.1075218.peg.785	Permease of the drug/metabolite transporter (DMT) superfamily	bi	27	2368	fig|6666666.1074965.peg.2368	99.66	Permease of the drug/metabolite transporter (DMT) superfamily
2	786	224	fig|6666666.1075218.peg.786	Transcriptional regulator, AcrR family	bi	27	2367	fig|6666666.1074965.peg.2367	100	Transcriptional regulator, AcrR family
2	787	336	fig|6666666.1075218.peg.787	Transcriptional regulator, AraC family	bi	27	2366	fig|6666666.1074965.peg.2366	100	Transcriptional regulator, AraC family
2	788	71	fig|6666666.1075218.peg.788	Uncharacterized membrane protein RSP_1259	bi	27	2365	fig|6666666.1074965.peg.2365	100	Uncharacterized membrane protein RSP_1259
2	789	106	fig|6666666.1075218.peg.789	hypothetical protein	bi	27	2364	fig|6666666.1074965.peg.2364	100	hypothetical protein
2	790	240	fig|6666666.1075218.peg.790	hypothetical protein	bi	27	2363	fig|6666666.1074965.peg.2363	99.58	hypothetical protein
2	791	115	fig|6666666.1075218.peg.791	hypothetical protein	bi	27	2362	fig|6666666.1074965.peg.2362	99.12	hypothetical protein
2	792	84	fig|6666666.1075218.peg.792	putative lipoprotein	bi	27	2361	fig|6666666.1074965.peg.2361	100	putative lipoprotein
2	793	452	fig|6666666.1075218.peg.793	hypothetical protein	bi	27	2360	fig|6666666.1074965.peg.2360	99.56	hypothetical protein
2	794	303	fig|6666666.1075218.peg.794	hypothetical protein	bi	27	2359	fig|6666666.1074965.peg.2359	99.34	hypothetical protein
2	795	319	fig|6666666.1075218.peg.795	Transcriptional regulator, AraC family	bi	27	2358	fig|6666666.1074965.peg.2358	100	Transcriptional regulator, AraC family
2	796	695	fig|6666666.1075218.peg.796	N-methylhydantoinase A (EC 3.5.2.14)	bi	27	2357	fig|6666666.1074965.peg.2357	99.71	N-methylhydantoinase A (EC 3.5.2.14)
2	797	582	fig|6666666.1075218.peg.797	N-methylhydantoinase B (EC 3.5.2.14)	bi	27	2356	fig|6666666.1074965.peg.2356	99.66	N-methylhydantoinase B (EC 3.5.2.14)
2	798	285	fig|6666666.1075218.peg.798	LysR-family transcriptional regulator STM3020	bi	27	2355	fig|6666666.1074965.peg.2355	100	LysR-family transcriptional regulator STM3020
2	799	144	fig|6666666.1075218.peg.799	hypothetical protein	bi	27	2354	fig|6666666.1074965.peg.2354	99.3	hypothetical protein
2	800	232	fig|6666666.1075218.peg.800	CsiR, transcriptional repressor of CsiD	bi	27	2353	fig|6666666.1074965.peg.2353	100	CsiR, transcriptional repressor of CsiD
2	801	326	fig|6666666.1075218.peg.801	Carbon starvation induced protein CsiD	bi	27	2352	fig|6666666.1074965.peg.2352	100	Carbon starvation induced protein CsiD
2	802	417	fig|6666666.1075218.peg.802	L-2-hydroxyglutarate oxidase (EC 1.1.3.15)	bi	27	2351	fig|6666666.1074965.peg.2351	99.76	L-2-hydroxyglutarate oxidase (EC 1.1.3.15)
2	803	464	fig|6666666.1075218.peg.803	gamma-aminobutyrate (GABA) permease	bi	27	2350	fig|6666666.1074965.peg.2350	100	gamma-aminobutyrate (GABA) permease
2	804	298	fig|6666666.1075218.peg.804	RIO1/ZK632.3/MJ0444 family protein	bi	27	2349	fig|6666666.1074965.peg.2349	100	RIO1/ZK632.3/MJ0444 family protein
2	805	214	fig|6666666.1075218.peg.805	Transcriptional regulator, AcrR family	bi	27	2348	fig|6666666.1074965.peg.2348	100	Transcriptional regulator, AcrR family
2	806	679	fig|6666666.1075218.peg.806	N-methylproline demethylase, putative	bi	27	2347	fig|6666666.1074965.peg.2347	100	N-methylproline demethylase, putative
2	807	437	fig|6666666.1075218.peg.807	Putative aminopeptidase	bi	27	2346	fig|6666666.1074965.peg.2346	99.54	Putative aminopeptidase
2	808	267	fig|6666666.1075218.peg.808	ABC transporter, ATP-binding protein (cluster 3, basic aa/glutamine/opines)	bi	27	2345	fig|6666666.1074965.peg.2345	99.62	ABC transporter, ATP-binding protein (cluster 3, basic aa/glutamine/opines)
2	809	214	fig|6666666.1075218.peg.809	ABC transporter, permease protein (cluster 3, basic aa/glutamine/opines)	bi	27	2344	fig|6666666.1074965.peg.2344	98.12	ABC transporter, permease protein (cluster 3, basic aa/glutamine/opines)
2	810	223	fig|6666666.1075218.peg.810	ABC transporter, permease protein (cluster 3, basic aa/glutamine/opines)	bi	27	2343	fig|6666666.1074965.peg.2343	99.55	ABC transporter, permease protein (cluster 3, basic aa/glutamine/opines)
2	811	277	fig|6666666.1075218.peg.811	ABC transporter, substrate-binding protein (cluster 3, basic aa/glutamine/opines)	bi	27	2342	fig|6666666.1074965.peg.2342	99.64	ABC transporter, substrate-binding protein (cluster 3, basic aa/glutamine/opines)
2	812	325	fig|6666666.1075218.peg.812	Porphobilinogen synthase (EC 4.2.1.24)	bi	27	2341	fig|6666666.1074965.peg.2341	100	Porphobilinogen synthase (EC 4.2.1.24)
2	813	501	fig|6666666.1075218.peg.813	L-Proline/Glycine betaine transporter ProP	bi	27	2340	fig|6666666.1074965.peg.2340	100	L-Proline/Glycine betaine transporter ProP
2	814	300	fig|6666666.1075218.peg.814	Transcriptional regulator, LysR family	bi	27	2339	fig|6666666.1074965.peg.2339	100	Transcriptional regulator, LysR family
2	815	234	fig|6666666.1075218.peg.815	Protein of unknown function DUF1275	bi	27	2338	fig|6666666.1074965.peg.2338	100	Protein of unknown function DUF1275
2	816	210	fig|6666666.1075218.peg.816	Riboflavin synthase eubacterial/eukaryotic (EC 2.5.1.9)	bi	27	2337	fig|6666666.1074965.peg.2337	99.52	Riboflavin synthase eubacterial/eukaryotic (EC 2.5.1.9)
2	817	689	fig|6666666.1075218.peg.817	Trehalose synthase	bi	27	2336	fig|6666666.1074965.peg.2336	99.42	Trehalose synthase
2	818	306	fig|6666666.1075218.peg.818	Transcriptional regulator, LysR family	uni	30	2626	fig|6666666.1074965.peg.2626	32.58	Transcriptional regulator, LysR family
2	819	253	fig|6666666.1075218.peg.819	Lactam utilization protein LamB	uni	1	49	fig|6666666.1074965.peg.49	41.8	Lactam utilization protein LamB
2	820	296	fig|6666666.1075218.peg.820	Allophanate hydrolase 2 subunit 1 (EC 3.5.1.54)	-	-		-	0	-
2	821	324	fig|6666666.1075218.peg.821	Allophanate hydrolase 2 subunit 2 (EC 3.5.1.54)	uni	1	51	fig|6666666.1074965.peg.51	34.1	Allophanate hydrolase 2 subunit 2 (EC 3.5.1.54)
2	822	462	fig|6666666.1075218.peg.822	Phospholipase/lecithinase/hemolysin	bi	23	1569	fig|6666666.1074965.peg.1569	98.26	Phospholipase/lecithinase/hemolysin
2	823	278	fig|6666666.1075218.peg.823	Domain often clustered or fused with uracil-DNA glycosylase	bi	23	1570	fig|6666666.1074965.peg.1570	99.28	Domain often clustered or fused with uracil-DNA glycosylase
2	824	407	fig|6666666.1075218.peg.824	Biotin synthase related domain containing protein	bi	23	1571	fig|6666666.1074965.peg.1571	99.26	Biotin synthase related domain containing protein
2	825	530	fig|6666666.1075218.peg.825	Malate:quinone oxidoreductase (EC 1.1.5.4)	bi	23	1572	fig|6666666.1074965.peg.1572	100	Malate:quinone oxidoreductase (EC 1.1.5.4)
2	826	225	fig|6666666.1075218.peg.826	tRNA (adenine(22)-N(1))-methyltransferase (EC 2.1.1.217)	bi	23	1573	fig|6666666.1074965.peg.1573	99.55	tRNA (adenine(22)-N(1))-methyltransferase (EC 2.1.1.217)
2	827	89	fig|6666666.1075218.peg.827	hypothetical protein	bi	23	1574	fig|6666666.1074965.peg.1574	98.86	hypothetical protein
2	828	311	fig|6666666.1075218.peg.828	Transcriptional regulator, LysR family	bi	23	1575	fig|6666666.1074965.peg.1575	100	Transcriptional regulator, LysR family
2	829	384	fig|6666666.1075218.peg.829	Acyl-CoA dehydrogenase (EC 1.3.8.1) => Isobutyryl-CoA specific	bi	23	1576	fig|6666666.1074965.peg.1576	100	Acyl-CoA dehydrogenase (EC 1.3.8.1) => Isobutyryl-CoA specific
2	830	357	fig|6666666.1075218.peg.830	3-hydroxyisobutyryl-CoA hydrolase (EC 3.1.2.4)	bi	23	1577	fig|6666666.1074965.peg.1577	100	3-hydroxyisobutyryl-CoA hydrolase (EC 3.1.2.4)
2	831	554	fig|6666666.1075218.peg.831	Malonate decarboxylase alpha subunit	bi	23	1578	fig|6666666.1074965.peg.1578	99.64	Malonate decarboxylase alpha subunit
2	832	281	fig|6666666.1075218.peg.832	Triphosphoribosyl-dephospho-CoA synthase (EC 2.4.2.52)	bi	23	1579	fig|6666666.1074965.peg.1579	100	Triphosphoribosyl-dephospho-CoA synthase (EC 2.4.2.52)
2	833	99	fig|6666666.1075218.peg.833	Malonate decarboxylase delta subunit	bi	23	1580	fig|6666666.1074965.peg.1580	98.98	Malonate decarboxylase delta subunit
2	834	283	fig|6666666.1075218.peg.834	Malonate decarboxylase beta subunit	bi	23	1581	fig|6666666.1074965.peg.1581	98.23	Malonate decarboxylase beta subunit
2	835	264	fig|6666666.1075218.peg.835	Malonate decarboxylase gamma subunit	bi	23	1582	fig|6666666.1074965.peg.1582	98.86	Malonate decarboxylase gamma subunit
2	836	205	fig|6666666.1075218.peg.836	Malonate decarboxylase holo-[acyl-carrier-protein] synthase (EC 2.7.7.66)	bi	23	1583	fig|6666666.1074965.peg.1583	98.53	Malonate decarboxylase holo-[acyl-carrier-protein] synthase (EC 2.7.7.66)
2	837	307	fig|6666666.1075218.peg.837	Malonyl CoA-acyl carrier protein transacylase (EC 2.3.1.39)	bi	23	1584	fig|6666666.1074965.peg.1584	98.69	Malonyl CoA-acyl carrier protein transacylase (EC 2.3.1.39)
2	838	141	fig|6666666.1075218.peg.838	Malonate transporter, MadL subunit	bi	23	1585	fig|6666666.1074965.peg.1585	100	Malonate transporter, MadL subunit
2	839	255	fig|6666666.1075218.peg.839	Malonate transporter, MadM subunit	bi	23	1586	fig|6666666.1074965.peg.1586	100	Malonate transporter, MadM subunit
2	840	1954	fig|6666666.1075218.peg.840	hypothetical protein	bi	23	1587	fig|6666666.1074965.peg.1587	99.54	hypothetical protein
2	841	664	fig|6666666.1075218.peg.841	Surface antigen	bi	23	1588	fig|6666666.1074965.peg.1588	99.4	Surface antigen
2	842	231	fig|6666666.1075218.peg.842	Cytochrome oxidase biogenesis protein Sco1/SenC/PrrC, thiol-disulfide reductase involved in Cu(I) insertion into CoxII Cu(A) center	bi	23	1589	fig|6666666.1074965.peg.1589	100	Cytochrome oxidase biogenesis protein Sco1/SenC/PrrC, thiol-disulfide reductase involved in Cu(I) insertion into CoxII Cu(A) center
2	843	222	fig|6666666.1075218.peg.843	Cytochrome oxidase biogenesis protein Sco1/SenC/PrrC, thiol-disulfide reductase involved in Cu(I) insertion into CoxII Cu(A) center	bi	23	1590	fig|6666666.1074965.peg.1590	98.64	Cytochrome oxidase biogenesis protein Sco1/SenC/PrrC, thiol-disulfide reductase involved in Cu(I) insertion into CoxII Cu(A) center
2	844	515	fig|6666666.1075218.peg.844	Putative cytochrome c	bi	23	1591	fig|6666666.1074965.peg.1591	99.61	Putative cytochrome c
2	845	214	fig|6666666.1075218.peg.845	hypothetical protein	bi	23	1592	fig|6666666.1074965.peg.1592	99.53	hypothetical protein
2	846	177	fig|6666666.1075218.peg.846	Predicted secretion system X DNA-binding regulator	bi	23	1593	fig|6666666.1074965.peg.1593	100	Predicted secretion system X DNA-binding regulator
2	847	568	fig|6666666.1075218.peg.847	Predicted secretion system X protein GspE-like	bi	23	1594	fig|6666666.1074965.peg.1594	99.82	Predicted secretion system X protein GspE-like
2	848	265	fig|6666666.1075218.peg.848	Predicted secretion system X FIG084745: hypothetical protein	bi	23	1595	fig|6666666.1074965.peg.1595	100	Predicted secretion system X FIG084745: hypothetical protein
2	849	181	fig|6666666.1075218.peg.849	Predicted secretion system X transmembrane protein 1	bi	23	1596	fig|6666666.1074965.peg.1596	100	Predicted secretion system X transmembrane protein 1
2	850	188	fig|6666666.1075218.peg.850	Predicted secretion system X transmembrane protein 2	bi	23	1597	fig|6666666.1074965.peg.1597	100	Predicted secretion system X transmembrane protein 2
2	851	175	fig|6666666.1075218.peg.851	Predicted secretion system X translation initiation factor	bi	23	1598	fig|6666666.1074965.peg.1598	100	Predicted secretion system X translation initiation factor
2	852	622	fig|6666666.1075218.peg.852	Predicted secretion system X protein GspD-like	bi	23	1599	fig|6666666.1074965.peg.1599	99.84	Predicted secretion system X protein GspD-like
2	853	158	fig|6666666.1075218.peg.853	Predicted secretion system X protein GspG-like	bi	23	1600	fig|6666666.1074965.peg.1600	99.36	Predicted secretion system X protein GspG-like
2	854	129	fig|6666666.1075218.peg.854	Predicted secretion system X protein GspG-like 2	bi	23	1601	fig|6666666.1074965.peg.1601	100	Predicted secretion system X protein GspG-like 2
2	855	172	fig|6666666.1075218.peg.855	Predicted secretion system X pseudopilin PulG-like	bi	23	1602	fig|6666666.1074965.peg.1602	98.25	Predicted secretion system X pseudopilin PulG-like
2	856	134	fig|6666666.1075218.peg.856	Curli production assembly/transport component CsgE	bi	23	1603	fig|6666666.1074965.peg.1603	99.25	Curli production assembly/transport component CsgE
2	857	138	fig|6666666.1075218.peg.857	Curli production assembly/transport component CsgF	bi	23	1604	fig|6666666.1074965.peg.1604	100	Curli production assembly/transport component CsgF
2	858	284	fig|6666666.1075218.peg.858	Curli production assembly/transport component CsgG	bi	23	1605	fig|6666666.1074965.peg.1605	100	Curli production assembly/transport component CsgG
2	859	439	fig|6666666.1075218.peg.859	hypothetical protein	bi	23	1606	fig|6666666.1074965.peg.1606	99.09	hypothetical protein
2	860	1878	fig|6666666.1075218.peg.860	hypothetical protein	bi	23	1607	fig|6666666.1074965.peg.1607	98.51	hypothetical protein
2	861	638	fig|6666666.1075218.peg.861	sigma-54-dependent transcriptional regulator	bi	23	1608	fig|6666666.1074965.peg.1608	99.06	sigma-54-dependent transcriptional regulator
2	862	578	fig|6666666.1075218.peg.862	Efflux ABC transporter, permease/ATP-binding protein	bi	23	1609	fig|6666666.1074965.peg.1609	99.65	Efflux ABC transporter, permease/ATP-binding protein
2	863	226	fig|6666666.1075218.peg.863	extracellular protease	bi	23	1610	fig|6666666.1074965.peg.1610	98.67	extracellular protease
2	864	431	fig|6666666.1075218.peg.864	Dehydrogenases (flavoproteins)	bi	23	1611	fig|6666666.1074965.peg.1611	99.77	Dehydrogenases (flavoproteins)
2	865	438	fig|6666666.1075218.peg.865	hypothetical protein	bi	23	1612	fig|6666666.1074965.peg.1612	99.54	hypothetical protein
2	866	498	fig|6666666.1075218.peg.866	Aldehyde dehydrogenase (EC 1.2.1.3)	bi	23	1613	fig|6666666.1074965.peg.1613	100	Aldehyde dehydrogenase (EC 1.2.1.3)
2	867	42	fig|6666666.1075218.peg.867	hypothetical protein	bi	23	1614	fig|6666666.1074965.peg.1614	100	hypothetical protein
2	868	43	fig|6666666.1075218.peg.868	hypothetical protein	bi	23	1615	fig|6666666.1074965.peg.1615	100	hypothetical protein
2	869	522	fig|6666666.1075218.peg.869	Quinohemoprotein amine dehydrogenase alpha subunit (EC 1.4.99.-)	bi	23	1616	fig|6666666.1074965.peg.1616	99.81	Quinohemoprotein amine dehydrogenase alpha subunit (EC 1.4.99.-)
2	870	477	fig|6666666.1075218.peg.870	Quinohemoprotein amine dehydrogenase radical SAM maturase	bi	23	1617	fig|6666666.1074965.peg.1617	99.79	Quinohemoprotein amine dehydrogenase radical SAM maturase
2	871	108	fig|6666666.1075218.peg.871	Quinohemoprotein amine dehydrogenase gamma subunit (EC 1.4.99.-)	bi	23	1618	fig|6666666.1074965.peg.1618	100	Quinohemoprotein amine dehydrogenase gamma subunit (EC 1.4.99.-)
2	872	374	fig|6666666.1075218.peg.872	Quinohemoprotein amine dehydrogenase beta subunit (EC 1.4.99.-)	bi	23	1619	fig|6666666.1074965.peg.1619	100	Quinohemoprotein amine dehydrogenase beta subunit (EC 1.4.99.-)
2	873	558	fig|6666666.1075218.peg.873	Acetoacetyl-CoA synthetase (EC 6.2.1.16) / Long-chain-fatty-acid--CoA ligase (EC 6.2.1.3)	bi	23	1620	fig|6666666.1074965.peg.1620	99.82	Acetoacetyl-CoA synthetase (EC 6.2.1.16) / Long-chain-fatty-acid--CoA ligase (EC 6.2.1.3)
2	874	193	fig|6666666.1075218.peg.874	Molybdenum cofactor guanylyltransferase (EC 2.7.7.77)	bi	23	1621	fig|6666666.1074965.peg.1621	98.96	Molybdenum cofactor guanylyltransferase (EC 2.7.7.77)
2	875	93	fig|6666666.1075218.peg.875	DNA-binding protein HU-beta	bi	23	1622	fig|6666666.1074965.peg.1622	100	DNA-binding protein HU-beta
2	876	1043	fig|6666666.1075218.peg.876	RND efflux system, inner membrane transporter	bi	23	1623	fig|6666666.1074965.peg.1623	99.9	RND efflux system, inner membrane transporter
2	877	396	fig|6666666.1075218.peg.877	RND efflux system, membrane fusion protein	bi	23	1624	fig|6666666.1074965.peg.1624	99.49	RND efflux system, membrane fusion protein
2	878	234	fig|6666666.1075218.peg.878	Two-component transcriptional response regulator ParR	bi	23	1625	fig|6666666.1074965.peg.1625	100	Two-component transcriptional response regulator ParR
2	879	434	fig|6666666.1075218.peg.879	Sensory histidine kinase ParS	bi	23	1626	fig|6666666.1074965.peg.1626	100	Sensory histidine kinase ParS
2	880	280	fig|6666666.1075218.peg.880	FIG006989: hypothetical protein	bi	23	1627	fig|6666666.1074965.peg.1627	99.64	FIG006989: hypothetical protein
2	881	1001	fig|6666666.1075218.peg.881	Bacteriophage N4 adsorption protein A	bi	23	1628	fig|6666666.1074965.peg.1628	99.1	Bacteriophage N4 adsorption protein A
2	882	725	fig|6666666.1075218.peg.882	Bacteriophage N4 adsorption protein B	bi	23	1629	fig|6666666.1074965.peg.1629	99.86	Bacteriophage N4 adsorption protein B
2	883	144	fig|6666666.1075218.peg.883	hypothetical protein	bi	23	1630	fig|6666666.1074965.peg.1630	100	hypothetical protein
2	884	521	fig|6666666.1075218.peg.884	Threonine dehydratase biosynthetic (EC 4.3.1.19)	bi	23	1631	fig|6666666.1074965.peg.1631	100	Threonine dehydratase biosynthetic (EC 4.3.1.19)
2	885	394	fig|6666666.1075218.peg.885	hypothetical protein	bi	23	1632	fig|6666666.1074965.peg.1632	99.49	hypothetical protein
2	886	156	fig|6666666.1075218.peg.886	PhnB protein; putative DNA binding 3-demethylubiquinone-9 3-methyltransferase domain protein	bi	23	1633	fig|6666666.1074965.peg.1633	98.71	PhnB protein; putative DNA binding 3-demethylubiquinone-9 3-methyltransferase domain protein
2	887	540	fig|6666666.1075218.peg.887	Glyceraldehyde-3-phosphate dehydrogenase, putative	bi	23	1634	fig|6666666.1074965.peg.1634	99.81	Glyceraldehyde-3-phosphate dehydrogenase, putative
2	888	62	fig|6666666.1075218.peg.888	diguanylate cyclase/phosphodiesterase (GGDEF & EAL domains) with PAS/PAC sensor(s)	bi	23	1635	fig|6666666.1074965.peg.1635	95.08	diguanylate cyclase/phosphodiesterase (GGDEF & EAL domains) with PAS/PAC sensor(s)
2	889	1280	fig|6666666.1075218.peg.889	hypothetical protein	bi	23	1636	fig|6666666.1074965.peg.1636	99.3	hypothetical protein
2	890	385	fig|6666666.1075218.peg.890	hypothetical protein	bi	23	1637	fig|6666666.1074965.peg.1637	99.74	hypothetical protein
2	891	373	fig|6666666.1075218.peg.891	hypothetical protein	bi	23	1638	fig|6666666.1074965.peg.1638	99.73	hypothetical protein
3	892	36	fig|6666666.1075218.peg.892	T1SS secreted agglutinin RTX @ RTX toxins and related Ca2+-binding proteins	uni	66	4354	fig|6666666.1074965.peg.4354	100	T1SS secreted agglutinin RTX @ RTX toxins and related Ca2+-binding proteins
4	893	34	fig|6666666.1075218.peg.893	T1SS secreted agglutinin RTX @ RTX toxins and related Ca2+-binding proteins	uni	76	4666	fig|6666666.1074965.peg.4666	100	T1SS secreted agglutinin RTX @ RTX toxins and related Ca2+-binding proteins
5	894	33	fig|6666666.1075218.peg.894	T1SS secreted agglutinin RTX @ RTX toxins and related Ca2+-binding proteins	uni	66	4354	fig|6666666.1074965.peg.4354	100	T1SS secreted agglutinin RTX @ RTX toxins and related Ca2+-binding proteins
6	895	354	fig|6666666.1075218.peg.895	Integral membrane protein TerC	bi	57	4160	fig|6666666.1074965.peg.4160	100	Integral membrane protein TerC
6	896	436	fig|6666666.1075218.peg.896	Phosphate-binding protein	bi	57	4159	fig|6666666.1074965.peg.4159	99.77	Phosphate-binding protein
6	897	383	fig|6666666.1075218.peg.897	Polyamine ABC transporter, ATP-binding protein	bi	57	4158	fig|6666666.1074965.peg.4158	100	Polyamine ABC transporter, ATP-binding protein
6	898	270	fig|6666666.1075218.peg.898	Polyamine ABC transporter, permease protein	bi	57	4157	fig|6666666.1074965.peg.4157	100	Polyamine ABC transporter, permease protein
6	899	306	fig|6666666.1075218.peg.899	Polyamine ABC transporter, permease protein	bi	57	4156	fig|6666666.1074965.peg.4156	100	Polyamine ABC transporter, permease protein
6	900	342	fig|6666666.1075218.peg.900	Spermidine/putrescine-binding periplasmic protein	bi	57	4155	fig|6666666.1074965.peg.4155	100	Spermidine/putrescine-binding periplasmic protein
6	901	48	fig|6666666.1075218.peg.901	hypothetical protein	bi	57	4154	fig|6666666.1074965.peg.4154	100	hypothetical protein
6	902	374	fig|6666666.1075218.peg.902	3,4-dihydroxy-2-butanone 4-phosphate synthase (EC 4.1.99.12) / GTP cyclohydrolase II (EC 3.5.4.25)	bi	57	4153	fig|6666666.1074965.peg.4153	99.73	3,4-dihydroxy-2-butanone 4-phosphate synthase (EC 4.1.99.12) / GTP cyclohydrolase II (EC 3.5.4.25)
6	903	98	fig|6666666.1075218.peg.903	hypothetical protein	bi	57	4152	fig|6666666.1074965.peg.4152	100	hypothetical protein
6	904	466	fig|6666666.1075218.peg.904	hypothetical protein	bi	57	4151	fig|6666666.1074965.peg.4151	99.35	hypothetical protein
6	905	130	fig|6666666.1075218.peg.905	hypothetical protein	bi	57	4150	fig|6666666.1074965.peg.4150	96.9	hypothetical protein
6	906	302	fig|6666666.1075218.peg.906	Transcriptional regulator, LysR family	bi	57	4149	fig|6666666.1074965.peg.4149	99.67	Transcriptional regulator, LysR family
6	907	191	fig|6666666.1075218.peg.907	Sarcosine oxidase gamma subunit (EC 1.5.3.1)	bi	57	4148	fig|6666666.1074965.peg.4148	100	Sarcosine oxidase gamma subunit (EC 1.5.3.1)
6	908	968	fig|6666666.1075218.peg.908	Sarcosine oxidase alpha subunit (EC 1.5.3.1)	bi	57	4147	fig|6666666.1074965.peg.4147	99.48	Sarcosine oxidase alpha subunit (EC 1.5.3.1)
6	909	102	fig|6666666.1075218.peg.909	Sarcosine oxidase delta subunit (EC 1.5.3.1)	bi	57	4146	fig|6666666.1074965.peg.4146	100	Sarcosine oxidase delta subunit (EC 1.5.3.1)
6	910	414	fig|6666666.1075218.peg.910	Sarcosine oxidase beta subunit (EC 1.5.3.1)	bi	57	4145	fig|6666666.1074965.peg.4145	100	Sarcosine oxidase beta subunit (EC 1.5.3.1)
6	911	304	fig|6666666.1075218.peg.911	Methenyltetrahydrofolate cyclohydrolase (EC 3.5.4.9) / Methylenetetrahydrofolate dehydrogenase (NADP+) (EC 1.5.1.5)	bi	57	4144	fig|6666666.1074965.peg.4144	99.34	Methenyltetrahydrofolate cyclohydrolase (EC 3.5.4.9) / Methylenetetrahydrofolate dehydrogenase (NADP+) (EC 1.5.1.5)
6	912	289	fig|6666666.1075218.peg.912	Formyltetrahydrofolate deformylase (EC 3.5.1.10)	bi	57	4143	fig|6666666.1074965.peg.4143	100	Formyltetrahydrofolate deformylase (EC 3.5.1.10)
6	913	134	fig|6666666.1075218.peg.913	Ribosomal protein S3AE	bi	57	4142	fig|6666666.1074965.peg.4142	99.25	Ribosomal protein S3AE
6	914	74	fig|6666666.1075218.peg.914	MbtH-like NRPS chaperone	bi	57	4141	fig|6666666.1074965.peg.4141	100	MbtH-like NRPS chaperone
6	915	240	fig|6666666.1075218.peg.915	FIG057993:Thioesterase involved in non-ribosomal peptide biosynthesis	bi	57	4140	fig|6666666.1074965.peg.4140	100	FIG057993:Thioesterase involved in non-ribosomal peptide biosynthesis
6	916	184	fig|6666666.1075218.peg.916	Isochorismatase (EC 3.3.2.1)	bi	57	4139	fig|6666666.1074965.peg.4139	99.45	Isochorismatase (EC 3.3.2.1)
6	917	351	fig|6666666.1075218.peg.917	Uncharacterized outer membrane protein YaiW	bi	57	4138	fig|6666666.1074965.peg.4138	99.71	Uncharacterized outer membrane protein YaiW
6	918	290	fig|6666666.1075218.peg.918	ABC transporter in pyoverdin gene cluster, periplasmic component	bi	57	4137	fig|6666666.1074965.peg.4137	99.65	ABC transporter in pyoverdin gene cluster, periplasmic component
6	919	300	fig|6666666.1075218.peg.919	ABC transporter in pyoverdin gene cluster, permease component	bi	57	4136	fig|6666666.1074965.peg.4136	100	ABC transporter in pyoverdin gene cluster, permease component
6	920	249	fig|6666666.1075218.peg.920	ABC transporter in pyoverdin gene cluster, ATP-binding component	bi	57	4135	fig|6666666.1074965.peg.4135	100	ABC transporter in pyoverdin gene cluster, ATP-binding component
6	921	301	fig|6666666.1075218.peg.921	FIG014801: Cation ABC transporter, periplasmic cation-binding protein	bi	57	4134	fig|6666666.1074965.peg.4134	99.67	FIG014801: Cation ABC transporter, periplasmic cation-binding protein
6	922	190	fig|6666666.1075218.peg.922	FIG049111: Hypothetical protein in pyoverdin gene cluster	bi	57	4133	fig|6666666.1074965.peg.4133	100	FIG049111: Hypothetical protein in pyoverdin gene cluster
6	923	107	fig|6666666.1075218.peg.923	FIG137877: Hypothetical protein in pyoverdin gene cluster	bi	57	4132	fig|6666666.1074965.peg.4132	100	FIG137877: Hypothetical protein in pyoverdin gene cluster
6	924	180	fig|6666666.1075218.peg.924	FIG139991: Putative thiamine pyrophosphate-requiring enzyme	bi	57	4131	fig|6666666.1074965.peg.4131	100	FIG139991: Putative thiamine pyrophosphate-requiring enzyme
6	925	398	fig|6666666.1075218.peg.925	FIG137594: Putative iron-regulated membrane protein	bi	57	4130	fig|6666666.1074965.peg.4130	99.75	FIG137594: Putative iron-regulated membrane protein
6	926	445	fig|6666666.1075218.peg.926	L-ornithine 5-monooxygenase (EC 1.13.12.-), PvdA of pyoverdin biosynthesis	bi	57	4129	fig|6666666.1074965.peg.4129	100	L-ornithine 5-monooxygenase (EC 1.13.12.-), PvdA of pyoverdin biosynthesis
6	927	148	fig|6666666.1075218.peg.927	hypothetical protein	bi	57	4128	fig|6666666.1074965.peg.4128	98.64	hypothetical protein
6	928	309	fig|6666666.1075218.peg.928	Murein-DD-endopeptidase (EC 3.4.99.-)	bi	57	4127	fig|6666666.1074965.peg.4127	99.68	Murein-DD-endopeptidase (EC 3.4.99.-)
6	929	730	fig|6666666.1075218.peg.929	Hydrolase, haloacid dehalogenase-like family	bi	57	4053	fig|6666666.1074965.peg.4053	99.73	Hydrolase, haloacid dehalogenase-like family
6	930	68	fig|6666666.1075218.peg.930	hypothetical protein	bi	57	4052	fig|6666666.1074965.peg.4052	100	hypothetical protein
6	931	61	fig|6666666.1075218.peg.931	hypothetical protein	bi	57	4051	fig|6666666.1074965.peg.4051	100	hypothetical protein
6	932	274	fig|6666666.1075218.peg.932	Shikimate 5-dehydrogenase I gamma (EC 1.1.1.25)	bi	57	4050	fig|6666666.1074965.peg.4050	100	Shikimate 5-dehydrogenase I gamma (EC 1.1.1.25)
6	933	81	fig|6666666.1075218.peg.933	hypothetical protein	bi	57	4049	fig|6666666.1074965.peg.4049	100	hypothetical protein
6	934	176	fig|6666666.1075218.peg.934	Lactoylglutathione lyase (EC 4.4.1.5)	bi	57	4048	fig|6666666.1074965.peg.4048	100	Lactoylglutathione lyase (EC 4.4.1.5)
6	935	120	fig|6666666.1075218.peg.935	transcriptional regulator MvaT, P16 subunit, putative	bi	57	4047	fig|6666666.1074965.peg.4047	100	transcriptional regulator MvaT, P16 subunit, putative
6	936	430	fig|6666666.1075218.peg.936	Outer membrane low permeability porin, OprD family => OccK10/OpdN	bi	57	4046	fig|6666666.1074965.peg.4046	100	Outer membrane low permeability porin, OprD family => OccK10/OpdN
6	937	250	fig|6666666.1075218.peg.937	Precorrin-6A synthase (deacetylating) (EC 2.1.1.152)	bi	57	4045	fig|6666666.1074965.peg.4045	100	Precorrin-6A synthase (deacetylating) (EC 2.1.1.152)
6	938	117	fig|6666666.1075218.peg.938	Response regulator	bi	57	4044	fig|6666666.1074965.peg.4044	100	Response regulator
6	939	54	fig|6666666.1075218.peg.939	hypothetical protein	bi	57	4043	fig|6666666.1074965.peg.4043	100	hypothetical protein
6	940	1156	fig|6666666.1075218.peg.940	Sensor histidine kinase/response regulator	bi	57	4042	fig|6666666.1074965.peg.4042	99.91	Sensor histidine kinase/response regulator
6	941	274	fig|6666666.1075218.peg.941	MCP methyltransferase, CheR-type	bi	57	4041	fig|6666666.1074965.peg.4041	100	MCP methyltransferase, CheR-type
6	942	192	fig|6666666.1075218.peg.942	hypothetical protein	bi	57	4040	fig|6666666.1074965.peg.4040	100	hypothetical protein
6	943	409	fig|6666666.1075218.peg.943	response regulator/sensor histidine kinase	bi	57	4039	fig|6666666.1074965.peg.4039	99.26	response regulator/sensor histidine kinase
6	944	126	fig|6666666.1075218.peg.944	Response regulator	bi	57	4038	fig|6666666.1074965.peg.4038	100	Response regulator
6	945	194	fig|6666666.1075218.peg.945	Transcriptional regulator, AcrR family	bi	57	4037	fig|6666666.1074965.peg.4037	99.48	Transcriptional regulator, AcrR family
6	946	283	fig|6666666.1075218.peg.946	3-hydroxybutyryl-CoA dehydrogenase (EC 1.1.1.157)	bi	57	4036	fig|6666666.1074965.peg.4036	99.65	3-hydroxybutyryl-CoA dehydrogenase (EC 1.1.1.157)
6	947	395	fig|6666666.1075218.peg.947	3-ketoacyl-CoA thiolase (EC 2.3.1.16) @ Acetyl-CoA acetyltransferase (EC 2.3.1.9)	bi	57	4035	fig|6666666.1074965.peg.4035	99.75	3-ketoacyl-CoA thiolase (EC 2.3.1.16) @ Acetyl-CoA acetyltransferase (EC 2.3.1.9)
6	948	337	fig|6666666.1075218.peg.948	Transcriptional regulator, AraC family	bi	57	4034	fig|6666666.1074965.peg.4034	100	Transcriptional regulator, AraC family
6	949	146	fig|6666666.1075218.peg.949	4-carboxymuconolactone decarboxylase domain/alkylhydroperoxidase AhpD family core domain protein	bi	57	4033	fig|6666666.1074965.peg.4033	100	4-carboxymuconolactone decarboxylase domain/alkylhydroperoxidase AhpD family core domain protein
6	950	153	fig|6666666.1075218.peg.950	Guanine deaminase (EC 3.5.4.3)	bi	57	4032	fig|6666666.1074965.peg.4032	98.68	Guanine deaminase (EC 3.5.4.3)
6	951	399	fig|6666666.1075218.peg.951	Uncharacterized MFS-type transporter	bi	57	4031	fig|6666666.1074965.peg.4031	99.75	Uncharacterized MFS-type transporter
6	952	478	fig|6666666.1075218.peg.952	Transcriptional regulator, GntR family domain / Aspartate aminotransferase (EC 2.6.1.1)	bi	57	4030	fig|6666666.1074965.peg.4030	99.79	Transcriptional regulator, GntR family domain / Aspartate aminotransferase (EC 2.6.1.1)
6	953	113	fig|6666666.1075218.peg.953	hypothetical protein	bi	57	4029	fig|6666666.1074965.peg.4029	100	hypothetical protein
6	954	412	fig|6666666.1075218.peg.954	Glycolate dehydrogenase (EC 1.1.99.14), iron-sulfur subunit GlcF	bi	57	4028	fig|6666666.1074965.peg.4028	99.03	Glycolate dehydrogenase (EC 1.1.99.14), iron-sulfur subunit GlcF
6	955	351	fig|6666666.1075218.peg.955	Glycolate dehydrogenase (EC 1.1.99.14), FAD-binding subunit GlcE	bi	57	4027	fig|6666666.1074965.peg.4027	99.71	Glycolate dehydrogenase (EC 1.1.99.14), FAD-binding subunit GlcE
6	956	500	fig|6666666.1075218.peg.956	Glycolate dehydrogenase (EC 1.1.99.14), subunit GlcD	bi	57	4026	fig|6666666.1074965.peg.4026	99.6	Glycolate dehydrogenase (EC 1.1.99.14), subunit GlcD
6	957	106	fig|6666666.1075218.peg.957	Ribonucleotide reductase, alpha subunit	bi	57	4025	fig|6666666.1074965.peg.4025	100	Ribonucleotide reductase, alpha subunit
6	958	484	fig|6666666.1075218.peg.958	Aldehyde dehydrogenase B (EC 1.2.1.22)	bi	57	4024	fig|6666666.1074965.peg.4024	99.59	Aldehyde dehydrogenase B (EC 1.2.1.22)
6	959	323	fig|6666666.1075218.peg.959	D-3-phosphoglycerate dehydrogenase (EC 1.1.1.95)	bi	57	4023	fig|6666666.1074965.peg.4023	99.69	D-3-phosphoglycerate dehydrogenase (EC 1.1.1.95)
6	960	464	fig|6666666.1075218.peg.960	FAD-dependent oxidoreductase	bi	57	4022	fig|6666666.1074965.peg.4022	100	FAD-dependent oxidoreductase
6	961	354	fig|6666666.1075218.peg.961	3-oxoacyl-[acyl-carrier-protein] synthase, KASII (EC 2.3.1.41)	bi	57	4021	fig|6666666.1074965.peg.4021	99.72	3-oxoacyl-[acyl-carrier-protein] synthase, KASII (EC 2.3.1.41)
6	962	117	fig|6666666.1075218.peg.962	hypothetical protein	bi	57	4020	fig|6666666.1074965.peg.4020	100	hypothetical protein
6	963	460	fig|6666666.1075218.peg.963	Uncharacterized MFS-type transporter	bi	57	4019	fig|6666666.1074965.peg.4019	100	Uncharacterized MFS-type transporter
6	964	62	fig|6666666.1075218.peg.964	VgrG protein	bi	57	4018	fig|6666666.1074965.peg.4018	100	hypothetical protein
6	965	199	fig|6666666.1075218.peg.965	VgrG protein	bi	70	4660	fig|6666666.1074965.peg.4660	100	VgrG protein
6	966	175	fig|6666666.1075218.peg.966	T6SS component Hcp	bi	36	3045	fig|6666666.1074965.peg.3045	95.4	T6SS component Hcp
6	967	281	fig|6666666.1075218.peg.967	T6SS outer membrane component TssL (ImpK/VasF)	bi	36	3044	fig|6666666.1074965.peg.3044	99.29	T6SS outer membrane component TssL (ImpK/VasF)
6	968	446	fig|6666666.1075218.peg.968	T6SS component TssK (ImpJ/VasE)	bi	36	3043	fig|6666666.1074965.peg.3043	99.78	T6SS component TssK (ImpJ/VasE)
6	969	265	fig|6666666.1075218.peg.969	T6SS secretion lipoprotein TssJ (VasD)	bi	36	3042	fig|6666666.1074965.peg.3042	100	T6SS secretion lipoprotein TssJ (VasD)
6	970	188	fig|6666666.1075218.peg.970	T6SS forkhead associated domain protein ImpI/VasC	bi	36	3041	fig|6666666.1074965.peg.3041	99.47	T6SS forkhead associated domain protein ImpI/VasC
6	971	339	fig|6666666.1075218.peg.971	T6SS component TssG (ImpH/VasB)	bi	36	3040	fig|6666666.1074965.peg.3040	99.41	T6SS component TssG (ImpH/VasB)
6	972	589	fig|6666666.1075218.peg.972	T6SS component TssF (ImpG/VasA)	bi	36	3039	fig|6666666.1074965.peg.3039	99.83	T6SS component TssF (ImpG/VasA)
6	973	137	fig|6666666.1075218.peg.973	T6SS lysozyme-like component TssE	bi	36	3038	fig|6666666.1074965.peg.3038	100	T6SS lysozyme-like component TssE
6	974	497	fig|6666666.1075218.peg.974	T6SS component TssC (ImpC/VipB)	bi	36	3037	fig|6666666.1074965.peg.3037	99.8	T6SS component TssC (ImpC/VipB)
6	975	168	fig|6666666.1075218.peg.975	T6SS component TssB (ImpB/VipA)	bi	36	3036	fig|6666666.1074965.peg.3036	100	T6SS component TssB (ImpB/VipA)
6	976	217	fig|6666666.1075218.peg.976	Type VI secretion protein VasI	bi	36	3035	fig|6666666.1074965.peg.3035	99.54	Type VI secretion protein VasI
6	977	492	fig|6666666.1075218.peg.977	T6SS component TssA (ImpA)	bi	36	3034	fig|6666666.1074965.peg.3034	99.39	T6SS component TssA (ImpA)
6	978	1200	fig|6666666.1075218.peg.978	T6SS component TssM (IcmF/VasK)	bi	36	3033	fig|6666666.1074965.peg.3033	99.75	T6SS component TssM (IcmF/VasK)
6	979	257	fig|6666666.1075218.peg.979	hypothetical protein	bi	36	3032	fig|6666666.1074965.peg.3032	100	hypothetical protein
6	980	440	fig|6666666.1075218.peg.980	Glycine/D-amino acid oxidases (deaminating)	bi	36	3031	fig|6666666.1074965.peg.3031	99.54	Glycine/D-amino acid oxidases (deaminating)
6	981	210	fig|6666666.1075218.peg.981	Glutathione S-transferase, unnamed subgroup (EC 2.5.1.18)	bi	36	3030	fig|6666666.1074965.peg.3030	100	Glutathione S-transferase, unnamed subgroup (EC 2.5.1.18)
6	982	76	fig|6666666.1075218.peg.982	hypothetical protein	bi	36	3029	fig|6666666.1074965.peg.3029	100	hypothetical protein
6	983	45	fig|6666666.1075218.peg.983	hypothetical protein	bi	36	3028	fig|6666666.1074965.peg.3028	97.67	hypothetical protein
6	984	39	fig|6666666.1075218.peg.984	Alkanesulfonates-binding protein	bi	30	2599	fig|6666666.1074965.peg.2599	94.74	Alkanesulfonates-binding protein
6	985	631	fig|6666666.1075218.peg.985	Peptidoglycan D,D-transpeptidase MrdA (EC 3.4.16.4)	bi	30	2600	fig|6666666.1074965.peg.2600	99.68	Peptidoglycan D,D-transpeptidase MrdA (EC 3.4.16.4)
6	986	48	fig|6666666.1075218.peg.986	hypothetical protein	bi	30	2601	fig|6666666.1074965.peg.2601	100	hypothetical protein
6	987	444	fig|6666666.1075218.peg.987	vannilate transporter VanK	bi	30	2602	fig|6666666.1074965.peg.2602	99.1	vannilate transporter VanK
6	988	299	fig|6666666.1075218.peg.988	Transcriptional regulator, LysR family	bi	30	2603	fig|6666666.1074965.peg.2603	99.66	Transcriptional regulator, LysR family
6	989	529	fig|6666666.1075218.peg.989	Benzoylformate decarboxylase (EC 4.1.1.7)	bi	30	2604	fig|6666666.1074965.peg.2604	99.81	Benzoylformate decarboxylase (EC 4.1.1.7)
6	990	447	fig|6666666.1075218.peg.990	benzoate MFS transporter BenK	bi	30	2605	fig|6666666.1074965.peg.2605	99.55	benzoate MFS transporter BenK
6	991	492	fig|6666666.1075218.peg.991	Putative benzaldehyde dehydrogenase oxidoreductase protein (EC 1.2.1.28)	bi	30	2606	fig|6666666.1074965.peg.2606	98.57	Putative benzaldehyde dehydrogenase oxidoreductase protein (EC 1.2.1.28)
6	992	418	fig|6666666.1075218.peg.992	Outer membrane low permeability porin, OprD family => OccK1/OpdK benzoate/histidine, carbenicillin and cefoxitin uptake	bi	30	2607	fig|6666666.1074965.peg.2607	99.52	Outer membrane low permeability porin, OprD family => OccK1/OpdK benzoate/histidine, carbenicillin and cefoxitin uptake
6	993	363	fig|6666666.1075218.peg.993	Aliphatic sulfonate monooxygenase family, FMNH2- or F420-dependent	uni	9	745	fig|6666666.1074965.peg.745	33.24	FMNH2-dependent alkanesulfonate monooxygenase (EC 1.14.14.5)
6	994	859	fig|6666666.1075218.peg.994	TonB-dependent receptor	uni	36	3007	fig|6666666.1074965.peg.3007	30.53	Outer membrane (iron.B12.siderophore.hemin) receptor
6	995	518	fig|6666666.1075218.peg.995	ABC transporter, substrate-binding protein (cluster 5, nickel/peptides/opines)	uni	26	2250	fig|6666666.1074965.peg.2250	26.91	Dipeptide ABC transporter, substrate-binding protein DppA (TC 3.A.1.5.2)
6	996	399	fig|6666666.1075218.peg.996	Aliphatic sulfonate monooxygenase family, FMNH2- or F420-dependent	uni	9	745	fig|6666666.1074965.peg.745	35.34	FMNH2-dependent alkanesulfonate monooxygenase (EC 1.14.14.5)
6	997	408	fig|6666666.1075218.peg.997	Secretory lipase precursor	-	-		-	0	-
6	998	358	fig|6666666.1075218.peg.998	hypothetical protein	uni	27	2370	fig|6666666.1074965.peg.2370	34.65	Alkanesulfonate ABC transporter substrate-binding protein SsuA
6	999	82	fig|6666666.1075218.peg.999	hypothetical protein	-	-		-	0	-
6	1000	355	fig|6666666.1075218.peg.1000	T6SS sigma-54-dependent regulator VasH	uni	32	2760	fig|6666666.1074965.peg.2760	52.89	Two-component sensor CbrB: intrcellular carbon:nitrogen balance
6	1001	203	fig|6666666.1075218.peg.1001	Fumarate hydratase class I, beta region (EC 4.2.1.2); L(+)-tartrate dehydratase beta subunit (EC 4.2.1.32)	bi	98	5229	fig|6666666.1074965.peg.5229	94.06	Fumarate hydratase class I, beta region (EC 4.2.1.2); L(+)-tartrate dehydratase beta subunit (EC 4.2.1.32)
6	1002	300	fig|6666666.1075218.peg.1002	Fumarate hydratase class I, alpha region (EC 4.2.1.2); L(+)-tartrate dehydratase alpha subunit (EC 4.2.1.32)	bi	98	5228	fig|6666666.1074965.peg.5228	93.65	Fumarate hydratase class I, alpha region (EC 4.2.1.2); L(+)-tartrate dehydratase alpha subunit (EC 4.2.1.32)
6	1003	450	fig|6666666.1075218.peg.1003	Na+/H+-dicarboxylate symporter	bi	98	5227	fig|6666666.1074965.peg.5227	85.88	Na+/H+-dicarboxylate symporter
6	1004	309	fig|6666666.1075218.peg.1004	Transcriptional regulator, LysR family	bi	98	5226	fig|6666666.1074965.peg.5226	85.28	Transcriptional regulator, LysR family
6	1005	170	fig|6666666.1075218.peg.1005	RNA polymerase ECF-type sigma factor	bi	30	2608	fig|6666666.1074965.peg.2608	100	RNA polymerase ECF-type sigma factor
6	1006	316	fig|6666666.1075218.peg.1006	Fe2+-dicitrate sensor, membrane component	bi	30	2609	fig|6666666.1074965.peg.2609	97.46	Fe2+-dicitrate sensor, membrane component
6	1007	826	fig|6666666.1075218.peg.1007	Ferrichrome-iron receptor	bi	30	2611	fig|6666666.1074965.peg.2611	99.64	Ferrichrome-iron receptor
6	1008	87	fig|6666666.1075218.peg.1008	hypothetical protein	bi	30	2612	fig|6666666.1074965.peg.2612	97.67	hypothetical protein
6	1009	47	fig|6666666.1075218.peg.1009	hypothetical protein	-	-		-	0	-
6	1010	160	fig|6666666.1075218.peg.1010	Amidases related to nicotinamidase	bi	30	2613	fig|6666666.1074965.peg.2613	99.37	Amidases related to nicotinamidase
6	1011	617	fig|6666666.1075218.peg.1011	Transglutaminase-like enzymes, putative cysteine proteases	bi	30	2614	fig|6666666.1074965.peg.2614	99.68	Transglutaminase-like enzymes, putative cysteine proteases
6	1012	817	fig|6666666.1075218.peg.1012	TonB-dependent siderophore receptor	bi	30	2615	fig|6666666.1074965.peg.2615	99.51	TonB-dependent siderophore receptor
6	1013	316	fig|6666666.1075218.peg.1013	heme uptake transmembrane sensor	bi	30	2616	fig|6666666.1074965.peg.2616	99.68	heme uptake transmembrane sensor
6	1014	177	fig|6666666.1075218.peg.1014	Sigma factor, ECF subfamily	bi	30	2617	fig|6666666.1074965.peg.2617	100	Sigma factor, ECF subfamily
6	1015	934	fig|6666666.1075218.peg.1015	Polyketide synthase modules and related proteins	bi	30	2618	fig|6666666.1074965.peg.2618	99.14	Polyketide synthase modules and related proteins
6	1016	233	fig|6666666.1075218.peg.1016	Pirin	bi	30	2619	fig|6666666.1074965.peg.2619	99.57	Pirin
6	1017	824	fig|6666666.1075218.peg.1017	Putative helicase	bi	30	2620	fig|6666666.1074965.peg.2620	100	Putative helicase
6	1018	307	fig|6666666.1075218.peg.1018	Hydrolase, alpha/beta fold family	bi	30	2621	fig|6666666.1074965.peg.2621	100	Hydrolase, alpha/beta fold family
6	1019	145	fig|6666666.1075218.peg.1019	Ring-cleaving dioxygenase	bi	30	2622	fig|6666666.1074965.peg.2622	98.61	Ring-cleaving dioxygenase
6	1020	560	fig|6666666.1075218.peg.1020	Uncharacterized MFS-type transporter	bi	30	2623	fig|6666666.1074965.peg.2623	99.82	Uncharacterized MFS-type transporter
6	1021	190	fig|6666666.1075218.peg.1021	hypothetical protein	bi	30	2624	fig|6666666.1074965.peg.2624	100	hypothetical protein
6	1022	129	fig|6666666.1075218.peg.1022	Glyoxalase family protein	bi	30	2625	fig|6666666.1074965.peg.2625	100	Glyoxalase family protein
6	1023	302	fig|6666666.1075218.peg.1023	Transcriptional regulator, LysR family	bi	30	2626	fig|6666666.1074965.peg.2626	100	Transcriptional regulator, LysR family
6	1024	158	fig|6666666.1075218.peg.1024	hypothetical protein	bi	30	2627	fig|6666666.1074965.peg.2627	100	hypothetical protein
6	1025	406	fig|6666666.1075218.peg.1025	Uncharacterized MFS-type transporter	bi	30	2628	fig|6666666.1074965.peg.2628	99.01	Uncharacterized MFS-type transporter
6	1026	594	fig|6666666.1075218.peg.1026	Phosphoethanolamine transferase EptC [E.coli], specific for LPS heptose I residue	bi	30	2629	fig|6666666.1074965.peg.2629	99.66	Phosphoethanolamine transferase EptC [E.coli], specific for LPS heptose I residue
6	1027	54	fig|6666666.1075218.peg.1027	hypothetical protein	bi	30	2630	fig|6666666.1074965.peg.2630	100	hypothetical protein
6	1028	126	fig|6666666.1075218.peg.1028	hypothetical protein	bi	30	2631	fig|6666666.1074965.peg.2631	98.4	hypothetical protein
6	1029	197	fig|6666666.1075218.peg.1029	Heme oxygenase HemO, associated with heme uptake	bi	30	2632	fig|6666666.1074965.peg.2632	100	Heme oxygenase HemO, associated with heme uptake
6	1030	164	fig|6666666.1075218.peg.1030	Acetyltransferase, GNAT family	bi	30	2633	fig|6666666.1074965.peg.2633	100	Acetyltransferase, GNAT family
6	1031	461	fig|6666666.1075218.peg.1031	Uncharacterized amino acid permease, GabP family	bi	30	2634	fig|6666666.1074965.peg.2634	100	Uncharacterized amino acid permease, GabP family
6	1032	262	fig|6666666.1075218.peg.1032	Transcriptional regulator, LuxR family	bi	30	2635	fig|6666666.1074965.peg.2635	100	Transcriptional regulator, LuxR family
6	1033	461	fig|6666666.1075218.peg.1033	Omega-amino acid--pyruvate aminotransferase (EC 2.6.1.18)	bi	30	2636	fig|6666666.1074965.peg.2636	100	Omega-amino acid--pyruvate aminotransferase (EC 2.6.1.18)
6	1034	498	fig|6666666.1075218.peg.1034	Aldehyde dehydrogenase (EC 1.2.1.3)	bi	30	2637	fig|6666666.1074965.peg.2637	99.6	Aldehyde dehydrogenase (EC 1.2.1.3)
6	1035	149	fig|6666666.1075218.peg.1035	Acetyltransferase, GNAT family	bi	30	2638	fig|6666666.1074965.peg.2638	98.65	Acetyltransferase, GNAT family
6	1036	607	fig|6666666.1075218.peg.1036	Two-component system sensor histidine kinase	bi	30	2639	fig|6666666.1074965.peg.2639	99.34	Two-component system sensor histidine kinase
6	1037	322	fig|6666666.1075218.peg.1037	Cytochrome c551 peroxidase (EC 1.11.1.5)	bi	30	2640	fig|6666666.1074965.peg.2640	97.82	Cytochrome c551 peroxidase (EC 1.11.1.5)
6	1038	451	fig|6666666.1075218.peg.1038	Response regulator	bi	30	2641	fig|6666666.1074965.peg.2641	99.56	Response regulator
6	1039	124	fig|6666666.1075218.peg.1039	RidA/YER057c/UK114 superfamily protein	bi	30	2642	fig|6666666.1074965.peg.2642	100	RidA/YER057c/UK114 superfamily protein
6	1040	231	fig|6666666.1075218.peg.1040	hypothetical protein	bi	30	2643	fig|6666666.1074965.peg.2643	99.13	hypothetical protein
6	1041	565	fig|6666666.1075218.peg.1041	hypothetical protein	bi	30	2644	fig|6666666.1074965.peg.2644	99.29	hypothetical protein
6	1042	517	fig|6666666.1075218.peg.1042	Betaine/carnitine/choline transporter (BCCT) family	bi	30	2645	fig|6666666.1074965.peg.2645	99.81	Betaine/carnitine/choline transporter (BCCT) family
6	1043	329	fig|6666666.1075218.peg.1043	Microsomal dipeptidase (EC 3.4.13.19)	bi	30	2646	fig|6666666.1074965.peg.2646	100	Microsomal dipeptidase (EC 3.4.13.19)
6	1044	481	fig|6666666.1075218.peg.1044	Aldehyde dehydrogenase B (EC 1.2.1.22)	bi	30	2647	fig|6666666.1074965.peg.2647	99.79	Aldehyde dehydrogenase B (EC 1.2.1.22)
6	1045	294	fig|6666666.1075218.peg.1045	Transcriptional regulator, LysR family	bi	30	2648	fig|6666666.1074965.peg.2648	100	Transcriptional regulator, LysR family
6	1046	275	fig|6666666.1075218.peg.1046	Oxidoreductase, aldo/keto reductase family	bi	30	2649	fig|6666666.1074965.peg.2649	100	Oxidoreductase, aldo/keto reductase family
6	1047	310	fig|6666666.1075218.peg.1047	putative membrane protein	bi	30	2650	fig|6666666.1074965.peg.2650	100	putative membrane protein
6	1048	302	fig|6666666.1075218.peg.1048	Transcriptional regulator, LysR family	bi	30	2651	fig|6666666.1074965.peg.2651	100	Transcriptional regulator, LysR family
6	1049	753	fig|6666666.1075218.peg.1049	Catalase-peroxidase KatG (EC 1.11.1.21)	bi	30	2652	fig|6666666.1074965.peg.2652	99.73	Catalase-peroxidase KatG (EC 1.11.1.21)
6	1050	45	fig|6666666.1075218.peg.1050	hypothetical protein	bi	30	2653	fig|6666666.1074965.peg.2653	100	hypothetical protein
6	1051	404	fig|6666666.1075218.peg.1051	Creatinase (EC 3.5.3.3)	bi	30	2654	fig|6666666.1074965.peg.2654	100	Creatinase (EC 3.5.3.3)
6	1052	445	fig|6666666.1075218.peg.1052	Uncharacterized MFS-type transporter	bi	30	2655	fig|6666666.1074965.peg.2655	100	Uncharacterized MFS-type transporter
6	1053	331	fig|6666666.1075218.peg.1053	Transcriptional regulator, AraC family	bi	30	2656	fig|6666666.1074965.peg.2656	100	Transcriptional regulator, AraC family
6	1054	429	fig|6666666.1075218.peg.1054	CDP-diacylglycerol--serine O-phosphatidyltransferase (EC 2.7.8.8)	bi	30	2657	fig|6666666.1074965.peg.2657	99.53	CDP-diacylglycerol--serine O-phosphatidyltransferase (EC 2.7.8.8)
6	1055	389	fig|6666666.1075218.peg.1055	GGDEF domain protein	bi	30	2658	fig|6666666.1074965.peg.2658	100	GGDEF domain protein
6	1056	458	fig|6666666.1075218.peg.1056	Pyrimidine/purine nucleotide 5'-monophosphate nucleosidase PpnN (EC 3.2.2.4) (EC 3.2.2.10)	bi	30	2659	fig|6666666.1074965.peg.2659	100	Pyrimidine/purine nucleotide 5'-monophosphate nucleosidase PpnN (EC 3.2.2.4) (EC 3.2.2.10)
7	1057	45	fig|6666666.1075218.peg.1057	hypothetical protein	-	-		-	0	-
7	1058	469	fig|6666666.1075218.peg.1058	Glycine/D-amino acid oxidases (deaminating)	uni	57	4022	fig|6666666.1074965.peg.4022	42.98	FAD-dependent oxidoreductase
7	1059	116	fig|6666666.1075218.peg.1059	protein	uni	26	2258	fig|6666666.1074965.peg.2258	42.31	hypothetical protein
7	1060	455	fig|6666666.1075218.peg.1060	Uncharacterized MFS-type transporter	uni	57	4019	fig|6666666.1074965.peg.4019	42.15	Uncharacterized MFS-type transporter
7	1061	498	fig|6666666.1075218.peg.1061	hypothetical protein	uni	48	3888	fig|6666666.1074965.peg.3888	28.93	Transcriptional regulator
7	1062	347	fig|6666666.1075218.peg.1062	Spermidine/putrescine import ABC transporter substrate-binding protein PotD (TC 3.A.1.11.1)	uni	21	1327	fig|6666666.1074965.peg.1327	65.51	Spermidine/putrescine import ABC transporter substrate-binding protein PotD (TC 3.A.1.11.1)
7	1063	122	fig|6666666.1075218.peg.1063	D-3-phosphoglycerate dehydrogenase (EC 1.1.1.95)	-	-		-	0	-
7	1064	426	fig|6666666.1075218.peg.1064	Ferredoxin--NADP(+) reductase, actinobacterial (eukaryote-like) type (EC 1.18.1.2)	uni	98	5390	fig|6666666.1074965.peg.5390	26.51	NAD-dependent dihydropyrimidine dehydrogenase subunit PreT (EC 1.3.1.1)
7	1065	394	fig|6666666.1075218.peg.1065	hypothetical protein	-	-		-	0	-
7	1066	490	fig|6666666.1075218.peg.1066	Uncharacterized amino acid permease, GabP family	uni	9	795	fig|6666666.1074965.peg.795	28.42	gamma-aminobutyrate (GABA) permease
7	1067	225	fig|6666666.1075218.peg.1067	hypothetical protein	-	-		-	0	-
7	1068	393	fig|6666666.1075218.peg.1068	Uncharacterized MFS-type transporter	uni	48	3756	fig|6666666.1074965.peg.3756	48.16	Uncharacterized MFS-type transporter
7	1069	424	fig|6666666.1075218.peg.1069	Glycolate dehydrogenase (EC 1.1.99.14), iron-sulfur subunit GlcF	uni	57	4028	fig|6666666.1074965.peg.4028	71.92	Glycolate dehydrogenase (EC 1.1.99.14), iron-sulfur subunit GlcF
7	1070	351	fig|6666666.1075218.peg.1070	Glycolate dehydrogenase (EC 1.1.99.14), FAD-binding subunit GlcE	uni	57	4027	fig|6666666.1074965.peg.4027	65.32	Glycolate dehydrogenase (EC 1.1.99.14), FAD-binding subunit GlcE
7	1071	500	fig|6666666.1075218.peg.1071	Glycolate dehydrogenase (EC 1.1.99.14), subunit GlcD	uni	57	4026	fig|6666666.1074965.peg.4026	82.57	Glycolate dehydrogenase (EC 1.1.99.14), subunit GlcD
7	1072	260	fig|6666666.1075218.peg.1072	Glycolate utilization operon transcriptional activator GlcC	uni	32	2799	fig|6666666.1074965.peg.2799	33.47	Lactate-responsive regulator LldR in Enterobacteria, GntR family
7	1073	298	fig|6666666.1075218.peg.1073	2-hydroxy-3-oxopropionate reductase (EC 1.1.1.60)	bi	1	303	fig|6666666.1074965.peg.303	95.62	2-hydroxy-3-oxopropionate reductase (EC 1.1.1.60)
7	1074	261	fig|6666666.1075218.peg.1074	Hydroxypyruvate isomerase (EC 5.3.1.22)	bi	1	304	fig|6666666.1074965.peg.304	91.15	Hydroxypyruvate isomerase (EC 5.3.1.22)
7	1075	594	fig|6666666.1075218.peg.1075	Glyoxylate carboligase (EC 4.1.1.47)	bi	1	305	fig|6666666.1074965.peg.305	91.82	Glyoxylate carboligase (EC 4.1.1.47)
7	1076	301	fig|6666666.1075218.peg.1076	Transcriptional regulator, LysR family, in glycolate utilization operon	uni	57	4149	fig|6666666.1074965.peg.4149	37.67	Transcriptional regulator, LysR family
7	1077	43	fig|6666666.1075218.peg.1077	hypothetical protein	-	-		-	0	-
7	1078	56	fig|6666666.1075218.peg.1078	hypothetical protein	-	-		-	0	-
7	1079	111	fig|6666666.1075218.peg.1079	hypothetical protein	-	-		-	0	-
7	1080	490	fig|6666666.1075218.peg.1080	Uncharacterized amino acid permease, GabP family	uni	9	795	fig|6666666.1074965.peg.795	28.37	gamma-aminobutyrate (GABA) permease
7	1081	298	fig|6666666.1075218.peg.1081	Transcriptional regulator, LysR family	uni	1	46	fig|6666666.1074965.peg.46	33.89	Transcriptional regulator, LysR family
7	1082	326	fig|6666666.1075218.peg.1082	Acetoin dehydrogenase E1 component alpha-subunit (EC 2.3.1.190)	uni	25	1858	fig|6666666.1074965.peg.1858	55.25	Acetoin dehydrogenase E1 component alpha-subunit (EC 2.3.1.190)
7	1083	336	fig|6666666.1075218.peg.1083	Acetoin dehydrogenase E1 component beta-subunit (EC 2.3.1.190)	uni	25	1857	fig|6666666.1074965.peg.1857	60.54	Acetoin dehydrogenase E1 component beta-subunit (EC 2.3.1.190)
7	1084	375	fig|6666666.1075218.peg.1084	Dihydrolipoamide acetyltransferase component (E2) of acetoin dehydrogenase complex (EC 2.3.1.12)	uni	25	1856	fig|6666666.1074965.peg.1856	39.78	Dihydrolipoamide acetyltransferase component (E2) of acetoin dehydrogenase complex (EC 2.3.1.12)
7	1085	252	fig|6666666.1075218.peg.1085	Oxidoreductase, short-chain dehydrogenase/reductase family	uni	29	2529	fig|6666666.1074965.peg.2529	32.81	Oxidoreductase, short-chain dehydrogenase/reductase family
7	1086	136	fig|6666666.1075218.peg.1086	hypothetical protein	uni	25	1787	fig|6666666.1074965.peg.1787	34.51	hypothetical protein
7	1087	268	fig|6666666.1075218.peg.1087	UPF0317 protein YcsI	-	-		-	0	-
7	1088	150	fig|6666666.1075218.peg.1088	Predicted redox protein	-	-		-	0	-
7	1089	97	fig|6666666.1075218.peg.1089	hypothetical protein	uni	22	1454	fig|6666666.1074965.peg.1454	40.82	hypothetical protein
7	1090	258	fig|6666666.1075218.peg.1090	Lactam utilization protein LamB	uni	1	49	fig|6666666.1074965.peg.49	47.33	Lactam utilization protein LamB
7	1091	533	fig|6666666.1075218.peg.1091	Allophanate hydrolase 2 subunit 1 (EC 3.5.1.54) / Allophanate hydrolase 2 subunit 2 (EC 3.5.1.54)	uni	1	50	fig|6666666.1074965.peg.50	40.11	Allophanate hydrolase 2 subunit 1 (EC 3.5.1.54)
7	1092	570	fig|6666666.1075218.peg.1092	Urea carboxylase (EC 6.3.4.6) without Allophanate hydrolase 2 domains	uni	88	5015	fig|6666666.1074965.peg.5015	48.6	Pyruvate carboxylase subunit A (EC 6.4.1.1)
7	1093	387	fig|6666666.1075218.peg.1093	Myo-inositol 2-dehydrogenase (EC 1.1.1.18)	uni	36	3018	fig|6666666.1074965.peg.3018	26.27	Putative oxidoreductase
7	1094	326	fig|6666666.1075218.peg.1094	Myo-inositol 2-dehydrogenase (EC 1.1.1.18)	uni	36	3018	fig|6666666.1074965.peg.3018	28.57	Putative oxidoreductase
7	1095	353	fig|6666666.1075218.peg.1095	putative glucose-fructose oxidoreductase oxidoreductase protein	uni	36	3018	fig|6666666.1074965.peg.3018	24.76	Putative oxidoreductase
7	1096	374	fig|6666666.1075218.peg.1096	NAD(P) transhydrogenase N-domain of subunit alpha (EC 1.6.1.2)	uni	88	5180	fig|6666666.1074965.peg.5180	86.83	NAD(P) transhydrogenase N-domain of subunit alpha (EC 1.6.1.2)
7	1097	105	fig|6666666.1075218.peg.1097	NAD(P) transhydrogenase C-domain of subunit alpha (EC 1.6.1.2)	uni	88	5179	fig|6666666.1074965.peg.5179	94.68	NAD(P) transhydrogenase C-domain of subunit alpha (EC 1.6.1.2)
7	1098	479	fig|6666666.1075218.peg.1098	NAD(P) transhydrogenase subunit beta (EC 1.6.1.2)	uni	88	5178	fig|6666666.1074965.peg.5178	86.16	NAD(P) transhydrogenase subunit beta (EC 1.6.1.2)
7	1099	237	fig|6666666.1075218.peg.1099	Oxidoreductase, short-chain dehydrogenase/reductase family	uni	77	4799	fig|6666666.1074965.peg.4799	42.98	Oxidoreductase, short-chain dehydrogenase/reductase family
7	1100	295	fig|6666666.1075218.peg.1100	hypothetical protein	uni	1	100	fig|6666666.1074965.peg.100	25.09	Beta-ketoadipate enol-lactone hydrolase, putative
7	1101	409	fig|6666666.1075218.peg.1101	Maltoporin (maltose/maltodextrin high-affinity receptor, phage lambda receptor protein)	-	-		-	0	-
7	1102	489	fig|6666666.1075218.peg.1102	Cytosine permease	-	-		-	0	-
7	1103	323	fig|6666666.1075218.peg.1103	hypothetical protein	uni	57	4034	fig|6666666.1074965.peg.4034	30.49	Transcriptional regulator, AraC family
7	1104	123	fig|6666666.1075218.peg.1104	transcriptional regulator MvaT, P16 subunit, putative	bi	67	4450	fig|6666666.1074965.peg.4450	64.46	transcriptional regulator MvaT, P16 subunit, putative
7	1105	182	fig|6666666.1075218.peg.1105	Mobile element protein	-	-		-	0	-
7	1106	310	fig|6666666.1075218.peg.1106	Permease of the drug/metabolite transporter (DMT) superfamily	bi	24	1683	fig|6666666.1074965.peg.1683	99.35	Permease of the drug/metabolite transporter (DMT) superfamily
7	1107	198	fig|6666666.1075218.peg.1107	Transcriptional regulator, MerR family	bi	24	1684	fig|6666666.1074965.peg.1684	99.49	Transcriptional regulator, MerR family
7	1108	94	fig|6666666.1075218.peg.1108	hypothetical protein	bi	24	1685	fig|6666666.1074965.peg.1685	96.77	hypothetical protein
7	1109	445	fig|6666666.1075218.peg.1109	Glutamine synthetase type III (EC 6.3.1.2)	bi	24	1686	fig|6666666.1074965.peg.1686	99.77	Glutamine synthetase type III (EC 6.3.1.2)
7	1110	302	fig|6666666.1075218.peg.1110	Glutamine amidotransferase protein GlxB (EC 2.4.2.-)	bi	24	1687	fig|6666666.1074965.peg.1687	99	Glutamine amidotransferase protein GlxB (EC 2.4.2.-)
7	1111	225	fig|6666666.1075218.peg.1111	Glutamate synthase [NADPH] putative GlxC chain (EC 1.4.1.13)	bi	24	1688	fig|6666666.1074965.peg.1688	99.11	Glutamate synthase [NADPH] putative GlxC chain (EC 1.4.1.13)
7	1112	442	fig|6666666.1075218.peg.1112	Glutamate synthase [NADPH] large chain (EC 1.4.1.13)	bi	24	1689	fig|6666666.1074965.peg.1689	100	Glutamate synthase [NADPH] large chain (EC 1.4.1.13)
7	1113	417	fig|6666666.1075218.peg.1113	Outer membrane low permeability porin, OprD family	bi	24	1690	fig|6666666.1074965.peg.1690	99.52	Outer membrane low permeability porin, OprD family
7	1114	435	fig|6666666.1075218.peg.1114	Citrate/H+ symporter of CitMHS family	bi	24	1691	fig|6666666.1074965.peg.1691	100	Citrate/H+ symporter of CitMHS family
7	1115	439	fig|6666666.1075218.peg.1115	Na+/H+-dicarboxylate symporter	bi	24	1692	fig|6666666.1074965.peg.1692	100	Na+/H+-dicarboxylate symporter
7	1116	357	fig|6666666.1075218.peg.1116	hypothetical protein	bi	24	1693	fig|6666666.1074965.peg.1693	99.72	hypothetical protein
7	1117	298	fig|6666666.1075218.peg.1117	Dicarboxylate transport associated transcriptional regulator, LysR family	bi	24	1694	fig|6666666.1074965.peg.1694	100	Dicarboxylate transport associated transcriptional regulator, LysR family
7	1118	471	fig|6666666.1075218.peg.1118	Purine-cytosine permease	bi	24	1695	fig|6666666.1074965.peg.1695	100	Purine-cytosine permease
7	1119	151	fig|6666666.1075218.peg.1119	Transcriptional regulator, AsnC family	bi	24	1696	fig|6666666.1074965.peg.1696	100	Transcriptional regulator, AsnC family
7	1120	205	fig|6666666.1075218.peg.1120	Transporter, LysE family	bi	24	1697	fig|6666666.1074965.peg.1697	100	Transporter, LysE family
7	1121	211	fig|6666666.1075218.peg.1121	Transporter, LysE family	uni	9	706	fig|6666666.1074965.peg.706	31.48	Homoserine/homoserine lactone efflux protein
7	1122	728	fig|6666666.1075218.peg.1122	probable sensor/response regulator hybrid	bi	24	1698	fig|6666666.1074965.peg.1698	99.72	probable sensor/response regulator hybrid
7	1123	728	fig|6666666.1075218.peg.1123	Sensor histidine kinase/response regulator	bi	24	1699	fig|6666666.1074965.peg.1699	99.86	Sensor histidine kinase/response regulator
7	1124	188	fig|6666666.1075218.peg.1124	MutT/Nudix family protein	bi	24	1700	fig|6666666.1074965.peg.1700	100	MutT/Nudix family protein
7	1125	255	fig|6666666.1075218.peg.1125	Transcriptional regulator, GntR family	bi	24	1701	fig|6666666.1074965.peg.1701	100	Transcriptional regulator, GntR family
7	1126	130	fig|6666666.1075218.peg.1126	4-carboxymuconolactone decarboxylase (EC 4.1.1.44)	bi	24	1702	fig|6666666.1074965.peg.1702	100	4-carboxymuconolactone decarboxylase (EC 4.1.1.44)
7	1127	162	fig|6666666.1075218.peg.1127	NADH-FMN oxidoreductase	bi	24	1703	fig|6666666.1074965.peg.1703	100	NADH-FMN oxidoreductase
7	1128	494	fig|6666666.1075218.peg.1128	Aldehyde dehydrogenase (EC 1.2.1.3)	bi	24	1704	fig|6666666.1074965.peg.1704	100	Aldehyde dehydrogenase (EC 1.2.1.3)
7	1129	278	fig|6666666.1075218.peg.1129	Hydrolase, alpha/beta fold family	bi	24	1705	fig|6666666.1074965.peg.1705	100	Hydrolase, alpha/beta fold family
7	1130	199	fig|6666666.1075218.peg.1130	hypothetical protein	bi	24	1706	fig|6666666.1074965.peg.1706	100	hypothetical protein
7	1131	347	fig|6666666.1075218.peg.1131	Alkanal monooxygenase alpha chain (EC 1.14.14.3)	bi	24	1707	fig|6666666.1074965.peg.1707	100	Alkanal monooxygenase alpha chain (EC 1.14.14.3)
7	1132	162	fig|6666666.1075218.peg.1132	NADH-FMN oxidoreductase	bi	24	1708	fig|6666666.1074965.peg.1708	100	NADH-FMN oxidoreductase
7	1133	468	fig|6666666.1075218.peg.1133	Purine-cytosine permease	bi	24	1709	fig|6666666.1074965.peg.1709	100	Purine-cytosine permease
7	1134	542	fig|6666666.1075218.peg.1134	Methyl-accepting chemotaxis sensor/transducer protein	bi	24	1710	fig|6666666.1074965.peg.1710	99.82	Methyl-accepting chemotaxis sensor/transducer protein
7	1135	401	fig|6666666.1075218.peg.1135	NADH dehydrogenase (EC 1.6.99.3)	bi	24	1711	fig|6666666.1074965.peg.1711	98.5	NADH dehydrogenase (EC 1.6.99.3)
7	1136	460	fig|6666666.1075218.peg.1136	Flavin-containing monooxygenase	bi	24	1712	fig|6666666.1074965.peg.1712	99.56	Flavin-containing monooxygenase
7	1137	180	fig|6666666.1075218.peg.1137	Predicted transcriptional regulator of NADH dehydrogenase, Rrf2 family	bi	24	1713	fig|6666666.1074965.peg.1713	99.44	Predicted transcriptional regulator of NADH dehydrogenase, Rrf2 family
7	1138	1500	fig|6666666.1075218.peg.1138	hypothetical protein	bi	24	1714	fig|6666666.1074965.peg.1714	99.87	hypothetical protein
7	1139	135	fig|6666666.1075218.peg.1139	hypothetical protein	bi	24	1715	fig|6666666.1074965.peg.1715	100	hypothetical protein
7	1140	307	fig|6666666.1075218.peg.1140	Transcriptional regulator, AraC family	bi	24	1716	fig|6666666.1074965.peg.1716	99.67	Transcriptional regulator, AraC family
7	1141	187	fig|6666666.1075218.peg.1141	alkylhydroperoxidase AhpD domain protein	bi	24	1717	fig|6666666.1074965.peg.1717	98.92	alkylhydroperoxidase AhpD domain protein
7	1142	355	fig|6666666.1075218.peg.1142	Butyryl-CoA dehydrogenase (EC 1.3.8.1)	bi	24	1718	fig|6666666.1074965.peg.1718	99.72	Butyryl-CoA dehydrogenase (EC 1.3.8.1)
7	1143	274	fig|6666666.1075218.peg.1143	ABC transporter, ATP-binding protein (cluster 1, maltose/g3p/polyamine/iron); ABC transporter, ATP-binding protein (cluster 10, nitrate/sulfonate/bicarbonate)	bi	24	1719	fig|6666666.1074965.peg.1719	100	ABC transporter, ATP-binding protein (cluster 1, maltose/g3p/polyamine/iron); ABC transporter, ATP-binding protein (cluster 10, nitrate/sulfonate/bicarbonate)
7	1144	402	fig|6666666.1075218.peg.1144	ABC transporter, substrate-binding protein (cluster 10, nitrate/sulfonate/bicarbonate)	bi	24	1720	fig|6666666.1074965.peg.1720	100	ABC transporter, substrate-binding protein (cluster 10, nitrate/sulfonate/bicarbonate)
7	1145	252	fig|6666666.1075218.peg.1145	ABC transporter, permease protein (cluster 10, nitrate/sulfonate/bicarbonate)	bi	24	1721	fig|6666666.1074965.peg.1721	100	ABC transporter, permease protein (cluster 10, nitrate/sulfonate/bicarbonate)
7	1146	229	fig|6666666.1075218.peg.1146	Acetyltransferase, GNAT family	bi	24	1722	fig|6666666.1074965.peg.1722	99.12	Acetyltransferase, GNAT family
7	1147	314	fig|6666666.1075218.peg.1147	N-acetyl-gamma-glutamyl-phosphate reductase (EC 1.2.1.38)	bi	24	1723	fig|6666666.1074965.peg.1723	99.04	N-acetyl-gamma-glutamyl-phosphate reductase (EC 1.2.1.38)
7	1148	293	fig|6666666.1075218.peg.1148	Transcriptional regulator, LysR family	bi	24	1724	fig|6666666.1074965.peg.1724	100	Transcriptional regulator, LysR family
7	1149	217	fig|6666666.1075218.peg.1149	hypothetical protein	bi	24	1725	fig|6666666.1074965.peg.1725	100	hypothetical protein
7	1150	350	fig|6666666.1075218.peg.1150	hypothetical protein	bi	24	1726	fig|6666666.1074965.peg.1726	99.43	hypothetical protein
7	1151	160	fig|6666666.1075218.peg.1151	3-demethylubiquinone-9 3-methyltransferase	bi	24	1727	fig|6666666.1074965.peg.1727	100	3-demethylubiquinone-9 3-methyltransferase
7	1152	584	fig|6666666.1075218.peg.1152	Glycine betaine transporter OpuD	bi	24	1728	fig|6666666.1074965.peg.1728	100	Glycine betaine transporter OpuD
7	1153	106	fig|6666666.1075218.peg.1153	hypothetical protein	bi	24	1729	fig|6666666.1074965.peg.1729	100	hypothetical protein
7	1154	67	fig|6666666.1075218.peg.1154	hypothetical protein	bi	24	1730	fig|6666666.1074965.peg.1730	100	hypothetical protein
7	1155	214	fig|6666666.1075218.peg.1155	Transporter, LysE family	bi	24	1731	fig|6666666.1074965.peg.1731	100	Transporter, LysE family
7	1156	272	fig|6666666.1075218.peg.1156	ABC-type amino acid transport/signal transduction system, periplasmic component/domain	bi	24	1732	fig|6666666.1074965.peg.1732	100	ABC-type amino acid transport/signal transduction system, periplasmic component/domain
7	1157	193	fig|6666666.1075218.peg.1157	Molybdenum cofactor cytidylyltransferase (EC 2.7.7.76)	bi	24	1733	fig|6666666.1074965.peg.1733	99.48	Molybdenum cofactor cytidylyltransferase (EC 2.7.7.76)
7	1158	343	fig|6666666.1075218.peg.1158	Xanthine and CO dehydrogenases maturation factor, XdhC/CoxF family	bi	24	1734	fig|6666666.1074965.peg.1734	99.71	Xanthine and CO dehydrogenases maturation factor, XdhC/CoxF family
7	1159	449	fig|6666666.1075218.peg.1159	Putative diheme cytochrome c-553	bi	24	1735	fig|6666666.1074965.peg.1735	99.33	Putative diheme cytochrome c-553
7	1160	745	fig|6666666.1075218.peg.1160	Uncharacterized aldehyde oxidase BBta_2287/8, molybdopterin-binding subunit	bi	24	1736	fig|6666666.1074965.peg.1736	98.8	Uncharacterized aldehyde oxidase BBta_2287/8, molybdopterin-binding subunit
7	1161	153	fig|6666666.1075218.peg.1161	Uncharacterized aldehyde oxidase BBta_2287/8, 2Fe-2S subunit	bi	24	1737	fig|6666666.1074965.peg.1737	100	Uncharacterized aldehyde oxidase BBta_2287/8, 2Fe-2S subunit
7	1162	729	fig|6666666.1075218.peg.1162	OsmC-like N-terminal domain / Ribosomal protein S12p methylthiotransferase accessory factor YcaO	bi	24	1738	fig|6666666.1074965.peg.1738	100	OsmC-like N-terminal domain / Ribosomal protein S12p methylthiotransferase accessory factor YcaO
7	1163	100	fig|6666666.1075218.peg.1163	hypothetical protein	bi	24	1739	fig|6666666.1074965.peg.1739	100	hypothetical protein
7	1164	143	fig|6666666.1075218.peg.1164	Succinate dehydrogenase cytochrome b subunit family protein	bi	24	1740	fig|6666666.1074965.peg.1740	99.3	Succinate dehydrogenase cytochrome b subunit family protein
7	1165	431	fig|6666666.1075218.peg.1165	L-sorbosone dehydrogenase	bi	24	1741	fig|6666666.1074965.peg.1741	100	L-sorbosone dehydrogenase
7	1166	193	fig|6666666.1075218.peg.1166	hypothetical protein	bi	24	1742	fig|6666666.1074965.peg.1742	100	hypothetical protein
7	1167	255	fig|6666666.1075218.peg.1167	DNA alkylation repair enzyme	bi	24	1743	fig|6666666.1074965.peg.1743	99.61	DNA alkylation repair enzyme
7	1168	172	fig|6666666.1075218.peg.1168	Integral membrane protein	bi	24	1744	fig|6666666.1074965.peg.1744	100	Integral membrane protein
7	1169	307	fig|6666666.1075218.peg.1169	Transcriptional regulator, LysR family	bi	24	1745	fig|6666666.1074965.peg.1745	99.02	Transcriptional regulator, LysR family
7	1170	110	fig|6666666.1075218.peg.1170	hypothetical protein	bi	24	1746	fig|6666666.1074965.peg.1746	100	hypothetical protein
7	1171	216	fig|6666666.1075218.peg.1171	hypothetical protein	bi	24	1747	fig|6666666.1074965.peg.1747	100	hypothetical protein
7	1172	261	fig|6666666.1075218.peg.1172	Predicted D-glucarate or D-galactorate regulator, GntR family	bi	24	1748	fig|6666666.1074965.peg.1748	100	Predicted D-glucarate or D-galactorate regulator, GntR family
7	1173	527	fig|6666666.1075218.peg.1173	2,5-dioxovalerate dehydrogenase (EC 1.2.1.26)	bi	24	1749	fig|6666666.1074965.peg.1749	100	2,5-dioxovalerate dehydrogenase (EC 1.2.1.26)
7	1174	518	fig|6666666.1075218.peg.1174	D-galactarate dehydratase (EC 4.2.1.42)	bi	24	1750	fig|6666666.1074965.peg.1750	99.42	D-galactarate dehydratase (EC 4.2.1.42)
7	1175	454	fig|6666666.1075218.peg.1175	D-galactarate transporter @ D-glucarate transporter	bi	24	1751	fig|6666666.1074965.peg.1751	100	D-galactarate transporter @ D-glucarate transporter
7	1176	304	fig|6666666.1075218.peg.1176	5-dehydro-4-deoxyglucarate dehydratase (EC 4.2.1.41)	bi	24	1752	fig|6666666.1074965.peg.1752	100	5-dehydro-4-deoxyglucarate dehydratase (EC 4.2.1.41)
7	1177	270	fig|6666666.1075218.peg.1177	Glutamine amidotransferase, class I	bi	24	1753	fig|6666666.1074965.peg.1753	100	Glutamine amidotransferase, class I
7	1178	261	fig|6666666.1075218.peg.1178	ABC transporter, ATP-binding protein (cluster 3, basic aa/glutamine/opines)	bi	24	1754	fig|6666666.1074965.peg.1754	100	ABC transporter, ATP-binding protein (cluster 3, basic aa/glutamine/opines)
7	1179	415	fig|6666666.1075218.peg.1179	D-amino acid dehydrogenase (EC 1.4.99.6)	bi	24	1755	fig|6666666.1074965.peg.1755	99.76	D-amino acid dehydrogenase (EC 1.4.99.6)
7	1180	237	fig|6666666.1075218.peg.1180	ABC transporter, permease protein (cluster 3, basic aa/glutamine/opines)	bi	24	1756	fig|6666666.1074965.peg.1756	100	ABC transporter, permease protein (cluster 3, basic aa/glutamine/opines)
7	1181	240	fig|6666666.1075218.peg.1181	ABC transporter, permease protein (cluster 3, basic aa/glutamine/opines)	bi	24	1757	fig|6666666.1074965.peg.1757	100	ABC transporter, permease protein (cluster 3, basic aa/glutamine/opines)
7	1182	251	fig|6666666.1075218.peg.1182	ABC transporter, substrate-binding protein (cluster 3, basic aa/glutamine/opines)	bi	24	1758	fig|6666666.1074965.peg.1758	100	ABC transporter, substrate-binding protein (cluster 3, basic aa/glutamine/opines)
7	1183	291	fig|6666666.1075218.peg.1183	Transcriptional regulator, RpiR family	bi	24	1759	fig|6666666.1074965.peg.1759	99.66	Transcriptional regulator, RpiR family
7	1184	342	fig|6666666.1075218.peg.1184	Delta 1-piperideine-2-carboxylate reductase (NAD(P)H) (EC 1.5.1.1) @ Delta 1-pyrroline-2-carboxylate reductase (NAD(P)H) (EC 1.5.1.1)	bi	24	1760	fig|6666666.1074965.peg.1760	99.41	Delta 1-piperideine-2-carboxylate reductase (NAD(P)H) (EC 1.5.1.1) @ Delta 1-pyrroline-2-carboxylate reductase (NAD(P)H) (EC 1.5.1.1)
7	1185	399	fig|6666666.1075218.peg.1185	Biosynthetic Aromatic amino acid aminotransferase alpha (EC 2.6.1.57)	bi	24	1761	fig|6666666.1074965.peg.1761	99.5	Biosynthetic Aromatic amino acid aminotransferase alpha (EC 2.6.1.57)
7	1186	427	fig|6666666.1075218.peg.1186	Serine transporter	bi	24	1762	fig|6666666.1074965.peg.1762	100	Serine transporter
7	1187	167	fig|6666666.1075218.peg.1187	Thiol peroxidase, Tpx-type (EC 1.11.1.15)	bi	24	1763	fig|6666666.1074965.peg.1763	100	Thiol peroxidase, Tpx-type (EC 1.11.1.15)
7	1188	424	fig|6666666.1075218.peg.1188	Multidrug efflux system MdtABC-TolC, membrane fusion component MdtA	bi	24	1764	fig|6666666.1074965.peg.1764	99.76	Multidrug efflux system MdtABC-TolC, membrane fusion component MdtA
7	1189	1032	fig|6666666.1075218.peg.1189	Multidrug efflux system MdtABC-TolC, inner-membrane proton/drug antiporter MdtB (RND type)	bi	24	1765	fig|6666666.1074965.peg.1765	100	Multidrug efflux system MdtABC-TolC, inner-membrane proton/drug antiporter MdtB (RND type)
7	1190	1036	fig|6666666.1075218.peg.1190	Multidrug efflux system MdtABC-TolC, inner-membrane proton/drug antiporter MdtC (RND type)	bi	24	1766	fig|6666666.1074965.peg.1766	100	Multidrug efflux system MdtABC-TolC, inner-membrane proton/drug antiporter MdtC (RND type)
7	1191	494	fig|6666666.1075218.peg.1191	Outer membrane factor (OMF) lipoprotein associated wth MdtABC efflux system	bi	24	1767	fig|6666666.1074965.peg.1767	100	Outer membrane factor (OMF) lipoprotein associated wth MdtABC efflux system
7	1192	696	fig|6666666.1075218.peg.1192	GGDEF domain protein	bi	24	1768	fig|6666666.1074965.peg.1768	99.71	GGDEF domain protein
7	1193	87	fig|6666666.1075218.peg.1193	hypothetical protein	bi	24	1769	fig|6666666.1074965.peg.1769	100	hypothetical protein
7	1194	262	fig|6666666.1075218.peg.1194	hypothetical protein	bi	24	1770	fig|6666666.1074965.peg.1770	98.47	hypothetical protein
7	1195	216	fig|6666666.1075218.peg.1195	Putative transmembrane protein	bi	24	1771	fig|6666666.1074965.peg.1771	98.14	Putative transmembrane protein
7	1196	546	fig|6666666.1075218.peg.1196	Phosphoglucomutase (EC 5.4.2.2)	bi	24	1772	fig|6666666.1074965.peg.1772	99.63	Phosphoglucomutase (EC 5.4.2.2)
7	1197	318	fig|6666666.1075218.peg.1197	Transcriptional regulator, LysR family	bi	24	1773	fig|6666666.1074965.peg.1773	99.37	Transcriptional regulator, LysR family
7	1198	276	fig|6666666.1075218.peg.1198	hypothetical protein	bi	24	1774	fig|6666666.1074965.peg.1774	97.82	putative 2-pyrone-4,6-dicarboxylic acid hydrolase
7	1199	450	fig|6666666.1075218.peg.1199	Uncharacterized MFS-type transporter	bi	24	1775	fig|6666666.1074965.peg.1775	99.55	Uncharacterized MFS-type transporter
7	1200	247	fig|6666666.1075218.peg.1200	Oxidoreductase, short-chain dehydrogenase/reductase family	bi	24	1776	fig|6666666.1074965.peg.1776	100	Oxidoreductase, short-chain dehydrogenase/reductase family
7	1201	269	fig|6666666.1075218.peg.1201	hypothetical protein	bi	24	1777	fig|6666666.1074965.peg.1777	97.76	hypothetical protein
7	1202	139	fig|6666666.1075218.peg.1202	Uncharacterized protein PA5392, RidA/YER057c/UK114 superfamily	bi	24	1778	fig|6666666.1074965.peg.1778	100	Uncharacterized protein PA5392, RidA/YER057c/UK114 superfamily
7	1203	440	fig|6666666.1075218.peg.1203	Putative monooxygenase PA5393	bi	24	1779	fig|6666666.1074965.peg.1779	99.77	Putative monooxygenase PA5393
7	1204	225	fig|6666666.1075218.peg.1204	Protein of unknown function PA5391, DUF1028 family	bi	24	1780	fig|6666666.1074965.peg.1780	100	Protein of unknown function PA5391, DUF1028 family
7	1205	387	fig|6666666.1075218.peg.1205	Uncharacterized deacetylase PA5390	bi	24	1781	fig|6666666.1074965.peg.1781	99.74	Uncharacterized deacetylase PA5390
7	1206	423	fig|6666666.1075218.peg.1206	Carbohydrate-selective porin OprB	bi	24	1782	fig|6666666.1074965.peg.1782	98.82	Carbohydrate-selective porin OprB
7	1207	806	fig|6666666.1075218.peg.1207	Quinate/shikimate dehydrogenase [Pyrroloquinoline-quinone] (EC 1.1.5.8)	bi	24	1783	fig|6666666.1074965.peg.1783	100	Quinate/shikimate dehydrogenase [Pyrroloquinoline-quinone] (EC 1.1.5.8)
7	1208	117	fig|6666666.1075218.peg.1208	Mannose-6-phosphate isomerase	bi	24	1784	fig|6666666.1074965.peg.1784	100	Mannose-6-phosphate isomerase
7	1209	300	fig|6666666.1075218.peg.1209	Transcriptional regulator, LysR family	bi	24	1785	fig|6666666.1074965.peg.1785	99.33	Transcriptional regulator, LysR family
7	1210	401	fig|6666666.1075218.peg.1210	Uncharacterized MFS-type transporter	bi	24	1786	fig|6666666.1074965.peg.1786	99.49	Uncharacterized MFS-type transporter
8	1211	2618	fig|6666666.1075218.peg.1211	Polyketide synthase modules and related proteins	bi	1	63	fig|6666666.1074965.peg.63	99.43	Polyketide synthase modules and related proteins
8	1212	2159	fig|6666666.1075218.peg.1212	Polyketide synthase modules and related proteins	bi	1	62	fig|6666666.1074965.peg.62	99.4	Polyketide synthase modules and related proteins
8	1213	328	fig|6666666.1075218.peg.1213	SyrP-like protein	bi	1	61	fig|6666666.1074965.peg.61	100	SyrP-like protein
8	1214	151	fig|6666666.1075218.peg.1214	Azurin	bi	1	60	fig|6666666.1074965.peg.60	98	Azurin
8	1215	551	fig|6666666.1075218.peg.1215	PvdE, pyoverdine ABC export system, fused ATPase and permease components	bi	1	59	fig|6666666.1074965.peg.59	99.82	PvdE, pyoverdine ABC export system, fused ATPase and permease components
8	1216	312	fig|6666666.1075218.peg.1216	Aspartyl/asparaginyl beta-hydroxylase and related dioxygenases	bi	1	58	fig|6666666.1074965.peg.58	99.36	Aspartyl/asparaginyl beta-hydroxylase and related dioxygenases
8	1217	325	fig|6666666.1075218.peg.1217	Cysteine synthase (EC 2.5.1.47)	bi	1	57	fig|6666666.1074965.peg.57	100	Cysteine synthase (EC 2.5.1.47)
8	1218	358	fig|6666666.1075218.peg.1218	hypothetical protein	bi	1	56	fig|6666666.1074965.peg.56	99.44	hypothetical protein
8	1219	53	fig|6666666.1075218.peg.1219	hypothetical protein	bi	1	55	fig|6666666.1074965.peg.55	100	hypothetical protein
8	1220	282	fig|6666666.1075218.peg.1220	ATPase associated with various cellular activities, AAA_5	bi	1	54	fig|6666666.1074965.peg.54	100	ATPase associated with various cellular activities, AAA_5
8	1221	393	fig|6666666.1075218.peg.1221	hypothetical protein	bi	1	53	fig|6666666.1074965.peg.53	100	hypothetical protein
8	1222	264	fig|6666666.1075218.peg.1222	YD repeat protein	bi	1	52	fig|6666666.1074965.peg.52	99.24	YD repeat protein
8	1223	306	fig|6666666.1075218.peg.1223	Allophanate hydrolase 2 subunit 2 (EC 3.5.1.54)	bi	1	51	fig|6666666.1074965.peg.51	99.67	Allophanate hydrolase 2 subunit 2 (EC 3.5.1.54)
8	1224	232	fig|6666666.1075218.peg.1224	Allophanate hydrolase 2 subunit 1 (EC 3.5.1.54)	bi	1	50	fig|6666666.1074965.peg.50	100	Allophanate hydrolase 2 subunit 1 (EC 3.5.1.54)
8	1225	260	fig|6666666.1075218.peg.1225	Lactam utilization protein LamB	bi	1	49	fig|6666666.1074965.peg.49	99.61	Lactam utilization protein LamB
8	1226	429	fig|6666666.1075218.peg.1226	Uncharacterized MFS-type transporter	bi	1	48	fig|6666666.1074965.peg.48	99.53	Uncharacterized MFS-type transporter
8	1227	39	fig|6666666.1075218.peg.1227	hypothetical protein	bi	1	47	fig|6666666.1074965.peg.47	100	hypothetical protein
8	1228	306	fig|6666666.1075218.peg.1228	Transcriptional regulator, LysR family	bi	1	46	fig|6666666.1074965.peg.46	100	Transcriptional regulator, LysR family
8	1229	174	fig|6666666.1075218.peg.1229	hypothetical protein	bi	1	45	fig|6666666.1074965.peg.45	99.42	hypothetical protein
8	1230	258	fig|6666666.1075218.peg.1230	Putative glutamine amidotransferase YafJ	bi	1	44	fig|6666666.1074965.peg.44	100	Putative glutamine amidotransferase YafJ
8	1231	165	fig|6666666.1075218.peg.1231	Uncharacterized MFS-type transporter	bi	1	43	fig|6666666.1074965.peg.43	100	Uncharacterized MFS-type transporter
8	1232	681	fig|6666666.1075218.peg.1232	Protease II (EC 3.4.21.83)	bi	1	42	fig|6666666.1074965.peg.42	99.41	Protease II (EC 3.4.21.83)
8	1233	93	fig|6666666.1075218.peg.1233	FIG00955239: hypothetical protein	bi	1	41	fig|6666666.1074965.peg.41	100	FIG00955239: hypothetical protein
8	1234	124	fig|6666666.1075218.peg.1234	Uncharacterized protein YajD	bi	1	40	fig|6666666.1074965.peg.40	100	Uncharacterized protein YajD
8	1235	157	fig|6666666.1075218.peg.1235	RNA methyltransferase, TrmH family	bi	1	39	fig|6666666.1074965.peg.39	100	RNA methyltransferase, TrmH family
8	1236	497	fig|6666666.1075218.peg.1236	Aldehyde dehydrogenase (EC 1.2.1.3)	bi	1	38	fig|6666666.1074965.peg.38	100	Aldehyde dehydrogenase (EC 1.2.1.3)
8	1237	301	fig|6666666.1075218.peg.1237	Dihydrodipicolinate synthase family	bi	1	37	fig|6666666.1074965.peg.37	100	Dihydrodipicolinate synthase family
8	1238	443	fig|6666666.1075218.peg.1238	Uncharacterized MFS-type transporter	bi	1	36	fig|6666666.1074965.peg.36	99.55	Uncharacterized MFS-type transporter
8	1239	440	fig|6666666.1075218.peg.1239	Putative oxidoreductase	bi	1	35	fig|6666666.1074965.peg.35	98.18	Putative oxidoreductase
8	1240	243	fig|6666666.1075218.peg.1240	Transcriptional regulator, GntR family	bi	1	34	fig|6666666.1074965.peg.34	100	Transcriptional regulator, GntR family
8	1241	114	fig|6666666.1075218.peg.1241	hypothetical protein	bi	1	33	fig|6666666.1074965.peg.33	100	hypothetical protein
8	1242	405	fig|6666666.1075218.peg.1242	hypothetical protein	bi	1	32	fig|6666666.1074965.peg.32	99.5	hypothetical protein
8	1243	150	fig|6666666.1075218.peg.1243	UPF0260 protein YcgN	bi	1	31	fig|6666666.1074965.peg.31	99.33	UPF0260 protein YcgN
8	1244	198	fig|6666666.1075218.peg.1244	Nitroreductase family protein	bi	1	30	fig|6666666.1074965.peg.30	99.49	Nitroreductase family protein
8	1245	311	fig|6666666.1075218.peg.1245	D-3-phosphoglycerate dehydrogenase (EC 1.1.1.95)	bi	1	29	fig|6666666.1074965.peg.29	99.68	D-3-phosphoglycerate dehydrogenase (EC 1.1.1.95)
8	1246	98	fig|6666666.1075218.peg.1246	Protein YcgL	bi	1	28	fig|6666666.1074965.peg.28	98.97	Protein YcgL
8	1247	378	fig|6666666.1075218.peg.1247	Ribonuclease D (EC 3.1.26.3)	bi	1	27	fig|6666666.1074965.peg.27	100	Ribonuclease D (EC 3.1.26.3)
8	1248	546	fig|6666666.1075218.peg.1248	Lipid A phosphoethanolamine transferase, putative	bi	1	26	fig|6666666.1074965.peg.26	99.63	Lipid A phosphoethanolamine transferase, putative
8	1249	79	fig|6666666.1075218.peg.1249	hypothetical protein	bi	1	25	fig|6666666.1074965.peg.25	100	hypothetical protein
8	1250	391	fig|6666666.1075218.peg.1250	Cystathionine gamma-lyase (EC 4.4.1.1)	bi	1	24	fig|6666666.1074965.peg.24	100	Cystathionine gamma-lyase (EC 4.4.1.1)
8	1251	154	fig|6666666.1075218.peg.1251	DNA-binding transcriptional activator DecR, AsnC family	bi	1	23	fig|6666666.1074965.peg.23	100	DNA-binding transcriptional activator DecR, AsnC family
8	1252	777	fig|6666666.1075218.peg.1252	Putative formate dehydrogenase oxidoreductase protein	bi	1	22	fig|6666666.1074965.peg.22	99.74	Putative formate dehydrogenase oxidoreductase protein
8	1253	335	fig|6666666.1075218.peg.1253	GTP 3',8-cyclase (EC 4.1.99.22)	bi	1	21	fig|6666666.1074965.peg.21	100	GTP 3',8-cyclase (EC 4.1.99.22)
8	1254	300	fig|6666666.1075218.peg.1254	probable membrane protein STY1534	bi	1	20	fig|6666666.1074965.peg.20	100	probable membrane protein STY1534
8	1255	180	fig|6666666.1075218.peg.1255	Molybdenum cofactor biosynthesis protein MoaB	bi	1	19	fig|6666666.1074965.peg.19	100	Molybdenum cofactor biosynthesis protein MoaB
8	1256	296	fig|6666666.1075218.peg.1256	LysR-family transcriptional regulator PA5179	bi	1	18	fig|6666666.1074965.peg.18	100	LysR-family transcriptional regulator PA5179
8	1257	261	fig|6666666.1075218.peg.1257	Transcriptional regulator, AraC family	bi	1	17	fig|6666666.1074965.peg.17	99.62	Transcriptional regulator, AraC family
8	1258	539	fig|6666666.1075218.peg.1258	Amino acid permease in 4-hydroxyproline catabolic gene cluster	bi	1	16	fig|6666666.1074965.peg.16	100	Amino acid permease in 4-hydroxyproline catabolic gene cluster
8	1259	309	fig|6666666.1075218.peg.1259	4-hydroxyproline epimerase (EC 5.1.1.8)	bi	1	15	fig|6666666.1074965.peg.15	99.68	4-hydroxyproline epimerase (EC 5.1.1.8)
8	1260	316	fig|6666666.1075218.peg.1260	1-pyrroline-4-hydroxy-2-carboxylate deaminase (EC 3.5.4.22)	bi	1	14	fig|6666666.1074965.peg.14	99.05	1-pyrroline-4-hydroxy-2-carboxylate deaminase (EC 3.5.4.22)
8	1261	526	fig|6666666.1075218.peg.1261	2,5-dioxovalerate dehydrogenase (EC 1.2.1.26)	bi	1	13	fig|6666666.1074965.peg.13	96.19	2,5-dioxovalerate dehydrogenase (EC 1.2.1.26)
8	1262	419	fig|6666666.1075218.peg.1262	D-amino acid dehydrogenase family protein in hydroxy-L-proline catabolic cluster	bi	1	12	fig|6666666.1074965.peg.12	99.04	D-amino acid dehydrogenase family protein in hydroxy-L-proline catabolic cluster
8	1263	364	fig|6666666.1075218.peg.1263	xenobiotic reductase A	bi	1	11	fig|6666666.1074965.peg.11	100	xenobiotic reductase A
8	1264	103	fig|6666666.1075218.peg.1264	Transcriptional regulator, ArsR family	bi	1	10	fig|6666666.1074965.peg.10	100	Transcriptional regulator, ArsR family
8	1265	546	fig|6666666.1075218.peg.1265	Malate:quinone oxidoreductase (EC 1.1.5.4)	bi	1	9	fig|6666666.1074965.peg.9	99.82	Malate:quinone oxidoreductase (EC 1.1.5.4)
8	1266	177	fig|6666666.1075218.peg.1266	RNA polymerase ECF-type sigma factor	bi	1	8	fig|6666666.1074965.peg.8	99.43	RNA polymerase ECF-type sigma factor
8	1267	322	fig|6666666.1075218.peg.1267	hypothetical protein	bi	1	7	fig|6666666.1074965.peg.7	100	hypothetical protein
8	1268	814	fig|6666666.1075218.peg.1268	Ferrichrome-iron receptor	bi	1	6	fig|6666666.1074965.peg.6	99.88	Ferrichrome-iron receptor
8	1269	64	fig|6666666.1075218.peg.1269	putative lipoprotein	bi	1	5	fig|6666666.1074965.peg.5	100	putative lipoprotein
8	1270	206	fig|6666666.1075218.peg.1270	Transporter, LysE family	bi	1	4	fig|6666666.1074965.peg.4	99.51	Transporter, LysE family
8	1271	88	fig|6666666.1075218.peg.1271	hypothetical protein	bi	1	3	fig|6666666.1074965.peg.3	100	hypothetical protein
8	1272	200	fig|6666666.1075218.peg.1272	Mobile element protein	bi	1	2	fig|6666666.1074965.peg.2	100	Mobile element protein
8	1273	71	fig|6666666.1075218.peg.1273	hypothetical protein	bi	1	1	fig|6666666.1074965.peg.1	100	hypothetical protein
8	1274	147	fig|6666666.1075218.peg.1274	Mobile element protein	bi	31	2736	fig|6666666.1074965.peg.2736	100	Mobile element protein
8	1275	50	fig|6666666.1075218.peg.1275	Mobile element protein	bi	31	2735	fig|6666666.1074965.peg.2735	100	Mobile element protein
8	1276	237	fig|6666666.1075218.peg.1276	Phosphoribosylaminoimidazole-succinocarboxamide synthase (EC 6.3.2.6)	bi	31	2734	fig|6666666.1074965.peg.2734	100	Phosphoribosylaminoimidazole-succinocarboxamide synthase (EC 6.3.2.6)
8	1277	253	fig|6666666.1075218.peg.1277	Metal-dependent hydrolases of the beta-lactamase superfamily I	bi	31	2733	fig|6666666.1074965.peg.2733	100	Metal-dependent hydrolases of the beta-lactamase superfamily I
8	1278	373	fig|6666666.1075218.peg.1278	Outer membrane beta-barrel assembly protein BamC	bi	31	2732	fig|6666666.1074965.peg.2732	100	Outer membrane beta-barrel assembly protein BamC
8	1279	293	fig|6666666.1075218.peg.1279	4-hydroxy-tetrahydrodipicolinate synthase (EC 4.3.3.7)	bi	31	2731	fig|6666666.1074965.peg.2731	100	4-hydroxy-tetrahydrodipicolinate synthase (EC 4.3.3.7)
8	1280	187	fig|6666666.1075218.peg.1280	Glycine cleavage system transcriptional antiactivator GcvR	bi	31	2730	fig|6666666.1074965.peg.2730	100	Glycine cleavage system transcriptional antiactivator GcvR
8	1281	158	fig|6666666.1075218.peg.1281	Thiol peroxidase, Bcp-type (EC 1.11.1.15)	bi	31	2729	fig|6666666.1074965.peg.2729	100	Thiol peroxidase, Bcp-type (EC 1.11.1.15)
8	1282	357	fig|6666666.1075218.peg.1282	Putative permease PerM (= YfgO)	bi	31	2728	fig|6666666.1074965.peg.2728	99.72	Putative permease PerM (= YfgO)
8	1283	80	fig|6666666.1075218.peg.1283	Uncharacterized sulfur transferase PA1006	bi	31	2727	fig|6666666.1074965.peg.2727	100	Uncharacterized sulfur transferase PA1006
8	1284	479	fig|6666666.1075218.peg.1284	Exported zinc metalloprotease YfgC precursor	bi	31	2726	fig|6666666.1074965.peg.2726	100	Exported zinc metalloprotease YfgC precursor
8	1285	353	fig|6666666.1075218.peg.1285	Quinolinate synthetase (EC 2.5.1.72)	bi	31	2725	fig|6666666.1074965.peg.2725	100	Quinolinate synthetase (EC 2.5.1.72)
8	1286	503	fig|6666666.1075218.peg.1286	GTP-binding protein	bi	31	2724	fig|6666666.1074965.peg.2724	99.4	GTP-binding protein
8	1287	451	fig|6666666.1075218.peg.1287	Uncharacterized amino acid permease, GabP family	bi	31	2723	fig|6666666.1074965.peg.2723	100	Uncharacterized amino acid permease, GabP family
8	1288	689	fig|6666666.1075218.peg.1288	Methyl-accepting chemotaxis sensor/transducer protein	bi	31	2722	fig|6666666.1074965.peg.2722	99.42	Methyl-accepting chemotaxis sensor/transducer protein
8	1289	320	fig|6666666.1075218.peg.1289	Cobalt-zinc-cadmium resistance protein	bi	31	2721	fig|6666666.1074965.peg.2721	100	Cobalt-zinc-cadmium resistance protein
8	1290	225	fig|6666666.1075218.peg.1290	7-cyano-7-deazaguanine synthase (EC 6.3.4.20)	bi	31	2720	fig|6666666.1074965.peg.2720	100	7-cyano-7-deazaguanine synthase (EC 6.3.4.20)
8	1291	216	fig|6666666.1075218.peg.1291	7-carboxy-7-deazaguanine synthase (EC 4.3.99.3)	bi	31	2719	fig|6666666.1074965.peg.2719	100	7-carboxy-7-deazaguanine synthase (EC 4.3.99.3)
8	1292	212	fig|6666666.1075218.peg.1292	Cell division coordinator CpoB	bi	31	2718	fig|6666666.1074965.peg.2718	100	Cell division coordinator CpoB
8	1293	166	fig|6666666.1075218.peg.1293	Tol-Pal system peptidoglycan-associated lipoprotein PAL	bi	31	2717	fig|6666666.1074965.peg.2717	100	Tol-Pal system peptidoglycan-associated lipoprotein PAL
8	1294	424	fig|6666666.1075218.peg.1294	Tol-Pal system beta propeller repeat protein TolB	bi	31	2716	fig|6666666.1074965.peg.2716	100	Tol-Pal system beta propeller repeat protein TolB
8	1295	373	fig|6666666.1075218.peg.1295	TolA protein	bi	31	2715	fig|6666666.1074965.peg.2715	100	TolA protein
8	1296	151	fig|6666666.1075218.peg.1296	Tol biopolymer transport system, TolR protein	bi	31	2714	fig|6666666.1074965.peg.2714	100	Tol biopolymer transport system, TolR protein
8	1297	232	fig|6666666.1075218.peg.1297	Tol-Pal system protein TolQ	bi	31	2713	fig|6666666.1074965.peg.2713	100	Tol-Pal system protein TolQ
8	1298	151	fig|6666666.1075218.peg.1298	Tol-Pal system-associated acyl-CoA thioesterase	bi	31	2712	fig|6666666.1074965.peg.2712	100	Tol-Pal system-associated acyl-CoA thioesterase
8	1299	349	fig|6666666.1075218.peg.1299	Holliday junction ATP-dependent DNA helicase RuvB (EC 3.6.4.12)	bi	31	2711	fig|6666666.1074965.peg.2711	100	Holliday junction ATP-dependent DNA helicase RuvB (EC 3.6.4.12)
8	1300	206	fig|6666666.1075218.peg.1300	Holliday junction ATP-dependent DNA helicase RuvA (EC 3.6.4.12)	bi	31	2710	fig|6666666.1074965.peg.2710	99.51	Holliday junction ATP-dependent DNA helicase RuvA (EC 3.6.4.12)
8	1301	175	fig|6666666.1075218.peg.1301	Crossover junction endodeoxyribonuclease RuvC (EC 3.1.22.4)	bi	31	2709	fig|6666666.1074965.peg.2709	100	Crossover junction endodeoxyribonuclease RuvC (EC 3.1.22.4)
8	1302	249	fig|6666666.1075218.peg.1302	Probable transcriptional regulatory protein YebC	bi	31	2708	fig|6666666.1074965.peg.2708	99.6	Probable transcriptional regulatory protein YebC
8	1303	592	fig|6666666.1075218.peg.1303	Aspartyl-tRNA synthetase (EC 6.1.1.12) @ Aspartyl-tRNA(Asn) synthetase (EC 6.1.1.23)	bi	31	2707	fig|6666666.1074965.peg.2707	100	Aspartyl-tRNA synthetase (EC 6.1.1.12) @ Aspartyl-tRNA(Asn) synthetase (EC 6.1.1.23)
8	1304	74	fig|6666666.1075218.peg.1304	hypothetical protein	bi	31	2706	fig|6666666.1074965.peg.2706	100	hypothetical protein
8	1305	113	fig|6666666.1075218.peg.1305	hypothetical protein	bi	31	2705	fig|6666666.1074965.peg.2705	100	hypothetical protein
8	1306	158	fig|6666666.1075218.peg.1306	DNA protection during starvation protein	bi	31	2704	fig|6666666.1074965.peg.2704	98.73	DNA protection during starvation protein
8	1307	198	fig|6666666.1075218.peg.1307	Cold shock protein of CSP family	bi	31	2703	fig|6666666.1074965.peg.2703	98.98	Cold shock protein of CSP family
8	1308	69	fig|6666666.1075218.peg.1308	Protein SlyX	bi	31	2702	fig|6666666.1074965.peg.2702	100	Protein SlyX
8	1309	140	fig|6666666.1075218.peg.1309	Diadenosine tetraphosphate (Ap4A) hydrolase and other HIT family hydrolases	bi	31	2701	fig|6666666.1074965.peg.2701	99.28	Diadenosine tetraphosphate (Ap4A) hydrolase and other HIT family hydrolases
8	1310	428	fig|6666666.1075218.peg.1310	Outer membrane low permeability porin, OprD family => OccD1/OprD basic amino acids, carbapenem uptake	bi	31	2700	fig|6666666.1074965.peg.2700	100	Outer membrane low permeability porin, OprD family => OccD1/OprD basic amino acids, carbapenem uptake
8	1311	572	fig|6666666.1075218.peg.1311	Prolyl-tRNA synthetase (EC 6.1.1.15), bacterial type	bi	31	2699	fig|6666666.1074965.peg.2699	100	Prolyl-tRNA synthetase (EC 6.1.1.15), bacterial type
8	1312	318	fig|6666666.1075218.peg.1312	putative lipoprotein	bi	31	2698	fig|6666666.1074965.peg.2698	99.37	putative lipoprotein
8	1313	355	fig|6666666.1075218.peg.1313	DNA polymerase IV (EC 2.7.7.7)	bi	31	2697	fig|6666666.1074965.peg.2697	100	DNA polymerase IV (EC 2.7.7.7)
8	1314	881	fig|6666666.1075218.peg.1314	Alanylphosphatidylglycerol synthase (EC 2.3.2.11)	bi	31	2696	fig|6666666.1074965.peg.2696	100	Alanylphosphatidylglycerol synthase (EC 2.3.2.11)
8	1315	431	fig|6666666.1075218.peg.1315	Alanylphosphatidylglycerol hydrolase, periplasmic	bi	31	2695	fig|6666666.1074965.peg.2695	100	Alanylphosphatidylglycerol hydrolase, periplasmic
8	1316	637	fig|6666666.1075218.peg.1316	Kup system potassium uptake protein	bi	31	2694	fig|6666666.1074965.peg.2694	99.53	Kup system potassium uptake protein
8	1317	444	fig|6666666.1075218.peg.1317	Ribosomal protein S12p Asp88 (E. coli) methylthiotransferase (EC 2.8.4.4)	bi	31	2693	fig|6666666.1074965.peg.2693	100	Ribosomal protein S12p Asp88 (E. coli) methylthiotransferase (EC 2.8.4.4)
8	1318	153	fig|6666666.1075218.peg.1318	Acetyltransferase, GNAT family	bi	31	2692	fig|6666666.1074965.peg.2692	100	Acetyltransferase, GNAT family
8	1319	271	fig|6666666.1075218.peg.1319	Pseudouridine synthase	bi	31	2691	fig|6666666.1074965.peg.2691	98.15	Pseudouridine synthase
8	1320	154	fig|6666666.1075218.peg.1320	Uncharacterized protein YehS	bi	31	2690	fig|6666666.1074965.peg.2690	99.35	Uncharacterized protein YehS
8	1321	232	fig|6666666.1075218.peg.1321	tRNA (adenine(37)-N6)-methyltransferase	bi	31	2689	fig|6666666.1074965.peg.2689	100	tRNA (adenine(37)-N6)-methyltransferase
8	1322	441	fig|6666666.1075218.peg.1322	Na+/H+-dicarboxylate symporter	bi	31	2688	fig|6666666.1074965.peg.2688	99.77	Na+/H+-dicarboxylate symporter
8	1323	449	fig|6666666.1075218.peg.1323	Sensor histidine kinase PhoQ (EC 2.7.13.3)	bi	31	2687	fig|6666666.1074965.peg.2687	99.78	Sensor histidine kinase PhoQ (EC 2.7.13.3)
8	1324	226	fig|6666666.1075218.peg.1324	Transcriptional regulatory protein PhoP	bi	31	2686	fig|6666666.1074965.peg.2686	100	Transcriptional regulatory protein PhoP
8	1325	202	fig|6666666.1075218.peg.1325	outer membrane protein H1	bi	31	2685	fig|6666666.1074965.peg.2685	100	outer membrane protein H1
8	1326	264	fig|6666666.1075218.peg.1326	Dienelactone hydrolase family protein	bi	31	2684	fig|6666666.1074965.peg.2684	100	Dienelactone hydrolase family protein
8	1327	259	fig|6666666.1075218.peg.1327	4'-phosphopantetheinyl transferase entD (EC 2.7.8.-); Holo-[acyl-carrier protein] synthase, alternative (EC 2.7.8.7)	bi	31	2683	fig|6666666.1074965.peg.2683	98.45	4'-phosphopantetheinyl transferase entD (EC 2.7.8.-); Holo-[acyl-carrier protein] synthase, alternative (EC 2.7.8.7)
8	1328	536	fig|6666666.1075218.peg.1328	Two-component system sensor histidine kinase	bi	31	2682	fig|6666666.1074965.peg.2682	99.81	Two-component system sensor histidine kinase
8	1329	233	fig|6666666.1075218.peg.1329	Two-component transcriptional response regulator, OmpR family	bi	31	2681	fig|6666666.1074965.peg.2681	100	Two-component transcriptional response regulator, OmpR family
8	1330	960	fig|6666666.1075218.peg.1330	Ribonucleotide reductase of class Ia (aerobic), alpha subunit (EC 1.17.4.1)	bi	31	2680	fig|6666666.1074965.peg.2680	100	Ribonucleotide reductase of class Ia (aerobic), alpha subunit (EC 1.17.4.1)
8	1331	417	fig|6666666.1075218.peg.1331	Ribonucleotide reductase of class Ia (aerobic), beta subunit (EC 1.17.4.1)	bi	31	2679	fig|6666666.1074965.peg.2679	99.76	Ribonucleotide reductase of class Ia (aerobic), beta subunit (EC 1.17.4.1)
8	1332	154	fig|6666666.1075218.peg.1332	Histone acetyltransferase HPA2 and related acetyltransferases	bi	31	2678	fig|6666666.1074965.peg.2678	100	Histone acetyltransferase HPA2 and related acetyltransferases
8	1333	493	fig|6666666.1075218.peg.1333	Transcriptional regulator, GntR family domain / Aspartate aminotransferase (EC 2.6.1.1)	bi	31	2677	fig|6666666.1074965.peg.2677	99.59	Transcriptional regulator, GntR family domain / Aspartate aminotransferase (EC 2.6.1.1)
8	1334	413	fig|6666666.1075218.peg.1334	Outer membrane low permeability porin, OprD family	bi	31	2676	fig|6666666.1074965.peg.2676	100	Outer membrane low permeability porin, OprD family
8	1335	269	fig|6666666.1075218.peg.1335	Uronate dehydrogenase (EC 1.1.1.203)	bi	31	2675	fig|6666666.1074965.peg.2675	100	Uronate dehydrogenase (EC 1.1.1.203)
8	1336	293	fig|6666666.1075218.peg.1336	Gluconolactonase (EC 3.1.1.17)	bi	31	2674	fig|6666666.1074965.peg.2674	99.66	Gluconolactonase (EC 3.1.1.17)
8	1337	324	fig|6666666.1075218.peg.1337	TRAP-type C4-dicarboxylate transport system, periplasmic component	bi	31	2673	fig|6666666.1074965.peg.2673	100	TRAP-type C4-dicarboxylate transport system, periplasmic component
8	1338	176	fig|6666666.1075218.peg.1338	TRAP-type C4-dicarboxylate transport system, small permease component	bi	31	2672	fig|6666666.1074965.peg.2672	100	TRAP-type C4-dicarboxylate transport system, small permease component
8	1339	427	fig|6666666.1075218.peg.1339	TRAP-type C4-dicarboxylate transport system, large permease component	bi	31	2671	fig|6666666.1074965.peg.2671	99.77	TRAP-type C4-dicarboxylate transport system, large permease component
8	1340	308	fig|6666666.1075218.peg.1340	putative membrane protein	bi	31	2670	fig|6666666.1074965.peg.2670	100	putative membrane protein
8	1341	290	fig|6666666.1075218.peg.1341	Aldose 1-epimerase	bi	31	2669	fig|6666666.1074965.peg.2669	100	Aldose 1-epimerase
8	1342	299	fig|6666666.1075218.peg.1342	Transcriptional regulator, LysR family	bi	31	2668	fig|6666666.1074965.peg.2668	100	Transcriptional regulator, LysR family
8	1343	677	fig|6666666.1075218.peg.1343	probable iron-sulfur binding protein YPO1417	bi	31	2667	fig|6666666.1074965.peg.2667	99.11	probable iron-sulfur binding protein YPO1417
8	1344	210	fig|6666666.1075218.peg.1344	Glutathione S-transferase, unnamed subgroup (EC 2.5.1.18)	bi	31	2666	fig|6666666.1074965.peg.2666	99.52	Glutathione S-transferase, unnamed subgroup (EC 2.5.1.18)
8	1345	181	fig|6666666.1075218.peg.1345	YecA-like protein	bi	31	2665	fig|6666666.1074965.peg.2665	100	YecA-like protein
8	1346	548	fig|6666666.1075218.peg.1346	Thiamine pyrophosphate-requiring enzymes	bi	31	2660	fig|6666666.1074965.peg.2660	100	Thiamine pyrophosphate-requiring enzymes
9	1347	39	fig|6666666.1075218.peg.1347	hypothetical protein	-	-		-	0	-
9	1348	104	fig|6666666.1075218.peg.1348	FIG00955641: hypothetical protein	bi	20	1147	fig|6666666.1074965.peg.1147	100	FIG00955641: hypothetical protein
9	1349	184	fig|6666666.1075218.peg.1349	Phospholipid-binding protein	bi	20	1148	fig|6666666.1074965.peg.1148	99.45	Phospholipid-binding protein
9	1350	40	fig|6666666.1075218.peg.1350	FIG00964284: hypothetical protein	bi	20	1149	fig|6666666.1074965.peg.1149	100	FIG00964284: hypothetical protein
9	1351	354	fig|6666666.1075218.peg.1351	2-keto-3-deoxy-D-arabino-heptulosonate-7-phosphate synthase I alpha (EC 2.5.1.54)	bi	20	1150	fig|6666666.1074965.peg.1150	99.72	2-keto-3-deoxy-D-arabino-heptulosonate-7-phosphate synthase I alpha (EC 2.5.1.54)
9	1352	94	fig|6666666.1075218.peg.1352	Peptidyl-prolyl cis-trans isomerase PpiC (EC 5.2.1.8)	bi	20	1151	fig|6666666.1074965.peg.1151	100	Peptidyl-prolyl cis-trans isomerase PpiC (EC 5.2.1.8)
9	1353	631	fig|6666666.1075218.peg.1353	ABC transporter, substrate-binding protein (cluster 5, nickel/peptides/opines)	bi	20	1152	fig|6666666.1074965.peg.1152	98.89	ABC transporter, substrate-binding protein (cluster 5, nickel/peptides/opines)
9	1354	353	fig|6666666.1075218.peg.1354	ABC transporter, permease protein 1 (cluster 5, nickel/peptides/opines)	bi	20	1153	fig|6666666.1074965.peg.1153	99.43	ABC transporter, permease protein 1 (cluster 5, nickel/peptides/opines)
9	1355	339	fig|6666666.1075218.peg.1355	ABC transporter, permease protein 2 (cluster 5, nickel/peptides/opines)	bi	20	1154	fig|6666666.1074965.peg.1154	100	ABC transporter, permease protein 2 (cluster 5, nickel/peptides/opines)
9	1356	257	fig|6666666.1075218.peg.1356	3-hydroxybutyrate dehydrogenase (EC 1.1.1.30)	bi	20	1155	fig|6666666.1074965.peg.1155	98.83	3-hydroxybutyrate dehydrogenase (EC 1.1.1.30)
9	1357	160	fig|6666666.1075218.peg.1357	Proteinase inhibitor I11, ecotin precursor	bi	20	1156	fig|6666666.1074965.peg.1156	99.37	Proteinase inhibitor I11, ecotin precursor
9	1358	92	fig|6666666.1075218.peg.1358	Peptidyl-prolyl cis-trans isomerase PpiC (EC 5.2.1.8)	bi	20	1157	fig|6666666.1074965.peg.1157	100	Peptidyl-prolyl cis-trans isomerase PpiC (EC 5.2.1.8)
9	1359	208	fig|6666666.1075218.peg.1359	Transporter, LysE family	bi	20	1158	fig|6666666.1074965.peg.1158	100	Transporter, LysE family
9	1360	271	fig|6666666.1075218.peg.1360	Transcriptional regulator, AraC family	bi	20	1159	fig|6666666.1074965.peg.1159	100	Transcriptional regulator, AraC family
9	1361	242	fig|6666666.1075218.peg.1361	serine/threonine protein phosphatase, putative	bi	20	1160	fig|6666666.1074965.peg.1160	98.76	serine/threonine protein phosphatase, putative
9	1362	172	fig|6666666.1075218.peg.1362	hypothetical protein	bi	20	1161	fig|6666666.1074965.peg.1161	95.32	hypothetical protein
9	1363	248	fig|6666666.1075218.peg.1363	carbon-nitrogen hydrolase family protein	bi	20	1162	fig|6666666.1074965.peg.1162	98.38	carbon-nitrogen hydrolase family protein
9	1364	81	fig|6666666.1075218.peg.1364	hypothetical protein	bi	20	1163	fig|6666666.1074965.peg.1163	96.25	hypothetical protein
9	1365	167	fig|6666666.1075218.peg.1365	Methylated-DNA--protein-cysteine methyltransferase (EC 2.1.1.63)	bi	20	1164	fig|6666666.1074965.peg.1164	98.8	Methylated-DNA--protein-cysteine methyltransferase (EC 2.1.1.63)
9	1366	267	fig|6666666.1075218.peg.1366	Lipopolysaccharide core biosynthesis protein RfaZ	bi	20	1165	fig|6666666.1074965.peg.1165	99.25	Lipopolysaccharide core biosynthesis protein RfaZ
9	1367	69	fig|6666666.1075218.peg.1367	FIG00958724: hypothetical protein	bi	20	1166	fig|6666666.1074965.peg.1166	100	FIG00958724: hypothetical protein
9	1368	99	fig|6666666.1075218.peg.1368	hypothetical protein	bi	20	1167	fig|6666666.1074965.peg.1167	100	hypothetical protein
9	1369	74	fig|6666666.1075218.peg.1369	hypothetical protein	bi	20	1168	fig|6666666.1074965.peg.1168	98.63	hypothetical protein
9	1370	154	fig|6666666.1075218.peg.1370	GCN5-related N-acetyltransferase	bi	20	1169	fig|6666666.1074965.peg.1169	98.04	GCN5-related N-acetyltransferase
9	1371	100	fig|6666666.1075218.peg.1371	hypothetical protein	bi	20	1170	fig|6666666.1074965.peg.1170	97.98	hypothetical protein
9	1372	37	fig|6666666.1075218.peg.1372	hypothetical protein	-	-		-	0	-
9	1373	66	fig|6666666.1075218.peg.1373	hypothetical protein	bi	20	1171	fig|6666666.1074965.peg.1171	96.92	hypothetical protein
9	1374	99	fig|6666666.1075218.peg.1374	hypothetical protein	bi	20	1172	fig|6666666.1074965.peg.1172	100	hypothetical protein
9	1375	72	fig|6666666.1075218.peg.1375	hypothetical protein	bi	20	1173	fig|6666666.1074965.peg.1173	100	hypothetical protein
9	1376	237	fig|6666666.1075218.peg.1376	hypothetical protein	-	-		-	0	-
9	1377	189	fig|6666666.1075218.peg.1377	hypothetical protein	-	-		-	0	-
9	1378	502	fig|6666666.1075218.peg.1378	RTX toxin transporter, ATP-binding protein	bi	20	1176	fig|6666666.1074965.peg.1176	99.6	RTX toxin transporter, ATP-binding protein
9	1379	280	fig|6666666.1075218.peg.1379	hypothetical protein	bi	20	1177	fig|6666666.1074965.peg.1177	98.57	hypothetical protein
9	1380	137	fig|6666666.1075218.peg.1380	RTX toxins and related Ca2+-binding proteins	bi	20	1178	fig|6666666.1074965.peg.1178	100	RTX toxins and related Ca2+-binding proteins
9	1381	129	fig|6666666.1075218.peg.1381	hypothetical protein	bi	20	1179	fig|6666666.1074965.peg.1179	99.22	hypothetical protein
9	1382	157	fig|6666666.1075218.peg.1382	Maltose O-acetyltransferase (EC 2.3.1.79)	bi	20	1180	fig|6666666.1074965.peg.1180	99.36	Maltose O-acetyltransferase (EC 2.3.1.79)
9	1383	86	fig|6666666.1075218.peg.1383	hypothetical protein	bi	20	1181	fig|6666666.1074965.peg.1181	100	hypothetical protein
9	1384	61	fig|6666666.1075218.peg.1384	hypothetical protein	bi	20	1182	fig|6666666.1074965.peg.1182	100	hypothetical protein
9	1385	107	fig|6666666.1075218.peg.1385	hypothetical protein	bi	20	1183	fig|6666666.1074965.peg.1183	100	hypothetical protein
9	1386	521	fig|6666666.1075218.peg.1386	Bis-ABC ATPase YbiT	bi	20	1184	fig|6666666.1074965.peg.1184	99.81	Bis-ABC ATPase YbiT
9	1387	398	fig|6666666.1075218.peg.1387	Putative transporter	bi	20	1185	fig|6666666.1074965.peg.1185	100	Putative transporter
9	1388	349	fig|6666666.1075218.peg.1388	Probable lipoprotein signal peptide	bi	20	1186	fig|6666666.1074965.peg.1186	99.43	Probable lipoprotein signal peptide
9	1389	280	fig|6666666.1075218.peg.1389	Glutathione S-transferase (EC 2.5.1.18)	bi	20	1187	fig|6666666.1074965.peg.1187	98.92	Glutathione S-transferase (EC 2.5.1.18)
9	1390	569	fig|6666666.1075218.peg.1390	Putative amidase PA4163	bi	20	1188	fig|6666666.1074965.peg.1188	99.47	Putative amidase PA4163
9	1391	234	fig|6666666.1075218.peg.1391	YheO-like PAS domain	bi	20	1189	fig|6666666.1074965.peg.1189	99.57	YheO-like PAS domain
9	1392	306	fig|6666666.1075218.peg.1392	L-serine dehydratase, (PLP)-dependent (EC 4.3.1.17) @ Threonine dehydratase (EC 4.3.1.19), eukaryotic type	bi	20	1190	fig|6666666.1074965.peg.1190	99.67	L-serine dehydratase, (PLP)-dependent (EC 4.3.1.17) @ Threonine dehydratase (EC 4.3.1.19), eukaryotic type
9	1393	366	fig|6666666.1075218.peg.1393	Carboxynorspermidine decarboxylase (EC 4.1.1.96)	bi	20	1191	fig|6666666.1074965.peg.1191	100	Carboxynorspermidine decarboxylase (EC 4.1.1.96)
9	1394	415	fig|6666666.1075218.peg.1394	Carboxynorspermidine synthase (EC 1.5.1.43)	bi	20	1192	fig|6666666.1074965.peg.1192	99.76	Carboxynorspermidine synthase (EC 1.5.1.43)
9	1395	127	fig|6666666.1075218.peg.1395	RidA/YER057c/UK114 superfamily protein	bi	20	1193	fig|6666666.1074965.peg.1193	99.21	RidA/YER057c/UK114 superfamily protein
9	1396	667	fig|6666666.1075218.peg.1396	Uncharacterized protease YdcP	bi	20	1194	fig|6666666.1074965.peg.1194	100	Uncharacterized protease YdcP
9	1397	441	fig|6666666.1075218.peg.1397	sigma-54-dependent transcriptional regulator	bi	20	1195	fig|6666666.1074965.peg.1195	99.77	sigma-54-dependent transcriptional regulator
9	1398	89	fig|6666666.1075218.peg.1398	hypothetical protein	bi	20	1196	fig|6666666.1074965.peg.1196	100	hypothetical protein
9	1399	208	fig|6666666.1075218.peg.1399	ChlD component of cobalt chelatase involved in B12 biosynthesis	bi	20	1197	fig|6666666.1074965.peg.1197	100	ChlD component of cobalt chelatase involved in B12 biosynthesis
9	1400	335	fig|6666666.1075218.peg.1400	ChlI component of cobalt chelatase involved in B12 biosynthesis	bi	20	1198	fig|6666666.1074965.peg.1198	99.7	ChlI component of cobalt chelatase involved in B12 biosynthesis
9	1401	1254	fig|6666666.1075218.peg.1401	Aerobic cobaltochelatase CobN subunit (EC 6.6.1.2)	bi	20	1199	fig|6666666.1074965.peg.1199	99.84	Aerobic cobaltochelatase CobN subunit (EC 6.6.1.2)
9	1402	356	fig|6666666.1075218.peg.1402	CobW GTPase involved in cobalt insertion for B12 biosynthesis	bi	20	1200	fig|6666666.1074965.peg.1200	99.72	CobW GTPase involved in cobalt insertion for B12 biosynthesis
9	1403	126	fig|6666666.1075218.peg.1403	Glyoxalase family protein	bi	20	1201	fig|6666666.1074965.peg.1201	100	Glyoxalase family protein
9	1404	120	fig|6666666.1075218.peg.1404	hypothetical protein	bi	20	1202	fig|6666666.1074965.peg.1202	99.16	hypothetical protein
9	1405	526	fig|6666666.1075218.peg.1405	Bis-ABC ATPase PA1425	bi	20	1203	fig|6666666.1074965.peg.1203	99.81	Bis-ABC ATPase PA1425
9	1406	340	fig|6666666.1075218.peg.1406	Branched-chain amino acid aminotransferase (EC 2.6.1.42)	bi	20	1204	fig|6666666.1074965.peg.1204	100	Branched-chain amino acid aminotransferase (EC 2.6.1.42)
9	1407	227	fig|6666666.1075218.peg.1407	Two-component transcriptional response regulator, LuxR family	bi	20	1205	fig|6666666.1074965.peg.1205	100	Two-component transcriptional response regulator, LuxR family
9	1408	464	fig|6666666.1075218.peg.1408	Two-component system sensor histidine kinase	bi	20	1206	fig|6666666.1074965.peg.1206	100	Two-component system sensor histidine kinase
9	1409	42	fig|6666666.1075218.peg.1409	hypothetical protein	bi	20	1208	fig|6666666.1074965.peg.1208	95.12	hypothetical protein
9	1410	297	fig|6666666.1075218.peg.1410	Permease of the drug/metabolite transporter (DMT) superfamily	bi	20	1209	fig|6666666.1074965.peg.1209	97.97	Permease of the drug/metabolite transporter (DMT) superfamily
9	1411	461	fig|6666666.1075218.peg.1411	Cysteinyl-tRNA synthetase (EC 6.1.1.16)	bi	20	1210	fig|6666666.1074965.peg.1210	99.78	Cysteinyl-tRNA synthetase (EC 6.1.1.16)
9	1412	568	fig|6666666.1075218.peg.1412	Glutaminyl-tRNA synthetase (EC 6.1.1.18)	bi	20	1211	fig|6666666.1074965.peg.1211	100	Glutaminyl-tRNA synthetase (EC 6.1.1.18)
9	1413	52	fig|6666666.1075218.peg.1413	hypothetical protein	bi	20	1212	fig|6666666.1074965.peg.1212	100	hypothetical protein
9	1414	167	fig|6666666.1075218.peg.1414	Peptidyl-prolyl cis-trans isomerase PpiB (EC 5.2.1.8)	bi	20	1213	fig|6666666.1074965.peg.1213	98.8	Peptidyl-prolyl cis-trans isomerase PpiB (EC 5.2.1.8)
9	1415	244	fig|6666666.1075218.peg.1415	UDP-2,3-diacylglucosamine diphosphatase (EC 3.6.1.54)	bi	20	1214	fig|6666666.1074965.peg.1214	99.18	UDP-2,3-diacylglucosamine diphosphatase (EC 3.6.1.54)
9	1416	770	fig|6666666.1075218.peg.1416	Acyl-homoserine lactone acylase PvdQ (EC 3.5.1.-), quorum-quenching	bi	20	1215	fig|6666666.1074965.peg.1215	99.87	Acyl-homoserine lactone acylase PvdQ (EC 3.5.1.-), quorum-quenching
9	1417	44	fig|6666666.1075218.peg.1417	hypothetical protein	-	-		-	0	-
9	1418	125	fig|6666666.1075218.peg.1418	hypothetical protein	bi	20	1216	fig|6666666.1074965.peg.1216	100	hypothetical protein
9	1419	63	fig|6666666.1075218.peg.1419	hypothetical protein	bi	20	1217	fig|6666666.1074965.peg.1217	100	hypothetical protein
9	1420	153	fig|6666666.1075218.peg.1420	hypothetical protein	bi	20	1218	fig|6666666.1074965.peg.1218	100	hypothetical protein
9	1421	127	fig|6666666.1075218.peg.1421	hypothetical protein	bi	20	1219	fig|6666666.1074965.peg.1219	100	hypothetical protein
9	1422	229	fig|6666666.1075218.peg.1422	hypothetical protein	bi	20	1220	fig|6666666.1074965.peg.1220	99.56	hypothetical protein
9	1423	188	fig|6666666.1075218.peg.1423	hypothetical protein	bi	20	1221	fig|6666666.1074965.peg.1221	99.47	hypothetical protein
9	1424	1225	fig|6666666.1075218.peg.1424	Inner membrane component of TAM transport system	bi	20	1222	fig|6666666.1074965.peg.1222	99.59	Inner membrane component of TAM transport system
9	1425	584	fig|6666666.1075218.peg.1425	Outer membrane component of TAM transport system	bi	20	1223	fig|6666666.1074965.peg.1223	100	Outer membrane component of TAM transport system
9	1426	217	fig|6666666.1075218.peg.1426	Histone acetyltransferase HPA2 and related acetyltransferases	bi	20	1224	fig|6666666.1074965.peg.1224	99.07	Histone acetyltransferase HPA2 and related acetyltransferases
9	1427	271	fig|6666666.1075218.peg.1427	Exodeoxyribonuclease III (EC 3.1.11.2)	bi	20	1225	fig|6666666.1074965.peg.1225	99.63	Exodeoxyribonuclease III (EC 3.1.11.2)
9	1428	251	fig|6666666.1075218.peg.1428	Transmembrane regulator protein PrtR	bi	20	1226	fig|6666666.1074965.peg.1226	100	Transmembrane regulator protein PrtR
9	1429	174	fig|6666666.1075218.peg.1429	RNA polymerase sigma-54 factor RpoN	bi	20	1227	fig|6666666.1074965.peg.1227	100	RNA polymerase sigma-54 factor RpoN
9	1430	349	fig|6666666.1075218.peg.1430	Catalase-like heme-binding protein	bi	20	1228	fig|6666666.1074965.peg.1228	100	Catalase-like heme-binding protein
9	1431	178	fig|6666666.1075218.peg.1431	Cytochrome b561	bi	20	1229	fig|6666666.1074965.peg.1229	99.44	Cytochrome b561
9	1432	402	fig|6666666.1075218.peg.1432	Uncharacterized MFS-type transporter	bi	20	1230	fig|6666666.1074965.peg.1230	100	Uncharacterized MFS-type transporter
9	1433	182	fig|6666666.1075218.peg.1433	Transcriptional regulator, MerR family	bi	20	1231	fig|6666666.1074965.peg.1231	100	Transcriptional regulator, MerR family
9	1434	100	fig|6666666.1075218.peg.1434	hypothetical protein	bi	20	1232	fig|6666666.1074965.peg.1232	100	hypothetical protein
9	1435	205	fig|6666666.1075218.peg.1435	2-hydroxychromene-2-carboxylate isomerase family protein	bi	20	1233	fig|6666666.1074965.peg.1233	100	2-hydroxychromene-2-carboxylate isomerase family protein
9	1436	244	fig|6666666.1075218.peg.1436	Short-chain dehydrogenase, associated with 2-hydroxychromene-2-carboxylate isomerase family protein	bi	20	1234	fig|6666666.1074965.peg.1234	98.77	Short-chain dehydrogenase, associated with 2-hydroxychromene-2-carboxylate isomerase family protein
9	1437	188	fig|6666666.1075218.peg.1437	Transcriptional regulator, TetR family, in cluster with 2-hydroxychromene-2-carboxylate isomerase family protein, glutathione-dependent	bi	20	1235	fig|6666666.1074965.peg.1235	99.47	Transcriptional regulator, TetR family, in cluster with 2-hydroxychromene-2-carboxylate isomerase family protein, glutathione-dependent
9	1438	198	fig|6666666.1075218.peg.1438	hypothetical protein	bi	20	1236	fig|6666666.1074965.peg.1236	100	hypothetical protein
9	1439	331	fig|6666666.1075218.peg.1439	Sodium/bile acid symporter family	bi	20	1237	fig|6666666.1074965.peg.1237	100	Sodium/bile acid symporter family
9	1440	383	fig|6666666.1075218.peg.1440	Class C beta-lactamase (EC 3.5.2.6)	bi	20	1238	fig|6666666.1074965.peg.1238	99.48	Class C beta-lactamase (EC 3.5.2.6)
9	1441	111	fig|6666666.1075218.peg.1441	hypothetical protein	bi	20	1239	fig|6666666.1074965.peg.1239	100	hypothetical protein
9	1442	104	fig|6666666.1075218.peg.1442	hypothetical protein	bi	20	1240	fig|6666666.1074965.peg.1240	100	hypothetical protein
9	1443	63	fig|6666666.1075218.peg.1443	FIG00955160: hypothetical protein	bi	20	1241	fig|6666666.1074965.peg.1241	100	FIG00955160: hypothetical protein
9	1444	107	fig|6666666.1075218.peg.1444	UPF0145 protein	bi	20	1242	fig|6666666.1074965.peg.1242	99.06	UPF0145 protein
9	1445	296	fig|6666666.1075218.peg.1445	Permease of the drug/metabolite transporter (DMT) superfamily	bi	20	1243	fig|6666666.1074965.peg.1243	99.66	Permease of the drug/metabolite transporter (DMT) superfamily
9	1446	252	fig|6666666.1075218.peg.1446	Ribulose-5-phosphate 4-epimerase and related epimerases and aldolases	bi	20	1244	fig|6666666.1074965.peg.1244	99.6	Ribulose-5-phosphate 4-epimerase and related epimerases and aldolases
9	1447	348	fig|6666666.1075218.peg.1447	ABC transporter, substrate-binding protein (cluster 1, maltose/g3p/polyamine/iron)	bi	20	1245	fig|6666666.1074965.peg.1245	100	ABC transporter, substrate-binding protein (cluster 1, maltose/g3p/polyamine/iron)
9	1448	651	fig|6666666.1075218.peg.1448	oxidoreductase, FMN-binding	bi	20	1246	fig|6666666.1074965.peg.1246	99.54	oxidoreductase, FMN-binding
9	1449	201	fig|6666666.1075218.peg.1449	Transcriptional regulator, Xre family	bi	20	1247	fig|6666666.1074965.peg.1247	100	Transcriptional regulator, Xre family
9	1450	352	fig|6666666.1075218.peg.1450	Transcriptional regulator, AraC family	bi	20	1248	fig|6666666.1074965.peg.1248	99.72	Transcriptional regulator, AraC family
9	1451	402	fig|6666666.1075218.peg.1451	NADH dehydrogenase (EC 1.6.99.3)	bi	20	1249	fig|6666666.1074965.peg.1249	99.75	NADH dehydrogenase (EC 1.6.99.3)
9	1452	204	fig|6666666.1075218.peg.1452	FMN-dependent NADH-azoreductase (EC 1.7.1.6)	bi	20	1250	fig|6666666.1074965.peg.1250	100	FMN-dependent NADH-azoreductase (EC 1.7.1.6)
9	1453	301	fig|6666666.1075218.peg.1453	Transcriptional regulator, LysR family	bi	20	1251	fig|6666666.1074965.peg.1251	99.67	Transcriptional regulator, LysR family
9	1454	120	fig|6666666.1075218.peg.1454	hypothetical protein	bi	20	1252	fig|6666666.1074965.peg.1252	100	hypothetical protein
9	1455	135	fig|6666666.1075218.peg.1455	Cold-shock DNA-binding domain	bi	20	1253	fig|6666666.1074965.peg.1253	100	Cold-shock DNA-binding domain
9	1456	277	fig|6666666.1075218.peg.1456	Undecaprenyl-diphosphatase (EC 3.6.1.27)	bi	20	1254	fig|6666666.1074965.peg.1254	99.64	Undecaprenyl-diphosphatase (EC 3.6.1.27)
9	1457	545	fig|6666666.1075218.peg.1457	Methyl-accepting chemotaxis sensor/transducer protein	bi	20	1255	fig|6666666.1074965.peg.1255	99.82	Methyl-accepting chemotaxis sensor/transducer protein
9	1458	189	fig|6666666.1075218.peg.1458	Ribosyl nicotinamide transporter, PnuC-like	bi	20	1256	fig|6666666.1074965.peg.1256	100	Ribosyl nicotinamide transporter, PnuC-like
9	1459	184	fig|6666666.1075218.peg.1459	Ribosylnicotinamide kinase (EC 2.7.1.22)	bi	20	1257	fig|6666666.1074965.peg.1257	100	Ribosylnicotinamide kinase (EC 2.7.1.22)
9	1460	43	fig|6666666.1075218.peg.1460	hypothetical protein	bi	20	1258	fig|6666666.1074965.peg.1258	100	hypothetical protein
9	1461	129	fig|6666666.1075218.peg.1461	Fap unknown function protein	bi	20	1259	fig|6666666.1074965.peg.1259	100	Fap unknown function protein
9	1462	191	fig|6666666.1075218.peg.1462	Fap amyloid fibril minor component	bi	20	1260	fig|6666666.1074965.peg.1260	100	Fap amyloid fibril minor component
9	1463	500	fig|6666666.1075218.peg.1463	Fap amyloid fibril major component	bi	20	1261	fig|6666666.1074965.peg.1261	98.2	Fap amyloid fibril major component
9	1464	227	fig|6666666.1075218.peg.1464	Bacteriocin resistance protein; peptidase C39 @ Fap protein with C39 domain	bi	20	1262	fig|6666666.1074965.peg.1262	100	Bacteriocin resistance protein; peptidase C39 @ Fap protein with C39 domain
9	1465	253	fig|6666666.1075218.peg.1465	Fap system putative outer membrane protein	bi	20	1263	fig|6666666.1074965.peg.1263	99.6	Fap system putative outer membrane protein
9	1466	427	fig|6666666.1075218.peg.1466	FIG00973752: TolA-like membrane protein @ Fap amyloid fiber secretin	bi	20	1264	fig|6666666.1074965.peg.1264	100	FIG00973752: TolA-like membrane protein @ Fap amyloid fiber secretin
9	1467	746	fig|6666666.1075218.peg.1467	sulfatase domain protein, putative	bi	20	1265	fig|6666666.1074965.peg.1265	99.73	sulfatase domain protein, putative
9	1468	243	fig|6666666.1075218.peg.1468	hypothetical protein	bi	20	1266	fig|6666666.1074965.peg.1266	100	hypothetical protein
9	1469	208	fig|6666666.1075218.peg.1469	Urease accessory protein UreG	bi	20	1267	fig|6666666.1074965.peg.1267	100	Urease accessory protein UreG
9	1470	225	fig|6666666.1075218.peg.1470	Urease accessory protein UreF	bi	20	1268	fig|6666666.1074965.peg.1268	100	Urease accessory protein UreF
9	1471	182	fig|6666666.1075218.peg.1471	Nickel-binding accessory protein UreJ-HupE	bi	20	1269	fig|6666666.1074965.peg.1269	100	Nickel-binding accessory protein UreJ-HupE
9	1472	166	fig|6666666.1075218.peg.1472	Urease accessory protein UreE	bi	20	1270	fig|6666666.1074965.peg.1270	100	Urease accessory protein UreE
9	1473	568	fig|6666666.1075218.peg.1473	Urease alpha subunit (EC 3.5.1.5)	bi	20	1271	fig|6666666.1074965.peg.1271	99.65	Urease alpha subunit (EC 3.5.1.5)
9	1474	106	fig|6666666.1075218.peg.1474	Urease beta subunit (EC 3.5.1.5)	bi	20	1272	fig|6666666.1074965.peg.1272	100	Urease beta subunit (EC 3.5.1.5)
9	1475	101	fig|6666666.1075218.peg.1475	Urease gamma subunit (EC 3.5.1.5)	bi	20	1273	fig|6666666.1074965.peg.1273	100	Urease gamma subunit (EC 3.5.1.5)
9	1476	278	fig|6666666.1075218.peg.1476	Urease accessory protein UreD	bi	20	1274	fig|6666666.1074965.peg.1274	98.92	Urease accessory protein UreD
9	1477	305	fig|6666666.1075218.peg.1477	Phage integrase	bi	20	1275	fig|6666666.1074965.peg.1275	100	Phage integrase
9	1478	754	fig|6666666.1075218.peg.1478	DinG family ATP-dependent helicase CPE1197	bi	20	1276	fig|6666666.1074965.peg.1276	100	DinG family ATP-dependent helicase CPE1197
9	1479	564	fig|6666666.1075218.peg.1479	Hypothetical protein, restriction endonuclease-like VRR-NUC domain	bi	20	1277	fig|6666666.1074965.peg.1277	99.29	Hypothetical protein, restriction endonuclease-like VRR-NUC domain
9	1480	439	fig|6666666.1075218.peg.1480	D-galactarate transporter	bi	20	1278	fig|6666666.1074965.peg.1278	99.54	D-galactarate transporter
9	1481	416	fig|6666666.1075218.peg.1481	predicted 2-keto-3-deoxyxylonate dehydratase	bi	20	1279	fig|6666666.1074965.peg.1279	100	predicted 2-keto-3-deoxyxylonate dehydratase
9	1482	357	fig|6666666.1075218.peg.1482	Malate dehydrogenase (EC 1.1.1.37)	bi	20	1280	fig|6666666.1074965.peg.1280	100	Malate dehydrogenase (EC 1.1.1.37)
9	1483	527	fig|6666666.1075218.peg.1483	2,5-dioxovalerate dehydrogenase (EC 1.2.1.26)	bi	20	1281	fig|6666666.1074965.peg.1281	100	2,5-dioxovalerate dehydrogenase (EC 1.2.1.26)
9	1484	514	fig|6666666.1075218.peg.1484	Altronate dehydratase (EC 4.2.1.7)	bi	20	1282	fig|6666666.1074965.peg.1282	99.22	Altronate dehydratase (EC 4.2.1.7)
9	1485	322	fig|6666666.1075218.peg.1485	Transcriptional regulator, LysR family	bi	20	1283	fig|6666666.1074965.peg.1283	99.38	Transcriptional regulator, LysR family
9	1486	316	fig|6666666.1075218.peg.1486	Transcriptional regulator, LysR family	bi	20	1284	fig|6666666.1074965.peg.1284	100	Transcriptional regulator, LysR family
9	1487	438	fig|6666666.1075218.peg.1487	L-fuconate dehydratase (EC 4.2.1.68)	bi	20	1285	fig|6666666.1074965.peg.1285	99.77	L-fuconate dehydratase (EC 4.2.1.68)
9	1488	434	fig|6666666.1075218.peg.1488	Uncharacterized MFS-type transporter	bi	20	1286	fig|6666666.1074965.peg.1286	100	Uncharacterized MFS-type transporter
9	1489	452	fig|6666666.1075218.peg.1489	DNA-binding transcriptional regulator, MocR family / aminotransferase domain	bi	20	1287	fig|6666666.1074965.peg.1287	100	DNA-binding transcriptional regulator, MocR family / aminotransferase domain
9	1490	461	fig|6666666.1075218.peg.1490	hypothetical protein	bi	20	1288	fig|6666666.1074965.peg.1288	99.78	hypothetical protein
9	1491	342	fig|6666666.1075218.peg.1491	Alcohol dehydrogenase, zinc-containing	bi	20	1289	fig|6666666.1074965.peg.1289	99.71	Alcohol dehydrogenase, zinc-containing
9	1492	305	fig|6666666.1075218.peg.1492	Transcriptional regulator MexT	bi	20	1290	fig|6666666.1074965.peg.1290	99.67	Transcriptional regulator MexT
9	1493	55	fig|6666666.1075218.peg.1493	hypothetical protein	-	-		-	0	-
9	1494	363	fig|6666666.1075218.peg.1494	hypothetical protein	-	-		-	0	-
9	1495	69	fig|6666666.1075218.peg.1495	hypothetical protein	-	-		-	0	-
9	1496	341	fig|6666666.1075218.peg.1496	hypothetical protein	-	-		-	0	-
9	1497	341	fig|6666666.1075218.peg.1497	hypothetical protein	-	-		-	0	-
9	1498	1714	fig|6666666.1075218.peg.1498	hypothetical protein	-	-		-	0	-
9	1499	106	fig|6666666.1075218.peg.1499	COGs COG2002	-	-		-	0	-
9	1500	154	fig|6666666.1075218.peg.1500	hypothetical protein	-	-		-	0	-
9	1501	99	fig|6666666.1075218.peg.1501	2-amino-3-ketobutyrate coenzyme A ligase (EC 2.3.1.29)	bi	20	1291	fig|6666666.1074965.peg.1291	100	2-amino-3-ketobutyrate coenzyme A ligase (EC 2.3.1.29)
9	1502	60	fig|6666666.1075218.peg.1502	Mobile element protein	uni	75	4665	fig|6666666.1074965.peg.4665	100	Mobile element protein
10	1503	131	fig|6666666.1075218.peg.1503	SSU ribosomal protein S9p (S16e)	bi	51	3995	fig|6666666.1074965.peg.3995	100	SSU ribosomal protein S9p (S16e)
10	1504	143	fig|6666666.1075218.peg.1504	LSU ribosomal protein L13p (L13Ae)	bi	51	3996	fig|6666666.1074965.peg.3996	100	LSU ribosomal protein L13p (L13Ae)
10	1505	347	fig|6666666.1075218.peg.1505	Tas protein, an NADP(H)-dependent aldo-keto reductase	bi	51	3997	fig|6666666.1074965.peg.3997	100	Tas protein, an NADP(H)-dependent aldo-keto reductase
10	1506	333	fig|6666666.1075218.peg.1506	Transcriptional regulator containing an amidase domain and an AraC-type DNA-binding HTH domain	bi	51	3998	fig|6666666.1074965.peg.3998	100	Transcriptional regulator containing an amidase domain and an AraC-type DNA-binding HTH domain
10	1507	340	fig|6666666.1075218.peg.1507	Cell division protein ZapE	bi	51	3999	fig|6666666.1074965.peg.3999	99.71	Cell division protein ZapE
10	1508	450	fig|6666666.1075218.peg.1508	Tryptophanyl-tRNA synthetase (EC 6.1.1.2)	bi	51	4000	fig|6666666.1074965.peg.4000	100	Tryptophanyl-tRNA synthetase (EC 6.1.1.2)
10	1509	212	fig|6666666.1075218.peg.1509	Hydrolase PA4440, alpha/beta fold family	bi	51	4001	fig|6666666.1074965.peg.4001	99.53	Hydrolase PA4440, alpha/beta fold family
10	1510	146	fig|6666666.1075218.peg.1510	hypothetical protein	bi	51	4002	fig|6666666.1074965.peg.4002	100	hypothetical protein
10	1511	402	fig|6666666.1075218.peg.1511	Methionine gamma-lyase (EC 4.4.1.11)	bi	51	4003	fig|6666666.1074965.peg.4003	99.75	Methionine gamma-lyase (EC 4.4.1.11)
10	1512	160	fig|6666666.1075218.peg.1512	Transcriptional regulator, AsnC family	bi	51	4004	fig|6666666.1074965.peg.4004	100	Transcriptional regulator, AsnC family
10	1513	73	fig|6666666.1075218.peg.1513	hypothetical protein	bi	22	1567	fig|6666666.1074965.peg.1567	97.22	hypothetical protein
10	1514	69	fig|6666666.1075218.peg.1514	hypothetical protein	bi	22	1566	fig|6666666.1074965.peg.1566	98.53	hypothetical protein
10	1515	189	fig|6666666.1075218.peg.1515	hypothetical protein	bi	22	1565	fig|6666666.1074965.peg.1565	99.47	hypothetical protein
10	1516	634	fig|6666666.1075218.peg.1516	Sulfate adenylyltransferase subunit 1 (EC 2.7.7.4) / Adenylylsulfate kinase (EC 2.7.1.25)	bi	22	1564	fig|6666666.1074965.peg.1564	100	Sulfate adenylyltransferase subunit 1 (EC 2.7.7.4) / Adenylylsulfate kinase (EC 2.7.1.25)
10	1517	55	fig|6666666.1075218.peg.1517	S23 ribosomal	bi	22	1563	fig|6666666.1074965.peg.1563	100	S23 ribosomal
10	1518	306	fig|6666666.1075218.peg.1518	Sulfate adenylyltransferase subunit 2 (EC 2.7.7.4)	bi	22	1562	fig|6666666.1074965.peg.1562	100	Sulfate adenylyltransferase subunit 2 (EC 2.7.7.4)
10	1519	253	fig|6666666.1075218.peg.1519	GTP cyclohydrolase 1 type 2 homolog YbgI	bi	22	1561	fig|6666666.1074965.peg.1561	100	GTP cyclohydrolase 1 type 2 homolog YbgI
10	1520	387	fig|6666666.1075218.peg.1520	Outer membrane stress sensor protease DegS	bi	22	1560	fig|6666666.1074965.peg.1560	100	Outer membrane stress sensor protease DegS
10	1521	255	fig|6666666.1075218.peg.1521	Amino acid ABC transporter, ATP-binding protein YhdZ	bi	22	1559	fig|6666666.1074965.peg.1559	100	Amino acid ABC transporter, ATP-binding protein YhdZ
10	1522	366	fig|6666666.1075218.peg.1522	Amino acid ABC transporter, permease protein 2, YhdY	bi	22	1558	fig|6666666.1074965.peg.1558	100	Amino acid ABC transporter, permease protein 2, YhdY
10	1523	393	fig|6666666.1075218.peg.1523	Amino acid ABC transporter, permease protein 1, YhdX	bi	22	1557	fig|6666666.1074965.peg.1557	99.74	Amino acid ABC transporter, permease protein 1, YhdX
10	1524	343	fig|6666666.1075218.peg.1524	Amino acid ABC transporter, substrate-binding protein YhdW	bi	22	1556	fig|6666666.1074965.peg.1556	99.71	Amino acid ABC transporter, substrate-binding protein YhdW
10	1525	40	fig|6666666.1075218.peg.1525	FIG00960148: hypothetical protein	bi	22	1555	fig|6666666.1074965.peg.1555	96.97	FIG00960148: hypothetical protein
10	1526	219	fig|6666666.1075218.peg.1526	Carboxylesterase PA3859	bi	22	1554	fig|6666666.1074965.peg.1554	99.54	Carboxylesterase PA3859
10	1527	490	fig|6666666.1075218.peg.1527	ATP-dependent RNA helicase RhlB (EC 3.6.4.13)	bi	22	1553	fig|6666666.1074965.peg.1553	100	ATP-dependent RNA helicase RhlB (EC 3.6.4.13)
10	1528	149	fig|6666666.1075218.peg.1528	Molybdopterin synthase catalytic subunit MoaE (EC 2.8.1.12)	bi	22	1552	fig|6666666.1074965.peg.1552	99.32	Molybdopterin synthase catalytic subunit MoaE (EC 2.8.1.12)
10	1529	83	fig|6666666.1075218.peg.1529	Molybdopterin synthase sulfur carrier subunit	bi	22	1551	fig|6666666.1074965.peg.1551	100	Molybdopterin synthase sulfur carrier subunit
10	1530	157	fig|6666666.1075218.peg.1530	Cyclic pyranopterin monophosphate synthase (EC 4.6.1.17)	bi	22	1550	fig|6666666.1074965.peg.1550	100	Cyclic pyranopterin monophosphate synthase (EC 4.6.1.17)
10	1531	465	fig|6666666.1075218.peg.1531	Predicted ATPase related to phosphate starvation-inducible protein PhoH	bi	22	1549	fig|6666666.1074965.peg.1549	100	Predicted ATPase related to phosphate starvation-inducible protein PhoH
10	1532	379	fig|6666666.1075218.peg.1532	Polysaccharide deacetylase family protein	bi	22	1547	fig|6666666.1074965.peg.1547	99.74	Polysaccharide deacetylase family protein
10	1533	260	fig|6666666.1075218.peg.1533	UPF0246 protein YaaA	bi	22	1546	fig|6666666.1074965.peg.1546	100	UPF0246 protein YaaA
10	1534	439	fig|6666666.1075218.peg.1534	GDP-mannose 6-dehydrogenase (EC 1.1.1.132)	bi	22	1545	fig|6666666.1074965.peg.1545	100	GDP-mannose 6-dehydrogenase (EC 1.1.1.132)
10	1535	494	fig|6666666.1075218.peg.1535	Alginate polymerase/glycosyltransferase Alg8	bi	22	1544	fig|6666666.1074965.peg.1544	100	Alginate polymerase/glycosyltransferase Alg8
10	1536	389	fig|6666666.1075218.peg.1536	Alginate polymerisation protein Alg44, membrane fusion protein	bi	22	1543	fig|6666666.1074965.peg.1543	99.74	Alginate polymerisation protein Alg44, membrane fusion protein
10	1537	476	fig|6666666.1075218.peg.1537	Alginate export system AlgK/AlgE, periplasmic component AlgK	bi	22	1542	fig|6666666.1074965.peg.1542	100	Alginate export system AlgK/AlgE, periplasmic component AlgK
10	1538	493	fig|6666666.1075218.peg.1538	Alginate export system Algk/AlgE, outer membrane porin AlgE	bi	22	1541	fig|6666666.1074965.peg.1541	100	Alginate export system Algk/AlgE, outer membrane porin AlgE
10	1539	520	fig|6666666.1075218.peg.1539	Poly (beta-D-mannuronate) C5 epimerase AlgG (EC 5.1.3.-)	bi	22	1540	fig|6666666.1074965.peg.1540	100	Poly (beta-D-mannuronate) C5 epimerase AlgG (EC 5.1.3.-)
10	1540	480	fig|6666666.1075218.peg.1540	Alginate O-acetyltransferase AlgX, periplasmic	bi	22	1539	fig|6666666.1074965.peg.1539	99.58	Alginate O-acetyltransferase AlgX, periplasmic
10	1541	368	fig|6666666.1075218.peg.1541	Alginate lyase AlgL (EC 4.2.2.3)	bi	22	1538	fig|6666666.1074965.peg.1538	99.73	Alginate lyase AlgL (EC 4.2.2.3)
10	1542	486	fig|6666666.1075218.peg.1542	Probable poly(beta-D-mannuronate) O-acetylase (EC 2.3.1.-)	bi	22	1537	fig|6666666.1074965.peg.1537	99.79	Probable poly(beta-D-mannuronate) O-acetylase (EC 2.3.1.-)
10	1543	386	fig|6666666.1075218.peg.1543	Alginate O-acetyltransferase AlgJ, inner membrane	bi	22	1536	fig|6666666.1074965.peg.1536	99.74	Alginate O-acetyltransferase AlgJ, inner membrane
10	1544	216	fig|6666666.1075218.peg.1544	Alginate O-acetyltransferase AlgF, periplasmic	bi	22	1535	fig|6666666.1074965.peg.1535	99.53	Alginate O-acetyltransferase AlgF, periplasmic
10	1545	485	fig|6666666.1075218.peg.1545	Mannose-1-phosphate guanylyltransferase (EC 2.7.7.13) / Mannose-6-phosphate isomerase (EC 5.3.1.8)	bi	22	1534	fig|6666666.1074965.peg.1534	100	Mannose-1-phosphate guanylyltransferase (EC 2.7.7.13) / Mannose-6-phosphate isomerase (EC 5.3.1.8)
10	1546	155	fig|6666666.1075218.peg.1546	Permease of the drug/metabolite transporter (DMT) superfamily	bi	22	1533	fig|6666666.1074965.peg.1533	100	Permease of the drug/metabolite transporter (DMT) superfamily
10	1547	275	fig|6666666.1075218.peg.1547	Oxidoreductase, short-chain dehydrogenase/reductase family	bi	22	1532	fig|6666666.1074965.peg.1532	100	Oxidoreductase, short-chain dehydrogenase/reductase family
10	1548	484	fig|6666666.1075218.peg.1548	Efflux transport system, outer membrane factor (OMF) lipoprotein	bi	22	1531	fig|6666666.1074965.peg.1531	99.38	Efflux transport system, outer membrane factor (OMF) lipoprotein
10	1549	354	fig|6666666.1075218.peg.1549	Membrane fusion component of MSF-type tripartite multidrug efflux system	bi	22	1530	fig|6666666.1074965.peg.1530	99.15	Membrane fusion component of MSF-type tripartite multidrug efflux system
10	1550	514	fig|6666666.1075218.peg.1550	Inner-membrane proton/drug antiporter (MSF type) of tripartite multidrug efflux system	bi	22	1529	fig|6666666.1074965.peg.1529	100	Inner-membrane proton/drug antiporter (MSF type) of tripartite multidrug efflux system
10	1551	302	fig|6666666.1075218.peg.1551	Transcriptional regulator, LysR family	bi	22	1528	fig|6666666.1074965.peg.1528	100	Transcriptional regulator, LysR family
10	1552	150	fig|6666666.1075218.peg.1552	Universal stress protein UspA and related nucleotide-binding proteins	bi	22	1527	fig|6666666.1074965.peg.1527	100	Universal stress protein UspA and related nucleotide-binding proteins
10	1553	287	fig|6666666.1075218.peg.1553	Tetrapartite efflux system, membrane fusion component FusE-like => FusE of FusABCDE system	bi	22	1526	fig|6666666.1074965.peg.1526	100	Tetrapartite efflux system, membrane fusion component FusE-like => FusE of FusABCDE system
10	1554	72	fig|6666666.1075218.peg.1554	Tetrapartite efflux system component, FusD-like => FusD of FusABCDE system	bi	22	1525	fig|6666666.1074965.peg.1525	100	Tetrapartite efflux system component, FusD-like => FusD of FusABCDE system
10	1555	726	fig|6666666.1075218.peg.1555	Tetrapartite efflux system, inner membrane component FusBC-like => FusBC of FusABCDE system	bi	22	1524	fig|6666666.1074965.peg.1524	99.86	Tetrapartite efflux system, inner membrane component FusBC-like => FusBC of FusABCDE system
10	1556	510	fig|6666666.1075218.peg.1556	Tetrapartite efflux system, outer membrane factor lipoprotein FusA-like => FusA of FusABCDE system	bi	22	1523	fig|6666666.1074965.peg.1523	99.8	Tetrapartite efflux system, outer membrane factor lipoprotein FusA-like => FusA of FusABCDE system
10	1557	316	fig|6666666.1075218.peg.1557	Transcriptional regulator Bxe_A1347, LysR family	bi	22	1522	fig|6666666.1074965.peg.1522	100	Transcriptional regulator Bxe_A1347, LysR family
10	1558	325	fig|6666666.1075218.peg.1558	Glyoxylate reductase (EC 1.1.1.79) / Glyoxylate reductase (EC 1.1.1.26) / Hydroxypyruvate reductase (EC 1.1.1.81); 2-ketoaldonate reductase, broad specificity (EC 1.1.1.215)	bi	22	1521	fig|6666666.1074965.peg.1521	99.38	Glyoxylate reductase (EC 1.1.1.79) / Glyoxylate reductase (EC 1.1.1.26) / Hydroxypyruvate reductase (EC 1.1.1.81); 2-ketoaldonate reductase, broad specificity (EC 1.1.1.215)
10	1559	299	fig|6666666.1075218.peg.1559	Permease of the drug/metabolite transporter (DMT) superfamily	bi	22	1520	fig|6666666.1074965.peg.1520	99.33	Permease of the drug/metabolite transporter (DMT) superfamily
10	1560	292	fig|6666666.1075218.peg.1560	Transcriptional regulator, AraC family	bi	22	1519	fig|6666666.1074965.peg.1519	99.66	Transcriptional regulator, AraC family
10	1561	797	fig|6666666.1075218.peg.1561	Ferrichrome-iron receptor @ Iron siderophore receptor protein	bi	22	1518	fig|6666666.1074965.peg.1518	100	Ferrichrome-iron receptor @ Iron siderophore receptor protein
10	1562	328	fig|6666666.1075218.peg.1562	Iron siderophore sensor protein	bi	22	1517	fig|6666666.1074965.peg.1517	100	Iron siderophore sensor protein
10	1563	192	fig|6666666.1075218.peg.1563	RNA polymerase ECF-type sigma factor	bi	22	1516	fig|6666666.1074965.peg.1516	100	RNA polymerase ECF-type sigma factor
10	1564	109	fig|6666666.1075218.peg.1564	FIG016502: iron uptake protein	bi	22	1515	fig|6666666.1074965.peg.1515	100	FIG016502: iron uptake protein
10	1565	526	fig|6666666.1075218.peg.1565	FIG138928: iron-regulated membrane protein	bi	22	1514	fig|6666666.1074965.peg.1514	99.62	FIG138928: iron-regulated membrane protein
10	1566	102	fig|6666666.1075218.peg.1566	FIG024006: iron uptake protein	bi	22	1513	fig|6666666.1074965.peg.1513	99.01	FIG024006: iron uptake protein
10	1567	116	fig|6666666.1075218.peg.1567	Ribosome-associated inhibitor A	bi	22	1512	fig|6666666.1074965.peg.1512	100	Ribosome-associated inhibitor A
10	1568	97	fig|6666666.1075218.peg.1568	hypothetical protein	bi	22	1511	fig|6666666.1074965.peg.1511	100	hypothetical protein
10	1569	157	fig|6666666.1075218.peg.1569	hypothetical protein	bi	22	1510	fig|6666666.1074965.peg.1510	99.36	hypothetical protein
10	1570	88	fig|6666666.1075218.peg.1570	YebG, DNA damage-inducible gene in SOS regulon, expressed in stationary phase	bi	22	1509	fig|6666666.1074965.peg.1509	100	YebG, DNA damage-inducible gene in SOS regulon, expressed in stationary phase
10	1571	340	fig|6666666.1075218.peg.1571	Branched-chain amino acid dehydrogenase [deaminating] (EC 1.4.1.9)(EC 1.4.1.23)	bi	22	1508	fig|6666666.1074965.peg.1508	100	Branched-chain amino acid dehydrogenase [deaminating] (EC 1.4.1.9)(EC 1.4.1.23)
10	1572	269	fig|6666666.1075218.peg.1572	Protein sirB1	bi	22	1507	fig|6666666.1074965.peg.1507	99.25	Protein sirB1
10	1573	211	fig|6666666.1075218.peg.1573	Maleylacetoacetate isomerase (EC 5.2.1.2) @ Glutathione S-transferase, zeta (EC 2.5.1.18)	bi	22	1506	fig|6666666.1074965.peg.1506	100	Maleylacetoacetate isomerase (EC 5.2.1.2) @ Glutathione S-transferase, zeta (EC 2.5.1.18)
10	1574	431	fig|6666666.1075218.peg.1574	Fumarylacetoacetase (EC 3.7.1.2)	bi	22	1505	fig|6666666.1074965.peg.1505	100	Fumarylacetoacetase (EC 3.7.1.2)
10	1575	434	fig|6666666.1075218.peg.1575	Homogentisate 1,2-dioxygenase (EC 1.13.11.5)	bi	22	1504	fig|6666666.1074965.peg.1504	100	Homogentisate 1,2-dioxygenase (EC 1.13.11.5)
10	1576	263	fig|6666666.1075218.peg.1576	Homogentisate pathway transcriptional regulator HmgR	bi	22	1503	fig|6666666.1074965.peg.1503	100	Homogentisate pathway transcriptional regulator HmgR
10	1577	302	fig|6666666.1075218.peg.1577	Hydrolase, alpha/beta fold family	bi	22	1502	fig|6666666.1074965.peg.1502	100	Hydrolase, alpha/beta fold family
10	1578	229	fig|6666666.1075218.peg.1578	CidA-associated membrane protein CidB	bi	22	1501	fig|6666666.1074965.peg.1501	99.56	CidA-associated membrane protein CidB
10	1579	129	fig|6666666.1075218.peg.1579	Holin-like protein CidA	bi	22	1500	fig|6666666.1074965.peg.1500	100	Holin-like protein CidA
10	1580	294	fig|6666666.1075218.peg.1580	Transcriptional regulator CidR, LysR family	bi	22	1499	fig|6666666.1074965.peg.1499	99.66	Transcriptional regulator CidR, LysR family
10	1581	152	fig|6666666.1075218.peg.1581	Hypothetical flavoprotein YqcA (clustered with tRNA pseudouridine synthase C)	bi	22	1498	fig|6666666.1074965.peg.1498	100	Hypothetical flavoprotein YqcA (clustered with tRNA pseudouridine synthase C)
10	1582	143	fig|6666666.1075218.peg.1582	Sensory box protein	bi	22	1497	fig|6666666.1074965.peg.1497	100	Sensory box protein
10	1583	216	fig|6666666.1075218.peg.1583	hypothetical protein	bi	22	1496	fig|6666666.1074965.peg.1496	100	hypothetical protein
10	1584	317	fig|6666666.1075218.peg.1584	Transcriptional regulator, MerR family	bi	22	1495	fig|6666666.1074965.peg.1495	99.37	Transcriptional regulator, MerR family
10	1585	187	fig|6666666.1075218.peg.1585	putative membrane protein	bi	22	1494	fig|6666666.1074965.peg.1494	100	putative membrane protein
10	1586	249	fig|6666666.1075218.peg.1586	FolM Alternative dihydrofolate reductase 1	bi	22	1493	fig|6666666.1074965.peg.1493	100	FolM Alternative dihydrofolate reductase 1
10	1587	99	fig|6666666.1075218.peg.1587	hypothetical protein	bi	22	1492	fig|6666666.1074965.peg.1492	100	hypothetical protein
10	1588	114	fig|6666666.1075218.peg.1588	Type III effector HopPmaJ	bi	22	1491	fig|6666666.1074965.peg.1491	100	Type III effector HopPmaJ
10	1589	303	fig|6666666.1075218.peg.1589	Hydrolase, alpha/beta fold family	bi	22	1490	fig|6666666.1074965.peg.1490	99.67	Hydrolase, alpha/beta fold family
10	1590	404	fig|6666666.1075218.peg.1590	Enoyl-[acyl-carrier-protein] reductase [NADH] (EC 1.3.1.9), FabV => refractory to triclosan	bi	22	1489	fig|6666666.1074965.peg.1489	100	Enoyl-[acyl-carrier-protein] reductase [NADH] (EC 1.3.1.9), FabV => refractory to triclosan
10	1591	95	fig|6666666.1075218.peg.1591	Phage DNA binding protein	bi	22	1488	fig|6666666.1074965.peg.1488	100	Phage DNA binding protein
10	1592	62	fig|6666666.1075218.peg.1592	Phage-related protein	bi	22	1487	fig|6666666.1074965.peg.1487	100	Phage-related protein
10	1593	179	fig|6666666.1075218.peg.1593	Cytochrome b	bi	22	1486	fig|6666666.1074965.peg.1486	99.44	Cytochrome b
10	1594	89	fig|6666666.1075218.peg.1594	hypothetical protein	bi	22	1485	fig|6666666.1074965.peg.1485	100	hypothetical protein
10	1595	393	fig|6666666.1075218.peg.1595	Acetyl-CoA acetyltransferase (EC 2.3.1.9)	bi	22	1484	fig|6666666.1074965.peg.1484	100	Acetyl-CoA acetyltransferase (EC 2.3.1.9)
10	1596	240	fig|6666666.1075218.peg.1596	hypothetical protein	bi	22	1483	fig|6666666.1074965.peg.1483	100	hypothetical protein
10	1597	382	fig|6666666.1075218.peg.1597	5-methyltetrahydropteroyltriglutamate--homocysteine methyltransferase (EC 2.1.1.14)	bi	22	1482	fig|6666666.1074965.peg.1482	99.48	5-methyltetrahydropteroyltriglutamate--homocysteine methyltransferase (EC 2.1.1.14)
10	1598	219	fig|6666666.1075218.peg.1598	hypothetical protein	-	-		-	0	-
10	1599	336	fig|6666666.1075218.peg.1599	Metal-binding GTPase YjiA	bi	22	1480	fig|6666666.1074965.peg.1480	100	Metal-binding GTPase YjiA
10	1600	66	fig|6666666.1075218.peg.1600	Uncharacterized proteins YbdD and YjiX	bi	22	1479	fig|6666666.1074965.peg.1479	98.46	Uncharacterized proteins YbdD and YjiX
10	1601	689	fig|6666666.1075218.peg.1601	Carbon starvation protein A	bi	22	1478	fig|6666666.1074965.peg.1478	100	Carbon starvation protein A
10	1602	213	fig|6666666.1075218.peg.1602	Chitin binding protein	bi	22	1477	fig|6666666.1074965.peg.1477	100	Chitin binding protein
10	1603	122	fig|6666666.1075218.peg.1603	PilZ domain protein	bi	22	1476	fig|6666666.1074965.peg.1476	100	PilZ domain protein
10	1604	506	fig|6666666.1075218.peg.1604	Unknown substrate:proton symporter, NAT/NCS2 family	bi	22	1475	fig|6666666.1074965.peg.1475	100	Unknown substrate:proton symporter, NAT/NCS2 family
10	1605	457	fig|6666666.1075218.peg.1605	DNA repair protein RadA	bi	22	1474	fig|6666666.1074965.peg.1474	100	DNA repair protein RadA
10	1606	140	fig|6666666.1075218.peg.1606	Large-conductance mechanosensitive channel	bi	22	1473	fig|6666666.1074965.peg.1473	100	Large-conductance mechanosensitive channel
10	1607	296	fig|6666666.1075218.peg.1607	Ferredoxin--NADP(+) reductase (EC 1.18.1.2) @ Flavodoxin--NADP(+) reductase (EC 1.19.1.1)	bi	22	1472	fig|6666666.1074965.peg.1472	100	Ferredoxin--NADP(+) reductase (EC 1.18.1.2) @ Flavodoxin--NADP(+) reductase (EC 1.19.1.1)
10	1608	236	fig|6666666.1075218.peg.1608	Acyl-homoserine lactone-binding transcriptional activator, LuxR family	bi	22	1471	fig|6666666.1074965.peg.1471	100	Acyl-homoserine lactone-binding transcriptional activator, LuxR family
10	1609	375	fig|6666666.1075218.peg.1609	23S rRNA (guanine(1835)-N(2))-methyltransferase (EC 2.1.1.174)	bi	22	1470	fig|6666666.1074965.peg.1470	99.47	23S rRNA (guanine(1835)-N(2))-methyltransferase (EC 2.1.1.174)
10	1610	52	fig|6666666.1075218.peg.1610	Cytochrome d ubiquinol oxidase subunit X (EC 1.10.3.-)	bi	22	1469	fig|6666666.1074965.peg.1469	100	Cytochrome d ubiquinol oxidase subunit X (EC 1.10.3.-)
10	1611	336	fig|6666666.1075218.peg.1611	Cytochrome d ubiquinol oxidase subunit II (EC 1.10.3.-)	bi	22	1468	fig|6666666.1074965.peg.1468	100	Cytochrome d ubiquinol oxidase subunit II (EC 1.10.3.-)
10	1612	479	fig|6666666.1075218.peg.1612	Cytochrome d ubiquinol oxidase subunit I (EC 1.10.3.-)	bi	22	1467	fig|6666666.1074965.peg.1467	100	Cytochrome d ubiquinol oxidase subunit I (EC 1.10.3.-)
10	1613	407	fig|6666666.1075218.peg.1613	Uncharacterized MFS-type transporter	bi	22	1466	fig|6666666.1074965.peg.1466	99.75	Uncharacterized MFS-type transporter
10	1614	432	fig|6666666.1075218.peg.1614	Xanthine/uracil/thiamine/ascorbate permease family protein	bi	22	1465	fig|6666666.1074965.peg.1465	100	Xanthine/uracil/thiamine/ascorbate permease family protein
10	1615	362	fig|6666666.1075218.peg.1615	tRNA (uracil(54)-C5)-methyltransferase (EC 2.1.1.35) @ tmRNA (uracil(341)-C5)-methyltransferase	bi	22	1464	fig|6666666.1074965.peg.1464	100	tRNA (uracil(54)-C5)-methyltransferase (EC 2.1.1.35) @ tmRNA (uracil(341)-C5)-methyltransferase
10	1616	302	fig|6666666.1075218.peg.1616	Transcriptional regulator, LysR family	bi	22	1463	fig|6666666.1074965.peg.1463	99.67	Transcriptional regulator, LysR family
10	1617	145	fig|6666666.1075218.peg.1617	FIG00953480: hypothetical protein	bi	22	1462	fig|6666666.1074965.peg.1462	100	FIG00953480: hypothetical protein
10	1618	202	fig|6666666.1075218.peg.1618	Protocatechuate 3,4-dioxygenase alpha chain (EC 1.13.11.3)	bi	22	1461	fig|6666666.1074965.peg.1461	99.5	Protocatechuate 3,4-dioxygenase alpha chain (EC 1.13.11.3)
10	1619	240	fig|6666666.1075218.peg.1619	Protocatechuate 3,4-dioxygenase beta chain (EC 1.13.11.3)	bi	22	1460	fig|6666666.1074965.peg.1460	100	Protocatechuate 3,4-dioxygenase beta chain (EC 1.13.11.3)
10	1620	296	fig|6666666.1075218.peg.1620	YpfJ protein, zinc metalloprotease superfamily	bi	22	1459	fig|6666666.1074965.peg.1459	100	YpfJ protein, zinc metalloprotease superfamily
10	1621	640	fig|6666666.1075218.peg.1621	Methyl-accepting chemotaxis sensor/transducer protein	bi	22	1458	fig|6666666.1074965.peg.1458	100	Methyl-accepting chemotaxis sensor/transducer protein
10	1622	556	fig|6666666.1075218.peg.1622	Gamma-glutamyltranspeptidase (EC 2.3.2.2) @ Glutathione hydrolase (EC 3.4.19.13)	bi	22	1457	fig|6666666.1074965.peg.1457	100	Gamma-glutamyltranspeptidase (EC 2.3.2.2) @ Glutathione hydrolase (EC 3.4.19.13)
10	1623	299	fig|6666666.1075218.peg.1623	Transcriptional regulator PA1859, LysR family	bi	22	1456	fig|6666666.1074965.peg.1456	100	Transcriptional regulator PA1859, LysR family
10	1624	197	fig|6666666.1075218.peg.1624	Modulator of drug activity B	bi	22	1455	fig|6666666.1074965.peg.1455	100	Modulator of drug activity B
10	1625	105	fig|6666666.1075218.peg.1625	hypothetical protein	bi	22	1454	fig|6666666.1074965.peg.1454	100	hypothetical protein
10	1626	255	fig|6666666.1075218.peg.1626	putative membrane protein	bi	22	1453	fig|6666666.1074965.peg.1453	100	putative membrane protein
10	1627	300	fig|6666666.1075218.peg.1627	Transcriptional regulator, LysR family	bi	22	1452	fig|6666666.1074965.peg.1452	100	Transcriptional regulator, LysR family
10	1628	202	fig|6666666.1075218.peg.1628	CDP-alcohol phosphatidyltransferase family protein	bi	22	1451	fig|6666666.1074965.peg.1451	100	CDP-alcohol phosphatidyltransferase family protein
10	1629	586	fig|6666666.1075218.peg.1629	Putative lipase in cluster with Phosphatidate cytidylyltransferase	bi	22	1450	fig|6666666.1074965.peg.1450	99.83	Putative lipase in cluster with Phosphatidate cytidylyltransferase
10	1630	443	fig|6666666.1075218.peg.1630	Ser/Thr and Tyr protein phosphatase (dual specificity)	bi	22	1449	fig|6666666.1074965.peg.1449	99.55	Ser/Thr and Tyr protein phosphatase (dual specificity)
10	1631	144	fig|6666666.1075218.peg.1631	hypothetical protein	bi	22	1448	fig|6666666.1074965.peg.1448	98.6	hypothetical protein
10	1632	208	fig|6666666.1075218.peg.1632	Acyl-CoA:1-acyl-sn-glycerol-3-phosphate acyltransferase (EC 2.3.1.51)	bi	22	1447	fig|6666666.1074965.peg.1447	100	Acyl-CoA:1-acyl-sn-glycerol-3-phosphate acyltransferase (EC 2.3.1.51)
10	1633	311	fig|6666666.1075218.peg.1633	Phosphatidate cytidylyltransferase (EC 2.7.7.41)	bi	22	1446	fig|6666666.1074965.peg.1446	100	Phosphatidate cytidylyltransferase (EC 2.7.7.41)
10	1634	115	fig|6666666.1075218.peg.1634	hypothetical protein	bi	22	1445	fig|6666666.1074965.peg.1445	100	hypothetical protein
10	1635	296	fig|6666666.1075218.peg.1635	3-hydroxyisobutyrate dehydrogenase (EC 1.1.1.31)	bi	22	1444	fig|6666666.1074965.peg.1444	100	3-hydroxyisobutyrate dehydrogenase (EC 1.1.1.31)
10	1636	509	fig|6666666.1075218.peg.1636	Methylmalonate-semialdehyde dehydrogenase (EC 1.2.1.27)	bi	22	1443	fig|6666666.1074965.peg.1443	100	Methylmalonate-semialdehyde dehydrogenase (EC 1.2.1.27)
10	1637	317	fig|6666666.1075218.peg.1637	Transcriptional regulator, LysR family	bi	22	1442	fig|6666666.1074965.peg.1442	100	Transcriptional regulator, LysR family
10	1638	109	fig|6666666.1075218.peg.1638	hypothetical protein	bi	22	1441	fig|6666666.1074965.peg.1441	99.07	hypothetical protein
10	1639	92	fig|6666666.1075218.peg.1639	hypothetical protein	bi	22	1440	fig|6666666.1074965.peg.1440	100	hypothetical protein
10	1640	164	fig|6666666.1075218.peg.1640	Integral membrane protein YfiB	bi	22	1439	fig|6666666.1074965.peg.1439	100	Integral membrane protein YfiB
10	1641	423	fig|6666666.1075218.peg.1641	Inner membrane protein YfiN	bi	22	1438	fig|6666666.1074965.peg.1438	100	Inner membrane protein YfiN
10	1642	189	fig|6666666.1075218.peg.1642	Uncharacterized protein YfiR	bi	22	1437	fig|6666666.1074965.peg.1437	99.47	Uncharacterized protein YfiR
10	1643	692	fig|6666666.1075218.peg.1643	Exodeoxyribonuclease V alpha chain (EC 3.1.11.5)	bi	22	1436	fig|6666666.1074965.peg.1436	99.86	Exodeoxyribonuclease V alpha chain (EC 3.1.11.5)
10	1644	1226	fig|6666666.1075218.peg.1644	Exodeoxyribonuclease V beta chain (EC 3.1.11.5)	bi	22	1435	fig|6666666.1074965.peg.1435	99.84	Exodeoxyribonuclease V beta chain (EC 3.1.11.5)
10	1645	1161	fig|6666666.1075218.peg.1645	Exodeoxyribonuclease V gamma chain (EC 3.1.11.5)	bi	22	1434	fig|6666666.1074965.peg.1434	99.74	Exodeoxyribonuclease V gamma chain (EC 3.1.11.5)
11	1646	407	fig|6666666.1075218.peg.1646	Uncharacterized protein PA0446	bi	88	5183	fig|6666666.1074965.peg.5183	100	Uncharacterized protein PA0446
11	1647	394	fig|6666666.1075218.peg.1647	Glutaryl-CoA dehydrogenase (EC 1.3.8.6)	bi	88	5182	fig|6666666.1074965.peg.5182	99.75	Glutaryl-CoA dehydrogenase (EC 1.3.8.6)
11	1648	300	fig|6666666.1075218.peg.1648	Transcriptional regulator, LysR family	bi	88	5181	fig|6666666.1074965.peg.5181	100	Transcriptional regulator, LysR family
11	1649	374	fig|6666666.1075218.peg.1649	NAD(P) transhydrogenase N-domain of subunit alpha (EC 1.6.1.2)	bi	88	5180	fig|6666666.1074965.peg.5180	100	NAD(P) transhydrogenase N-domain of subunit alpha (EC 1.6.1.2)
11	1650	105	fig|6666666.1075218.peg.1650	NAD(P) transhydrogenase C-domain of subunit alpha (EC 1.6.1.2)	bi	88	5179	fig|6666666.1074965.peg.5179	100	NAD(P) transhydrogenase C-domain of subunit alpha (EC 1.6.1.2)
11	1651	479	fig|6666666.1075218.peg.1651	NAD(P) transhydrogenase subunit beta (EC 1.6.1.2)	bi	88	5178	fig|6666666.1074965.peg.5178	100	NAD(P) transhydrogenase subunit beta (EC 1.6.1.2)
11	1652	498	fig|6666666.1075218.peg.1652	Acetyl-CoA hydrolase (EC 3.1.2.1)	bi	88	5177	fig|6666666.1074965.peg.5177	100	Acetyl-CoA hydrolase (EC 3.1.2.1)
11	1653	72	fig|6666666.1075218.peg.1653	hypothetical protein	bi	88	5176	fig|6666666.1074965.peg.5176	100	hypothetical protein
11	1654	106	fig|6666666.1075218.peg.1654	hypothetical protein	bi	88	5175	fig|6666666.1074965.peg.5175	99.05	hypothetical protein
11	1655	102	fig|6666666.1075218.peg.1655	Holliday junction resolvasome, helicase subunit	bi	88	5174	fig|6666666.1074965.peg.5174	99.01	Holliday junction resolvasome, helicase subunit
11	1656	107	fig|6666666.1075218.peg.1656	hypothetical protein	bi	88	5173	fig|6666666.1074965.peg.5173	100	hypothetical protein
11	1657	652	fig|6666666.1075218.peg.1657	hypothetical protein	bi	88	5172	fig|6666666.1074965.peg.5172	100	hypothetical protein
11	1658	134	fig|6666666.1075218.peg.1658	Gfa-like protein	bi	88	5171	fig|6666666.1074965.peg.5171	100	Gfa-like protein
11	1659	55	fig|6666666.1075218.peg.1659	hypothetical protein	bi	88	5170	fig|6666666.1074965.peg.5170	98.15	hypothetical protein
11	1660	436	fig|6666666.1075218.peg.1660	Citrate/H+ symporter of CitMHS family	bi	88	5169	fig|6666666.1074965.peg.5169	100	Citrate/H+ symporter of CitMHS family
11	1661	257	fig|6666666.1075218.peg.1661	UPF0053 inner membrane protein YgdQ	bi	88	5168	fig|6666666.1074965.peg.5168	98.84	UPF0053 inner membrane protein YgdQ
11	1662	553	fig|6666666.1075218.peg.1662	Sodium-dependent phosphate transporter	bi	88	5167	fig|6666666.1074965.peg.5167	99.64	Sodium-dependent phosphate transporter
11	1663	469	fig|6666666.1075218.peg.1663	Metalloprotease, insulinase family	bi	88	5166	fig|6666666.1074965.peg.5166	99.57	Metalloprotease, insulinase family
11	1664	341	fig|6666666.1075218.peg.1664	putative membrane protein	bi	88	5165	fig|6666666.1074965.peg.5165	100	putative membrane protein
11	1665	378	fig|6666666.1075218.peg.1665	ABC transporter, permease protein (cluster 9, phospholipid)	bi	88	5164	fig|6666666.1074965.peg.5164	100	ABC transporter, permease protein (cluster 9, phospholipid)
11	1666	264	fig|6666666.1075218.peg.1666	ABC transporter, ATP-binding protein (cluster 9, phospholipid)	bi	88	5163	fig|6666666.1074965.peg.5163	100	ABC transporter, ATP-binding protein (cluster 9, phospholipid)
11	1667	313	fig|6666666.1075218.peg.1667	ABC transporter, substrate-binding protein (cluster 9, phospholipid)	bi	88	5162	fig|6666666.1074965.peg.5162	99.68	ABC transporter, substrate-binding protein (cluster 9, phospholipid)
11	1668	214	fig|6666666.1075218.peg.1668	Membrane lipoprotein lipid attachment site containing protein USSDB6D	bi	88	5161	fig|6666666.1074965.peg.5161	100	Membrane lipoprotein lipid attachment site containing protein USSDB6D
11	1669	410	fig|6666666.1075218.peg.1669	Gate supefamily SpmA/SpmB domains protein	bi	88	5160	fig|6666666.1074965.peg.5160	99.76	Gate supefamily SpmA/SpmB domains protein
11	1670	443	fig|6666666.1075218.peg.1670	Proton/glutamate symporter @ Proton/aspartate symporter	bi	88	5159	fig|6666666.1074965.peg.5159	100	Proton/glutamate symporter @ Proton/aspartate symporter
11	1671	157	fig|6666666.1075218.peg.1671	Inhibitor of vertebrate c-type lysozyme, periplasmic => Ivy	bi	88	5158	fig|6666666.1074965.peg.5158	100	Inhibitor of vertebrate c-type lysozyme, periplasmic => Ivy
11	1672	54	fig|6666666.1075218.peg.1672	UPF0391 membrane protein YtjA	bi	88	5157	fig|6666666.1074965.peg.5157	100	UPF0391 membrane protein YtjA
11	1673	97	fig|6666666.1075218.peg.1673	hypothetical protein	bi	88	5156	fig|6666666.1074965.peg.5156	100	hypothetical protein
11	1674	274	fig|6666666.1075218.peg.1674	hypothetical protein	bi	88	5155	fig|6666666.1074965.peg.5155	100	hypothetical protein
11	1675	449	fig|6666666.1075218.peg.1675	Alginate biosynthesis two-component system response regulator AlgB	bi	88	5154	fig|6666666.1074965.peg.5154	99.78	Alginate biosynthesis two-component system response regulator AlgB
11	1676	593	fig|6666666.1075218.peg.1676	Alginate biosynthesis two-component system sensor histidine kinase KinB	bi	88	5153	fig|6666666.1074965.peg.5153	99.16	Alginate biosynthesis two-component system sensor histidine kinase KinB
11	1677	540	fig|6666666.1075218.peg.1677	Rtn protein	bi	88	5152	fig|6666666.1074965.peg.5152	100	Rtn protein
11	1678	259	fig|6666666.1075218.peg.1678	N-acetylmuramoyl-L-alanine amidase (EC 3.5.1.28) @ 1,6-anhydro-N-acetylmuramyl-L-alanine amidase	bi	88	5151	fig|6666666.1074965.peg.5151	100	N-acetylmuramoyl-L-alanine amidase (EC 3.5.1.28) @ 1,6-anhydro-N-acetylmuramyl-L-alanine amidase
11	1679	131	fig|6666666.1075218.peg.1679	hypothetical protein	bi	88	5150	fig|6666666.1074965.peg.5150	100	hypothetical protein
11	1680	648	fig|6666666.1075218.peg.1680	GGDEF domain protein	bi	88	5149	fig|6666666.1074965.peg.5149	100	GGDEF domain protein
11	1681	285	fig|6666666.1075218.peg.1681	Endonuclease/exonuclease/phosphatase family protein	bi	88	5148	fig|6666666.1074965.peg.5148	100	Endonuclease/exonuclease/phosphatase family protein
11	1682	211	fig|6666666.1075218.peg.1682	Periplasmic thiol:disulfide interchange protein DsbA	bi	88	5147	fig|6666666.1074965.peg.5147	100	Periplasmic thiol:disulfide interchange protein DsbA
11	1683	206	fig|6666666.1075218.peg.1683	Cytochrome c4	bi	88	5146	fig|6666666.1074965.peg.5146	100	Cytochrome c4
11	1684	101	fig|6666666.1075218.peg.1684	Cytochrome c5	bi	88	5145	fig|6666666.1074965.peg.5145	100	Cytochrome c5
11	1685	211	fig|6666666.1075218.peg.1685	GTP-binding protein EngB	bi	88	5144	fig|6666666.1074965.peg.5144	100	GTP-binding protein EngB
11	1686	917	fig|6666666.1075218.peg.1686	DNA polymerase I (EC 2.7.7.7)	bi	88	5143	fig|6666666.1074965.peg.5143	99.78	DNA polymerase I (EC 2.7.7.7)
11	1687	96	fig|6666666.1075218.peg.1687	hypothetical protein	bi	88	5142	fig|6666666.1074965.peg.5142	100	hypothetical protein
11	1688	317	fig|6666666.1075218.peg.1688	Homoserine kinase (EC 2.7.1.39)	bi	88	5141	fig|6666666.1074965.peg.5141	99.37	Homoserine kinase (EC 2.7.1.39)
11	1689	319	fig|6666666.1075218.peg.1689	Zinc ABC transporter, substrate-binding protein ZnuA	bi	88	5140	fig|6666666.1074965.peg.5140	100	Zinc ABC transporter, substrate-binding protein ZnuA
11	1690	162	fig|6666666.1075218.peg.1690	Zinc uptake regulation protein Zur	bi	88	5139	fig|6666666.1074965.peg.5139	99.38	Zinc uptake regulation protein Zur
11	1691	258	fig|6666666.1075218.peg.1691	Zinc ABC transporter, ATP-binding protein ZnuC	bi	88	5138	fig|6666666.1074965.peg.5138	100	Zinc ABC transporter, ATP-binding protein ZnuC
11	1692	261	fig|6666666.1075218.peg.1692	Zinc ABC transporter, permease protein ZnuB	bi	88	5137	fig|6666666.1074965.peg.5137	100	Zinc ABC transporter, permease protein ZnuB
11	1693	236	fig|6666666.1075218.peg.1693	putative lipoprotein	bi	88	5136	fig|6666666.1074965.peg.5136	100	putative lipoprotein
11	1694	715	fig|6666666.1075218.peg.1694	Catalase KatE-intracellular protease (EC 1.11.1.6)	bi	88	5135	fig|6666666.1074965.peg.5135	99.86	Catalase KatE-intracellular protease (EC 1.11.1.6)
11	1695	336	fig|6666666.1075218.peg.1695	Methionine ABC transporter ATP-binding protein	bi	88	5134	fig|6666666.1074965.peg.5134	100	Methionine ABC transporter ATP-binding protein
11	1696	224	fig|6666666.1075218.peg.1696	Methionine ABC transporter permease protein	bi	88	5133	fig|6666666.1074965.peg.5133	100	Methionine ABC transporter permease protein
11	1697	257	fig|6666666.1075218.peg.1697	Methionine ABC transporter substrate-binding protein	bi	88	5132	fig|6666666.1074965.peg.5132	100	Methionine ABC transporter substrate-binding protein
11	1698	211	fig|6666666.1075218.peg.1698	Cytochrome oxidase biogenesis protein Sco1/SenC/PrrC, thiol-disulfide reductase involved in Cu(I) insertion into CoxII Cu(A) center	bi	88	5131	fig|6666666.1074965.peg.5131	100	Cytochrome oxidase biogenesis protein Sco1/SenC/PrrC, thiol-disulfide reductase involved in Cu(I) insertion into CoxII Cu(A) center
11	1699	298	fig|6666666.1075218.peg.1699	Heme O synthase, protoheme IX farnesyltransferase, COX10-CtaB	bi	88	5130	fig|6666666.1074965.peg.5130	99.66	Heme O synthase, protoheme IX farnesyltransferase, COX10-CtaB
11	1700	358	fig|6666666.1075218.peg.1700	Heme A synthase, cytochrome oxidase biogenesis protein Cox15-CtaA	bi	88	5129	fig|6666666.1074965.peg.5129	100	Heme A synthase, cytochrome oxidase biogenesis protein Cox15-CtaA
11	1701	195	fig|6666666.1075218.peg.1701	Hypothetical protein in cytochrome oxidase biogenesis cluster	bi	88	5128	fig|6666666.1074965.peg.5128	100	Hypothetical protein in cytochrome oxidase biogenesis cluster
11	1702	248	fig|6666666.1075218.peg.1702	Cytochrome oxidase biogenesis protein Surf1, facilitates heme A insertion	bi	88	5127	fig|6666666.1074965.peg.5127	99.19	Cytochrome oxidase biogenesis protein Surf1, facilitates heme A insertion
11	1703	68	fig|6666666.1075218.peg.1703	hypothetical protein	bi	88	5126	fig|6666666.1074965.peg.5126	100	hypothetical protein
11	1704	296	fig|6666666.1075218.peg.1704	Cytochrome c oxidase polypeptide III (EC 1.9.3.1)	bi	88	5125	fig|6666666.1074965.peg.5125	99.66	Cytochrome c oxidase polypeptide III (EC 1.9.3.1)
11	1705	189	fig|6666666.1075218.peg.1705	Cytochrome oxidase biogenesis protein Cox11-CtaG, copper delivery to Cox1	bi	88	5124	fig|6666666.1074965.peg.5124	100	Cytochrome oxidase biogenesis protein Cox11-CtaG, copper delivery to Cox1
11	1706	530	fig|6666666.1075218.peg.1706	Cytochrome c oxidase polypeptide I (EC 1.9.3.1)	bi	88	5123	fig|6666666.1074965.peg.5123	100	Cytochrome c oxidase polypeptide I (EC 1.9.3.1)
11	1707	376	fig|6666666.1075218.peg.1707	Cytochrome c oxidase polypeptide II (EC 1.9.3.1)	bi	88	5122	fig|6666666.1074965.peg.5122	100	Cytochrome c oxidase polypeptide II (EC 1.9.3.1)
11	1708	214	fig|6666666.1075218.peg.1708	hypothetical protein	bi	88	5121	fig|6666666.1074965.peg.5121	99.53	hypothetical protein
11	1709	511	fig|6666666.1075218.peg.1709	Na(+)-dependent bicarbonate transporter BicA	bi	88	5120	fig|6666666.1074965.peg.5120	99.8	Na(+)-dependent bicarbonate transporter BicA
11	1710	240	fig|6666666.1075218.peg.1710	Carbonic anhydrase, beta class (EC 4.2.1.1)	bi	88	5119	fig|6666666.1074965.peg.5119	100	Carbonic anhydrase, beta class (EC 4.2.1.1)
11	1711	370	fig|6666666.1075218.peg.1711	Radical SAM domain protein	bi	88	5118	fig|6666666.1074965.peg.5118	98.92	Radical SAM domain protein
11	1712	669	fig|6666666.1075218.peg.1712	Dipeptidyl carboxypeptidase Dcp (EC 3.4.15.5)	bi	88	5117	fig|6666666.1074965.peg.5117	99.25	Dipeptidyl carboxypeptidase Dcp (EC 3.4.15.5)
11	1713	94	fig|6666666.1075218.peg.1713	Uncharacterized protein PA0068	bi	88	5116	fig|6666666.1074965.peg.5116	100	Uncharacterized protein PA0068
11	1714	684	fig|6666666.1075218.peg.1714	Oligopeptidase A (EC 3.4.24.70)	bi	88	5115	fig|6666666.1074965.peg.5115	99.71	Oligopeptidase A (EC 3.4.24.70)
11	1715	183	fig|6666666.1075218.peg.1715	Protein YrdA	bi	88	5114	fig|6666666.1074965.peg.5114	100	Protein YrdA
11	1716	217	fig|6666666.1075218.peg.1716	Phosphoglycolate phosphatase (EC 3.1.3.18)	bi	88	5113	fig|6666666.1074965.peg.5113	99.54	Phosphoglycolate phosphatase (EC 3.1.3.18)
11	1717	364	fig|6666666.1075218.peg.1717	PUTATIVE ZINC PROTEASE PROTEIN	bi	88	5112	fig|6666666.1074965.peg.5112	99.72	PUTATIVE ZINC PROTEASE PROTEIN
11	1718	138	fig|6666666.1075218.peg.1718	putative lipoprotein	bi	88	5111	fig|6666666.1074965.peg.5111	100	putative lipoprotein
11	1719	138	fig|6666666.1075218.peg.1719	putative lipoprotein	bi	88	5110	fig|6666666.1074965.peg.5110	100	putative lipoprotein
11	1720	78	fig|6666666.1075218.peg.1720	hypothetical protein	bi	88	5109	fig|6666666.1074965.peg.5109	100	hypothetical protein
11	1721	142	fig|6666666.1075218.peg.1721	Peroxiredoxin OsmC (EC 1.11.1.15)	bi	88	5108	fig|6666666.1074965.peg.5108	100	Peroxiredoxin OsmC (EC 1.11.1.15)
11	1722	335	fig|6666666.1075218.peg.1722	Luciferase-like monooxygenase YhbW	bi	88	5107	fig|6666666.1074965.peg.5107	100	Luciferase-like monooxygenase YhbW
11	1723	74	fig|6666666.1075218.peg.1723	hypothetical protein	bi	88	5106	fig|6666666.1074965.peg.5106	100	hypothetical protein
11	1724	72	fig|6666666.1075218.peg.1724	Dodecin, a flavin storage/sequestration protein	bi	88	5105	fig|6666666.1074965.peg.5105	100	Dodecin, a flavin storage/sequestration protein
11	1725	108	fig|6666666.1075218.peg.1725	ElaB protein	bi	88	5104	fig|6666666.1074965.peg.5104	100	ElaB protein
11	1726	299	fig|6666666.1075218.peg.1726	Transcriptional regulator, LysR family	bi	88	5103	fig|6666666.1074965.peg.5103	100	Transcriptional regulator, LysR family
11	1727	406	fig|6666666.1075218.peg.1727	Tryptophan synthase beta chain (EC 4.2.1.20)	bi	88	5102	fig|6666666.1074965.peg.5102	100	Tryptophan synthase beta chain (EC 4.2.1.20)
11	1728	270	fig|6666666.1075218.peg.1728	Tryptophan synthase alpha chain (EC 4.2.1.20)	bi	88	5101	fig|6666666.1074965.peg.5101	100	Tryptophan synthase alpha chain (EC 4.2.1.20)
11	1729	111	fig|6666666.1075218.peg.1729	DOPA 4,5-dioxygenase (EC 1.14.99.-)	bi	88	5100	fig|6666666.1074965.peg.5100	99.09	DOPA 4,5-dioxygenase (EC 1.14.99.-)
11	1730	183	fig|6666666.1075218.peg.1730	Putative NADH-flavin reductase	bi	88	5099	fig|6666666.1074965.peg.5099	100	Putative NADH-flavin reductase
11	1731	300	fig|6666666.1075218.peg.1731	Transcriptional regulator, LysR family	bi	88	5098	fig|6666666.1074965.peg.5098	100	Transcriptional regulator, LysR family
11	1732	506	fig|6666666.1075218.peg.1732	Choline-sulfatase (EC 3.1.6.6)	bi	88	5097	fig|6666666.1074965.peg.5097	99.41	Choline-sulfatase (EC 3.1.6.6)
11	1733	308	fig|6666666.1075218.peg.1733	Choline binding ABC transport system substrate-binding protein ChoX	bi	88	5096	fig|6666666.1074965.peg.5096	100	Choline binding ABC transport system substrate-binding protein ChoX
11	1734	522	fig|6666666.1075218.peg.1734	Sulfate permease	bi	88	5095	fig|6666666.1074965.peg.5095	100	Sulfate permease
11	1735	275	fig|6666666.1075218.peg.1735	Shikimate 5-dehydrogenase I alpha (EC 1.1.1.25)	bi	88	5094	fig|6666666.1074965.peg.5094	100	Shikimate 5-dehydrogenase I alpha (EC 1.1.1.25)
11	1736	304	fig|6666666.1075218.peg.1736	Coproporphyrinogen III oxidase, aerobic (EC 1.3.3.3)	bi	88	5093	fig|6666666.1074965.peg.5093	100	Coproporphyrinogen III oxidase, aerobic (EC 1.3.3.3)
11	1737	326	fig|6666666.1075218.peg.1737	Quinone oxidoreductase (EC 1.6.5.5)	bi	88	5092	fig|6666666.1074965.peg.5092	99.69	Quinone oxidoreductase (EC 1.6.5.5)
11	1738	186	fig|6666666.1075218.peg.1738	Threonylcarbamoyl-AMP synthase (EC 2.7.7.87)	bi	88	5091	fig|6666666.1074965.peg.5091	100	Threonylcarbamoyl-AMP synthase (EC 2.7.7.87)
11	1739	366	fig|6666666.1075218.peg.1739	Rossmann fold nucleotide-binding protein Smf possibly involved in DNA uptake	bi	88	5090	fig|6666666.1074965.peg.5090	99.73	Rossmann fold nucleotide-binding protein Smf possibly involved in DNA uptake
11	1740	169	fig|6666666.1075218.peg.1740	Peptide deformylase (EC 3.5.1.88)	bi	88	5089	fig|6666666.1074965.peg.5089	100	Peptide deformylase (EC 3.5.1.88)
11	1741	311	fig|6666666.1075218.peg.1741	Methionyl-tRNA formyltransferase (EC 2.1.2.9)	bi	88	5088	fig|6666666.1074965.peg.5088	100	Methionyl-tRNA formyltransferase (EC 2.1.2.9)
11	1742	437	fig|6666666.1075218.peg.1742	16S rRNA (cytosine(967)-C(5))-methyltransferase (EC 2.1.1.176)	bi	88	5087	fig|6666666.1074965.peg.5087	100	16S rRNA (cytosine(967)-C(5))-methyltransferase (EC 2.1.1.176)
11	1743	458	fig|6666666.1075218.peg.1743	Trk potassium uptake system protein TrkA	bi	88	5086	fig|6666666.1074965.peg.5086	100	Trk potassium uptake system protein TrkA
11	1744	103	fig|6666666.1075218.peg.1744	TPR domain protein	bi	88	5085	fig|6666666.1074965.peg.5085	100	TPR domain protein
11	1745	296	fig|6666666.1075218.peg.1745	Lipid A biosynthesis lauroyl acyltransferase (EC 2.3.1.241)	bi	88	5084	fig|6666666.1074965.peg.5084	100	Lipid A biosynthesis lauroyl acyltransferase (EC 2.3.1.241)
11	1746	184	fig|6666666.1075218.peg.1746	DNA-3-methyladenine glycosylase (EC 3.2.2.20)	bi	88	5083	fig|6666666.1074965.peg.5083	99.45	DNA-3-methyladenine glycosylase (EC 3.2.2.20)
11	1747	316	fig|6666666.1075218.peg.1747	Glycyl-tRNA synthetase alpha chain (EC 6.1.1.14)	bi	88	5082	fig|6666666.1074965.peg.5082	100	Glycyl-tRNA synthetase alpha chain (EC 6.1.1.14)
11	1748	685	fig|6666666.1075218.peg.1748	Glycyl-tRNA synthetase beta chain (EC 6.1.1.14)	bi	88	5081	fig|6666666.1074965.peg.5081	100	Glycyl-tRNA synthetase beta chain (EC 6.1.1.14)
11	1749	176	fig|6666666.1075218.peg.1749	D-glycero-beta-D-manno-heptose-1,7-bisphosphate 7-phosphatase (EC 3.1.3.82); Histidinol-phosphatase (EC 3.1.3.15)	bi	88	5080	fig|6666666.1074965.peg.5080	99.43	D-glycero-beta-D-manno-heptose-1,7-bisphosphate 7-phosphatase (EC 3.1.3.82); Histidinol-phosphatase (EC 3.1.3.15)
11	1750	262	fig|6666666.1075218.peg.1750	Acyl-CoA:1-acyl-sn-glycerol-3-phosphate acyltransferase (EC 2.3.1.51)	bi	88	5079	fig|6666666.1074965.peg.5079	100	Acyl-CoA:1-acyl-sn-glycerol-3-phosphate acyltransferase (EC 2.3.1.51)
11	1751	540	fig|6666666.1075218.peg.1751	Uncharacterized MFS-type transporter	bi	88	5078	fig|6666666.1074965.peg.5078	100	Uncharacterized MFS-type transporter
11	1752	549	fig|6666666.1075218.peg.1752	Oxidoreductase, GMC family	bi	88	5077	fig|6666666.1074965.peg.5077	99.64	Oxidoreductase, GMC family
11	1753	296	fig|6666666.1075218.peg.1753	Transcriptional regulator, LysR family	bi	88	5076	fig|6666666.1074965.peg.5076	100	Transcriptional regulator, LysR family
11	1754	273	fig|6666666.1075218.peg.1754	putative membrane protein	bi	88	5075	fig|6666666.1074965.peg.5075	99.63	putative membrane protein
11	1755	427	fig|6666666.1075218.peg.1755	Sulfide:quinone oxidoreductase, Type II	bi	88	5074	fig|6666666.1074965.peg.5074	99.77	Sulfide:quinone oxidoreductase, Type II
11	1756	295	fig|6666666.1075218.peg.1756	MBL-fold metallo-hydrolase superfamily	bi	88	5073	fig|6666666.1074965.peg.5073	100	MBL-fold metallo-hydrolase superfamily
11	1757	435	fig|6666666.1075218.peg.1757	sigma-54-dependent transcriptional regulator	bi	88	5072	fig|6666666.1074965.peg.5072	100	sigma-54-dependent transcriptional regulator
11	1758	141	fig|6666666.1075218.peg.1758	hypothetical protein	bi	88	5071	fig|6666666.1074965.peg.5071	100	hypothetical protein
11	1759	134	fig|6666666.1075218.peg.1759	hypothetical protein	-	-		-	0	-
11	1760	489	fig|6666666.1075218.peg.1760	Glycosaminoglycan attachment site	-	-		-	0	-
11	1761	181	fig|6666666.1075218.peg.1761	hypothetical protein	-	-		-	0	-
11	1762	108	fig|6666666.1075218.peg.1762	hypothetical protein	-	-		-	0	-
11	1763	225	fig|6666666.1075218.peg.1763	Copper-sensing two-component system response regulator CusR	uni	2	561	fig|6666666.1074965.peg.561	73.66	Two-component transcriptional response regulator, OmpR family
11	1764	448	fig|6666666.1075218.peg.1764	Outer membrane low permeability porin, OprD family => OccD4/OpdT tyrosine	uni	31	2700	fig|6666666.1074965.peg.2700	41.52	Outer membrane low permeability porin, OprD family => OccD1/OprD basic amino acids, carbapenem uptake
11	1765	424	fig|6666666.1075218.peg.1765	Cobalt/zinc/cadmium efflux RND transporter, outer membrane protein CzcC	uni	57	4199	fig|6666666.1074965.peg.4199	69.31	Cobalt/zinc/cadmium efflux RND transporter, outer membrane protein CzcC
11	1766	417	fig|6666666.1075218.peg.1766	Cobalt/zinc/cadmium efflux RND transporter, membrane fusion protein CzcB	uni	57	4198	fig|6666666.1074965.peg.4198	67.79	Cobalt/zinc/cadmium efflux RND transporter, membrane fusion protein CzcB
11	1767	1054	fig|6666666.1075218.peg.1767	Cobalt/zinc/cadmium efflux RND transporter, transmembrane protein CzcA	uni	57	4197	fig|6666666.1074965.peg.4197	85.45	Cobalt/zinc/cadmium efflux RND transporter, transmembrane protein CzcA
11	1768	108	fig|6666666.1075218.peg.1768	hypothetical protein	uni	15	890	fig|6666666.1074965.peg.890	40.62	hypothetical protein
11	1769	111	fig|6666666.1075218.peg.1769	hypothetical protein	bi	15	890	fig|6666666.1074965.peg.890	83.13	hypothetical protein
11	1770	41	fig|6666666.1075218.peg.1770	hypothetical protein	-	-		-	0	-
11	1771	152	fig|6666666.1075218.peg.1771	CopG protein	bi	15	905	fig|6666666.1074965.peg.905	92.05	CopG protein
11	1772	280	fig|6666666.1075218.peg.1772	Cytochrome c family protein	bi	15	904	fig|6666666.1074965.peg.904	92.83	Cytochrome c family protein
11	1773	367	fig|6666666.1075218.peg.1773	Copper resistance protein B	bi	15	903	fig|6666666.1074965.peg.903	96.77	Copper resistance protein B
11	1774	108	fig|6666666.1075218.peg.1774	Blue copper oxidase CueO precursor	bi	15	902	fig|6666666.1074965.peg.902	97.2	Blue copper oxidase CueO precursor
11	1775	638	fig|6666666.1075218.peg.1775	Multicopper oxidase	bi	15	901	fig|6666666.1074965.peg.901	95.6	Multicopper oxidase
11	1776	69	fig|6666666.1075218.peg.1776	FIG00955197: hypothetical protein	bi	15	900	fig|6666666.1074965.peg.900	94.12	FIG00955197: hypothetical protein
11	1777	226	fig|6666666.1075218.peg.1777	Copper-sensing two-component system response regulator CusR	bi	15	899	fig|6666666.1074965.peg.899	99.56	Copper-sensing two-component system response regulator CusR
11	1778	469	fig|6666666.1075218.peg.1778	Copper sensory histidine kinase CusS	bi	15	898	fig|6666666.1074965.peg.898	92.32	Copper sensory histidine kinase CusS
11	1779	417	fig|6666666.1075218.peg.1779	Copper/silver efflux RND transporter, outer membrane protein CusC	bi	15	895	fig|6666666.1074965.peg.895	95.67	Copper/silver efflux RND transporter, outer membrane protein CusC
11	1780	487	fig|6666666.1075218.peg.1780	Copper/silver efflux RND transporter, membrane fusion protein CusB	bi	15	894	fig|6666666.1074965.peg.894	90.97	Copper/silver efflux RND transporter, membrane fusion protein CusB
11	1781	1053	fig|6666666.1075218.peg.1781	Copper/silver efflux RND transporter, transmembrane protein CusA	bi	15	893	fig|6666666.1074965.peg.893	97.05	Copper/silver efflux RND transporter, transmembrane protein CusA
11	1782	118	fig|6666666.1075218.peg.1782	hypothetical protein	bi	15	892	fig|6666666.1074965.peg.892	88.89	hypothetical protein
11	1783	130	fig|6666666.1075218.peg.1783	hypothetical protein	-	-		-	0	-
11	1784	245	fig|6666666.1075218.peg.1784	Mobile element protein	-	-		-	0	-
11	1785	54	fig|6666666.1075218.peg.1785	Mobile element protein	-	-		-	0	-
11	1786	74	fig|6666666.1075218.peg.1786	hypothetical protein	uni	2	562	fig|6666666.1074965.peg.562	34.25	hypothetical protein
11	1787	168	fig|6666666.1075218.peg.1787	hypothetical protein	-	-		-	0	-
11	1788	473	fig|6666666.1075218.peg.1788	Heavy metal sensor histidine kinase	uni	2	560	fig|6666666.1074965.peg.560	47.62	Two-component system sensor histidine kinase
11	1789	78	fig|6666666.1075218.peg.1789	DNA-binding heavy metal response regulator	uni	2	561	fig|6666666.1074965.peg.561	81.58	Two-component transcriptional response regulator, OmpR family
12	1790	373	fig|6666666.1075218.peg.1790	Decarboxylase family protein	bi	26	1987	fig|6666666.1074965.peg.1987	100	Decarboxylase family protein
12	1791	71	fig|6666666.1075218.peg.1791	hypothetical protein	bi	26	1986	fig|6666666.1074965.peg.1986	100	hypothetical protein
12	1792	140	fig|6666666.1075218.peg.1792	Putative NADPH-quinone reductase (modulator of drug activity B)	bi	26	1985	fig|6666666.1074965.peg.1985	98.56	Putative NADPH-quinone reductase (modulator of drug activity B)
12	1793	237	fig|6666666.1075218.peg.1793	Uncharacterized conserved protein YfiP, contains DTW domain	bi	26	1984	fig|6666666.1074965.peg.1984	100	Uncharacterized conserved protein YfiP, contains DTW domain
12	1794	217	fig|6666666.1075218.peg.1794	Two-component transcriptional response regulator, LuxR family	bi	26	1983	fig|6666666.1074965.peg.1983	100	Two-component transcriptional response regulator, LuxR family
12	1795	121	fig|6666666.1075218.peg.1795	Diacylglycerol kinase (EC 2.7.1.107)	bi	26	1982	fig|6666666.1074965.peg.1982	100	Diacylglycerol kinase (EC 2.7.1.107)
12	1796	309	fig|6666666.1075218.peg.1796	Transcriptional regulator PA3398, LysR family	bi	26	1981	fig|6666666.1074965.peg.1981	100	Transcriptional regulator PA3398, LysR family
12	1797	260	fig|6666666.1075218.peg.1797	Ferredoxin--NADP(+) reductase (EC 1.18.1.2) @ Flavodoxin--NADP(+) reductase (EC 1.19.1.1)	bi	26	1980	fig|6666666.1074965.peg.1980	100	Ferredoxin--NADP(+) reductase (EC 1.18.1.2) @ Flavodoxin--NADP(+) reductase (EC 1.19.1.1)
12	1798	174	fig|6666666.1075218.peg.1798	Protein SprT	bi	26	1979	fig|6666666.1074965.peg.1979	100	Protein SprT
12	1799	200	fig|6666666.1075218.peg.1799	Inner membrane protein YohC	bi	26	1978	fig|6666666.1074965.peg.1978	100	Inner membrane protein YohC
12	1800	275	fig|6666666.1075218.peg.1800	tRNA-(cytosine32)-2-thiocytidine synthetase TtcA	bi	26	1977	fig|6666666.1074965.peg.1977	100	tRNA-(cytosine32)-2-thiocytidine synthetase TtcA
12	1801	224	fig|6666666.1075218.peg.1801	DNA-3-methyladenine glycosylase (EC 3.2.2.20)	bi	26	1976	fig|6666666.1074965.peg.1976	100	DNA-3-methyladenine glycosylase (EC 3.2.2.20)
12	1802	138	fig|6666666.1075218.peg.1802	hypothetical protein	bi	26	1975	fig|6666666.1074965.peg.1975	100	hypothetical protein
12	1803	202	fig|6666666.1075218.peg.1803	Flavoprotein WrbA	bi	26	1974	fig|6666666.1074965.peg.1974	100	Flavoprotein WrbA
12	1804	118	fig|6666666.1075218.peg.1804	Uncharacterized protein YfgD, not an arsenate reductase	bi	26	1973	fig|6666666.1074965.peg.1973	100	Uncharacterized protein YfgD, not an arsenate reductase
12	1805	155	fig|6666666.1075218.peg.1805	Thioredoxin	bi	26	1972	fig|6666666.1074965.peg.1972	100	Thioredoxin
12	1806	135	fig|6666666.1075218.peg.1806	Heat shock protein	bi	26	1971	fig|6666666.1074965.peg.1971	100	Heat shock protein
12	1807	146	fig|6666666.1075218.peg.1807	hypothetical protein	bi	26	1970	fig|6666666.1074965.peg.1970	100	hypothetical protein
12	1808	330	fig|6666666.1075218.peg.1808	D-lactate dehydrogenase (EC 1.1.1.28)	bi	26	1969	fig|6666666.1074965.peg.1969	99.7	D-lactate dehydrogenase (EC 1.1.1.28)
12	1809	919	fig|6666666.1075218.peg.1809	Signal transduction histidine-protein kinase BarA (EC 2.7.13.3)	bi	26	1968	fig|6666666.1074965.peg.1968	100	Signal transduction histidine-protein kinase BarA (EC 2.7.13.3)
12	1810	239	fig|6666666.1075218.peg.1810	Two-component transcriptional response regulator, OmpR family	bi	26	1967	fig|6666666.1074965.peg.1967	100	Two-component transcriptional response regulator, OmpR family
12	1811	466	fig|6666666.1075218.peg.1811	Two-component system sensor histidine kinase	bi	26	1966	fig|6666666.1074965.peg.1966	99.78	Two-component system sensor histidine kinase
12	1812	313	fig|6666666.1075218.peg.1812	Cysteine synthase B (EC 2.5.1.47)	bi	26	1965	fig|6666666.1074965.peg.1965	99.68	Cysteine synthase B (EC 2.5.1.47)
12	1813	453	fig|6666666.1075218.peg.1813	23S rRNA (uracil(1939)-C(5))-methyltransferase (EC 2.1.1.190)	bi	26	1964	fig|6666666.1074965.peg.1964	99.56	23S rRNA (uracil(1939)-C(5))-methyltransferase (EC 2.1.1.190)
12	1814	747	fig|6666666.1075218.peg.1814	Inactive (p)ppGpp 3'-pyrophosphohydrolase domain / GTP pyrophosphokinase (EC 2.7.6.5), (p)ppGpp synthetase I	bi	26	1963	fig|6666666.1074965.peg.1963	100	Inactive (p)ppGpp 3'-pyrophosphohydrolase domain / GTP pyrophosphokinase (EC 2.7.6.5), (p)ppGpp synthetase I
12	1815	278	fig|6666666.1075218.peg.1815	Nucleoside triphosphate pyrophosphohydrolase MazG (EC 3.6.1.8)	bi	26	1962	fig|6666666.1074965.peg.1962	99.64	Nucleoside triphosphate pyrophosphohydrolase MazG (EC 3.6.1.8)
12	1816	180	fig|6666666.1075218.peg.1816	Nucleoprotein/polynucleotide-associated enzyme	bi	26	1961	fig|6666666.1074965.peg.1961	100	Nucleoprotein/polynucleotide-associated enzyme
12	1817	61	fig|6666666.1075218.peg.1817	hypothetical protein	bi	26	1960	fig|6666666.1074965.peg.1960	100	hypothetical protein
12	1818	237	fig|6666666.1075218.peg.1818	Enzyme involved in the deoxyxylulose pathway of isoprenoid biosynthesis	bi	26	1959	fig|6666666.1074965.peg.1959	99.58	Enzyme involved in the deoxyxylulose pathway of isoprenoid biosynthesis
12	1819	218	fig|6666666.1075218.peg.1819	Phosphoribosylglycinamide formyltransferase (EC 2.1.2.2)	bi	26	1958	fig|6666666.1074965.peg.1958	99.08	Phosphoribosylglycinamide formyltransferase (EC 2.1.2.2)
12	1820	353	fig|6666666.1075218.peg.1820	Phosphoribosylformylglycinamidine cyclo-ligase (EC 6.3.3.1)	bi	26	1957	fig|6666666.1074965.peg.1957	100	Phosphoribosylformylglycinamidine cyclo-ligase (EC 6.3.3.1)
12	1821	352	fig|6666666.1075218.peg.1821	hypothetical protein	bi	26	1956	fig|6666666.1074965.peg.1956	99.43	hypothetical protein
12	1822	358	fig|6666666.1075218.peg.1822	Putative permease often clustered with de novo purine synthesis	bi	26	1955	fig|6666666.1074965.peg.1955	99.72	Putative permease often clustered with de novo purine synthesis
12	1823	236	fig|6666666.1075218.peg.1823	DnaA inactivator Hda (shorter homolog of DnaA)	bi	26	1954	fig|6666666.1074965.peg.1954	100	DnaA inactivator Hda (shorter homolog of DnaA)
12	1824	214	fig|6666666.1075218.peg.1824	NLP/P60 family protein	bi	26	1953	fig|6666666.1074965.peg.1953	100	NLP/P60 family protein
12	1825	179	fig|6666666.1075218.peg.1825	putative lipoprotein	bi	26	1952	fig|6666666.1074965.peg.1952	99.44	putative lipoprotein
12	1826	145	fig|6666666.1075218.peg.1826	L-sorbosone dehydrogenase	bi	26	1951	fig|6666666.1074965.peg.1951	97.5	L-sorbosone dehydrogenase
12	1827	40	fig|6666666.1075218.peg.1827	hypothetical protein	-	-		-	0	-
12	1828	204	fig|6666666.1075218.peg.1828	Cob(I)alamin adenosyltransferase (EC 2.5.1.17) @ Cob(I)alamin adenosyltransferase (EC 2.5.1.17), clustered with cobalamin synthesis	bi	26	1950	fig|6666666.1074965.peg.1950	100	Cob(I)alamin adenosyltransferase (EC 2.5.1.17) @ Cob(I)alamin adenosyltransferase (EC 2.5.1.17), clustered with cobalamin synthesis
12	1829	432	fig|6666666.1075218.peg.1829	Cobyrinic acid a,c-diamide synthetase (EC 6.3.5.11)	bi	26	1949	fig|6666666.1074965.peg.1949	99.77	Cobyrinic acid a,c-diamide synthetase (EC 6.3.5.11)
12	1830	217	fig|6666666.1075218.peg.1830	Cobalamin biosynthesis protein BluB @ 5,6-dimethylbenzimidazole synthase, flavin destructase family	bi	26	1948	fig|6666666.1074965.peg.1948	99.54	Cobalamin biosynthesis protein BluB @ 5,6-dimethylbenzimidazole synthase, flavin destructase family
12	1831	303	fig|6666666.1075218.peg.1831	Adenosylcobinamide-phosphate synthase (EC 6.3.1.10)	bi	26	1947	fig|6666666.1074965.peg.1947	100	Adenosylcobinamide-phosphate synthase (EC 6.3.1.10)
12	1832	331	fig|6666666.1075218.peg.1832	L-threonine 3-O-phosphate decarboxylase (EC 4.1.1.81)	bi	26	1946	fig|6666666.1074965.peg.1946	99.7	L-threonine 3-O-phosphate decarboxylase (EC 4.1.1.81)
12	1833	485	fig|6666666.1075218.peg.1833	Cobyric acid synthase (EC 6.3.5.10)	bi	26	1945	fig|6666666.1074965.peg.1945	100	Cobyric acid synthase (EC 6.3.5.10)
12	1834	174	fig|6666666.1075218.peg.1834	Adenosylcobinamide kinase (EC 2.7.1.156) / Adenosylcobinamide-phosphate guanylyltransferase (EC 2.7.7.62)	bi	26	1944	fig|6666666.1074965.peg.1944	100	Adenosylcobinamide kinase (EC 2.7.1.156) / Adenosylcobinamide-phosphate guanylyltransferase (EC 2.7.7.62)
12	1835	352	fig|6666666.1075218.peg.1835	Nicotinate-nucleotide--dimethylbenzimidazole phosphoribosyltransferase (EC 2.4.2.21)	bi	26	1943	fig|6666666.1074965.peg.1943	100	Nicotinate-nucleotide--dimethylbenzimidazole phosphoribosyltransferase (EC 2.4.2.21)
12	1836	189	fig|6666666.1075218.peg.1836	Alpha-ribazole-5'-phosphate phosphatase (EC 3.1.3.73)	bi	26	1942	fig|6666666.1074965.peg.1942	100	Alpha-ribazole-5'-phosphate phosphatase (EC 3.1.3.73)
12	1837	245	fig|6666666.1075218.peg.1837	Cobalamin synthase (EC 2.7.8.26)	bi	26	1941	fig|6666666.1074965.peg.1941	99.59	Cobalamin synthase (EC 2.7.8.26)
12	1838	394	fig|6666666.1075218.peg.1838	glycosyl hydrolase, family 5	bi	26	1940	fig|6666666.1074965.peg.1940	99.49	glycosyl hydrolase, family 5
12	1839	135	fig|6666666.1075218.peg.1839	Transcriptional regulator, MarR family	bi	26	1939	fig|6666666.1074965.peg.1939	99.25	Transcriptional regulator, MarR family
12	1840	401	fig|6666666.1075218.peg.1840	Uncharacterized MFS-type transporter	bi	26	1938	fig|6666666.1074965.peg.1938	99.75	Uncharacterized MFS-type transporter
12	1841	41	fig|6666666.1075218.peg.1841	FIG00955530: hypothetical protein	bi	26	1937	fig|6666666.1074965.peg.1937	100	FIG00955530: hypothetical protein
12	1842	184	fig|6666666.1075218.peg.1842	Glutathione peroxidase (EC 1.11.1.9)	bi	26	1936	fig|6666666.1074965.peg.1936	100	Glutathione peroxidase (EC 1.11.1.9)
12	1843	87	fig|6666666.1075218.peg.1843	hypothetical protein	bi	26	1935	fig|6666666.1074965.peg.1935	100	hypothetical protein
12	1844	310	fig|6666666.1075218.peg.1844	Transcriptional regulator, LysR family	bi	26	1934	fig|6666666.1074965.peg.1934	98.71	Transcriptional regulator, LysR family
12	1845	422	fig|6666666.1075218.peg.1845	Long-chain fatty acid transport protein	bi	26	1933	fig|6666666.1074965.peg.1933	100	Long-chain fatty acid transport protein
12	1846	161	fig|6666666.1075218.peg.1846	hypothetical protein	bi	26	1932	fig|6666666.1074965.peg.1932	100	hypothetical protein
12	1847	75	fig|6666666.1075218.peg.1847	hypothetical protein	bi	26	1931	fig|6666666.1074965.peg.1931	100	hypothetical protein
12	1848	140	fig|6666666.1075218.peg.1848	hypothetical protein	bi	26	1930	fig|6666666.1074965.peg.1930	99.28	hypothetical protein
12	1849	496	fig|6666666.1075218.peg.1849	DNA recombination protein RmuC	bi	26	1929	fig|6666666.1074965.peg.1929	99.8	DNA recombination protein RmuC
12	1850	1159	fig|6666666.1075218.peg.1850	Two-component system sensor histidine kinase	bi	26	1928	fig|6666666.1074965.peg.1928	100	Two-component system sensor histidine kinase
12	1851	51	fig|6666666.1075218.peg.1851	hypothetical protein	bi	26	1927	fig|6666666.1074965.peg.1927	100	hypothetical protein
12	1852	626	fig|6666666.1075218.peg.1852	Lysophospholipid transporter LplT / 2-acylglycerophosphoethanolamine acyltransferase (EC 2.3.1.40)	bi	26	1926	fig|6666666.1074965.peg.1926	100	Lysophospholipid transporter LplT / 2-acylglycerophosphoethanolamine acyltransferase (EC 2.3.1.40)
12	1853	106	fig|6666666.1075218.peg.1853	small multidrug resistance family (SMR) protein	bi	26	1925	fig|6666666.1074965.peg.1925	100	small multidrug resistance family (SMR) protein
12	1854	322	fig|6666666.1075218.peg.1854	Uncharacterized sodium-dependent transporter YocS	bi	26	1924	fig|6666666.1074965.peg.1924	100	Uncharacterized sodium-dependent transporter YocS
12	1855	307	fig|6666666.1075218.peg.1855	DNA recombination-dependent growth factor RdgC	bi	26	1923	fig|6666666.1074965.peg.1923	100	DNA recombination-dependent growth factor RdgC
12	1856	259	fig|6666666.1075218.peg.1856	Methionine aminopeptidase (EC 3.4.11.18)	bi	26	1922	fig|6666666.1074965.peg.1922	100	Methionine aminopeptidase (EC 3.4.11.18)
12	1857	1344	fig|6666666.1075218.peg.1857	Assimilatory nitrate reductase large subunit (EC 1.7.99.4)	bi	26	1921	fig|6666666.1074965.peg.1921	99.78	Assimilatory nitrate reductase large subunit (EC 1.7.99.4)
12	1858	851	fig|6666666.1075218.peg.1858	Nitrite reductase [NAD(P)H] large subunit (EC 1.7.1.4)	bi	26	1920	fig|6666666.1074965.peg.1920	100	Nitrite reductase [NAD(P)H] large subunit (EC 1.7.1.4)
12	1859	121	fig|6666666.1075218.peg.1859	Nitrite reductase [NAD(P)H] small subunit (EC 1.7.1.4)	bi	26	1919	fig|6666666.1074965.peg.1919	98.33	Nitrite reductase [NAD(P)H] small subunit (EC 1.7.1.4)
12	1860	311	fig|6666666.1075218.peg.1860	Transcriptional regulator, LysR family	bi	26	1918	fig|6666666.1074965.peg.1918	100	Transcriptional regulator, LysR family
12	1861	438	fig|6666666.1075218.peg.1861	Type I secretion outer membrane protein, TolC family	bi	26	1917	fig|6666666.1074965.peg.1917	99.77	Type I secretion outer membrane protein, TolC family
12	1862	524	fig|6666666.1075218.peg.1862	Uncharacterized MFS-type transporter	bi	26	1916	fig|6666666.1074965.peg.1916	100	Uncharacterized MFS-type transporter
12	1863	355	fig|6666666.1075218.peg.1863	Membrane fusion component of MSF-type tripartite multidrug efflux system	bi	26	1915	fig|6666666.1074965.peg.1915	100	Membrane fusion component of MSF-type tripartite multidrug efflux system
12	1864	267	fig|6666666.1075218.peg.1864	PROBABLE REMNANT OF A TRANSPOSASE GENE PROTEIN	bi	26	1914	fig|6666666.1074965.peg.1914	100	PROBABLE REMNANT OF A TRANSPOSASE GENE PROTEIN
12	1865	324	fig|6666666.1075218.peg.1865	fatty acid desaturase	bi	26	1913	fig|6666666.1074965.peg.1913	100	fatty acid desaturase
12	1866	276	fig|6666666.1075218.peg.1866	hypothetical protein	bi	26	1912	fig|6666666.1074965.peg.1912	100	hypothetical protein
12	1867	382	fig|6666666.1075218.peg.1867	putative isobutylamine N-hydroxylase	bi	26	1911	fig|6666666.1074965.peg.1911	100	putative isobutylamine N-hydroxylase
12	1868	148	fig|6666666.1075218.peg.1868	hypothetical protein	bi	26	1910	fig|6666666.1074965.peg.1910	100	hypothetical protein
12	1869	419	fig|6666666.1075218.peg.1869	Aminotransferase, class III	bi	26	1909	fig|6666666.1074965.peg.1909	99.76	Aminotransferase, class III
12	1870	358	fig|6666666.1075218.peg.1870	hypothetical protein	bi	26	1908	fig|6666666.1074965.peg.1908	100	hypothetical protein
12	1871	246	fig|6666666.1075218.peg.1871	hypothetical protein	bi	26	1907	fig|6666666.1074965.peg.1907	100	hypothetical protein
12	1872	259	fig|6666666.1075218.peg.1872	FKBP-type peptidyl-prolyl cis-trans isomerase FklB (EC 5.2.1.8)	bi	26	1906	fig|6666666.1074965.peg.1906	100	FKBP-type peptidyl-prolyl cis-trans isomerase FklB (EC 5.2.1.8)
12	1873	147	fig|6666666.1075218.peg.1873	DUF1232 domain-containing protein	bi	26	1905	fig|6666666.1074965.peg.1905	100	DUF1232 domain-containing protein
12	1874	113	fig|6666666.1075218.peg.1874	Transcriptional regulator, Xre family	bi	26	1904	fig|6666666.1074965.peg.1904	100	Transcriptional regulator, Xre family
12	1875	123	fig|6666666.1075218.peg.1875	hypothetical protein	bi	26	1903	fig|6666666.1074965.peg.1903	100	hypothetical protein
12	1876	694	fig|6666666.1075218.peg.1876	tail-specific protease	bi	26	1902	fig|6666666.1074965.peg.1902	100	tail-specific protease
12	1877	321	fig|6666666.1075218.peg.1877	Alcohol dehydrogenase, zinc-containing	bi	26	1901	fig|6666666.1074965.peg.1901	100	Alcohol dehydrogenase, zinc-containing
12	1878	218	fig|6666666.1075218.peg.1878	Phosphoserine phosphatase (EC 3.1.3.3)	bi	26	1900	fig|6666666.1074965.peg.1900	100	Phosphoserine phosphatase (EC 3.1.3.3)
12	1879	330	fig|6666666.1075218.peg.1879	ABC transporter, ATP-binding protein (cluster 1, maltose/g3p/polyamine/iron); ABC transporter, ATP-binding protein (cluster 10, nitrate/sulfonate/bicarbonate)	bi	26	1899	fig|6666666.1074965.peg.1899	99.7	ABC transporter, ATP-binding protein (cluster 1, maltose/g3p/polyamine/iron); ABC transporter, ATP-binding protein (cluster 10, nitrate/sulfonate/bicarbonate)
12	1880	264	fig|6666666.1075218.peg.1880	ABC transporter, permease protein 2 (cluster 1, maltose/g3p/polyamine/iron)	bi	26	1898	fig|6666666.1074965.peg.1898	100	ABC transporter, permease protein 2 (cluster 1, maltose/g3p/polyamine/iron)
12	1881	280	fig|6666666.1075218.peg.1881	ABC transporter, permease protein 1 (cluster 1, maltose/g3p/polyamine/iron)	bi	26	1897	fig|6666666.1074965.peg.1897	99.64	ABC transporter, permease protein 1 (cluster 1, maltose/g3p/polyamine/iron)
12	1882	269	fig|6666666.1075218.peg.1882	hypothetical protein	bi	26	1896	fig|6666666.1074965.peg.1896	100	hypothetical protein
12	1883	355	fig|6666666.1075218.peg.1883	ABC transporter, substrate-binding protein (cluster 1, maltose/g3p/polyamine/iron)	bi	26	1895	fig|6666666.1074965.peg.1895	100	ABC transporter, substrate-binding protein (cluster 1, maltose/g3p/polyamine/iron)
12	1884	238	fig|6666666.1075218.peg.1884	Transcriptional regulator, GntR family	bi	26	1894	fig|6666666.1074965.peg.1894	100	Transcriptional regulator, GntR family
12	1885	718	fig|6666666.1075218.peg.1885	Potassium efflux system KefA protein / Small-conductance mechanosensitive channel	bi	26	1893	fig|6666666.1074965.peg.1893	99.86	Potassium efflux system KefA protein / Small-conductance mechanosensitive channel
12	1886	56	fig|6666666.1075218.peg.1886	hypothetical protein	bi	26	1892	fig|6666666.1074965.peg.1892	100	hypothetical protein
12	1887	430	fig|6666666.1075218.peg.1887	Aspartyl aminopeptidase (EC 3.4.11.21)	bi	26	1891	fig|6666666.1074965.peg.1891	99.77	Aspartyl aminopeptidase (EC 3.4.11.21)
12	1888	212	fig|6666666.1075218.peg.1888	LSU rRNA pseudouridine(746) synthase (EC 5.4.99.29) @ tRNA pseudouridine(32) synthase (EC 5.4.99.28)	bi	26	1890	fig|6666666.1074965.peg.1890	100	LSU rRNA pseudouridine(746) synthase (EC 5.4.99.29) @ tRNA pseudouridine(32) synthase (EC 5.4.99.28)
12	1889	85	fig|6666666.1075218.peg.1889	Cell division topological specificity factor MinE	bi	26	1889	fig|6666666.1074965.peg.1889	100	Cell division topological specificity factor MinE
12	1890	271	fig|6666666.1075218.peg.1890	Septum site-determining protein MinD	bi	26	1888	fig|6666666.1074965.peg.1888	100	Septum site-determining protein MinD
12	1891	251	fig|6666666.1075218.peg.1891	Septum site-determining protein MinC	bi	26	1887	fig|6666666.1074965.peg.1887	100	Septum site-determining protein MinC
12	1892	312	fig|6666666.1075218.peg.1892	Lipid A biosynthesis lauroyl acyltransferase (EC 2.3.1.241)	bi	26	1886	fig|6666666.1074965.peg.1886	100	Lipid A biosynthesis lauroyl acyltransferase (EC 2.3.1.241)
12	1893	381	fig|6666666.1075218.peg.1893	Patatin	bi	26	1885	fig|6666666.1074965.peg.1885	100	Patatin
12	1894	275	fig|6666666.1075218.peg.1894	Outer-membrane-phospholipid-binding lipoprotein MlaA	bi	26	1884	fig|6666666.1074965.peg.1884	100	Outer-membrane-phospholipid-binding lipoprotein MlaA
12	1895	433	fig|6666666.1075218.peg.1895	Surface lipoprotein	bi	26	1883	fig|6666666.1074965.peg.1883	100	Surface lipoprotein
12	1896	121	fig|6666666.1075218.peg.1896	hypothetical protein	bi	26	1882	fig|6666666.1074965.peg.1882	100	hypothetical protein
12	1897	519	fig|6666666.1075218.peg.1897	hypothetical protein	bi	26	1881	fig|6666666.1074965.peg.1881	100	hypothetical protein
12	1898	287	fig|6666666.1075218.peg.1898	Betaine ABC transporter, substrate-binding protein BetX	bi	26	1880	fig|6666666.1074965.peg.1880	100	Betaine ABC transporter, substrate-binding protein BetX
12	1899	104	fig|6666666.1075218.peg.1899	Inner membrane protein YjcH, clustering with ActP	bi	26	1879	fig|6666666.1074965.peg.1879	100	Inner membrane protein YjcH, clustering with ActP
12	1900	555	fig|6666666.1075218.peg.1900	Acetate permease ActP (cation/acetate symporter)	bi	26	1878	fig|6666666.1074965.peg.1878	100	Acetate permease ActP (cation/acetate symporter)
12	1901	51	fig|6666666.1075218.peg.1901	Transmembrane protein Msl3831	bi	26	1877	fig|6666666.1074965.peg.1877	100	Transmembrane protein Msl3831
12	1902	270	fig|6666666.1075218.peg.1902	Oxidoreductase, short-chain dehydrogenase/reductase family	bi	26	1876	fig|6666666.1074965.peg.1876	99.26	Oxidoreductase, short-chain dehydrogenase/reductase family
12	1903	63	fig|6666666.1075218.peg.1903	Carbon storage regulator	bi	26	1875	fig|6666666.1074965.peg.1875	100	Carbon storage regulator
12	1904	76	fig|6666666.1075218.peg.1904	hypothetical protein	bi	26	1874	fig|6666666.1074965.peg.1874	100	hypothetical protein
12	1905	396	fig|6666666.1075218.peg.1905	Deblocking aminopeptidase (EC 3.4.11.-) @ Cyanophycinase 2 (EC 3.4.15.6)	bi	26	1873	fig|6666666.1074965.peg.1873	99.75	Deblocking aminopeptidase (EC 3.4.11.-) @ Cyanophycinase 2 (EC 3.4.15.6)
12	1906	582	fig|6666666.1075218.peg.1906	Cyanophycin synthase (EC 6.3.2.29)(EC 6.3.2.30)	bi	26	1872	fig|6666666.1074965.peg.1872	100	Cyanophycin synthase (EC 6.3.2.29)(EC 6.3.2.30)
12	1907	596	fig|6666666.1075218.peg.1907	Asparagine synthetase [glutamine-hydrolyzing] (EC 6.3.5.4)	bi	26	1871	fig|6666666.1074965.peg.1871	99.66	Asparagine synthetase [glutamine-hydrolyzing] (EC 6.3.5.4)
12	1908	656	fig|6666666.1075218.peg.1908	tRNA (5-methylaminomethyl-2-thiouridylate)-methyltransferase (EC 2.1.1.61) / FAD-dependent cmnm(5)s(2)U34 oxidoreductase	bi	29	2582	fig|6666666.1074965.peg.2582	99.54	tRNA (5-methylaminomethyl-2-thiouridylate)-methyltransferase (EC 2.1.1.61) / FAD-dependent cmnm(5)s(2)U34 oxidoreductase
12	1909	498	fig|6666666.1075218.peg.1909	UDP-galactose-lipid carrier transferase (EC 2.-.-.-)	bi	29	2581	fig|6666666.1074965.peg.2581	100	UDP-galactose-lipid carrier transferase (EC 2.-.-.-)
12	1910	322	fig|6666666.1075218.peg.1910	putative membrane protein	bi	29	2580	fig|6666666.1074965.peg.2580	99.69	putative membrane protein
12	1911	465	fig|6666666.1075218.peg.1911	Fumarate hydratase class II (EC 4.2.1.2)	bi	29	2579	fig|6666666.1074965.peg.2579	100	Fumarate hydratase class II (EC 4.2.1.2)
12	1912	175	fig|6666666.1075218.peg.1912	hypothetical protein	bi	29	2578	fig|6666666.1074965.peg.2578	100	hypothetical protein
12	1913	99	fig|6666666.1075218.peg.1913	Cell division protein BolA	bi	29	2577	fig|6666666.1074965.peg.2577	100	Cell division protein BolA
12	1914	311	fig|6666666.1075218.peg.1914	Rhodanese domain protein UPF0176	bi	29	2576	fig|6666666.1074965.peg.2576	100	Rhodanese domain protein UPF0176
12	1915	211	fig|6666666.1075218.peg.1915	Thioredoxin	bi	29	2575	fig|6666666.1074965.peg.2575	100	Thioredoxin
12	1916	611	fig|6666666.1075218.peg.1916	Efflux ABC transporter, permease/ATP-binding protein	bi	29	2574	fig|6666666.1074965.peg.2574	100	Efflux ABC transporter, permease/ATP-binding protein
12	1917	819	fig|6666666.1075218.peg.1917	Sensory box/GGDEF family protein	bi	29	2573	fig|6666666.1074965.peg.2573	99.88	Sensory box/GGDEF family protein
12	1918	262	fig|6666666.1075218.peg.1918	Pyrroloquinoline quinone (Coenzyme PQQ) biosynthesis protein C	bi	29	2572	fig|6666666.1074965.peg.2572	99.62	Pyrroloquinoline quinone (Coenzyme PQQ) biosynthesis protein C
12	1919	247	fig|6666666.1075218.peg.1919	Oxidoreductase, short-chain dehydrogenase/reductase family	bi	29	2571	fig|6666666.1074965.peg.2571	100	Oxidoreductase, short-chain dehydrogenase/reductase family
12	1920	224	fig|6666666.1075218.peg.1920	Similar to phosphoglycolate phosphatase, clustered with ubiquinone biosynthesis SAM-dependent O-methyltransferase	bi	29	2570	fig|6666666.1074965.peg.2570	100	Similar to phosphoglycolate phosphatase, clustered with ubiquinone biosynthesis SAM-dependent O-methyltransferase
12	1921	233	fig|6666666.1075218.peg.1921	3-demethylubiquinol 3-O-methyltransferase (EC 2.1.1.64) @ 2-polyprenyl-6-hydroxyphenyl methylase (EC 2.1.1.222)	bi	29	2569	fig|6666666.1074965.peg.2569	100	3-demethylubiquinol 3-O-methyltransferase (EC 2.1.1.64) @ 2-polyprenyl-6-hydroxyphenyl methylase (EC 2.1.1.222)
12	1922	359	fig|6666666.1075218.peg.1922	S-methyl-5-thioribose-1-phosphate isomerase (EC 5.3.1.23)	bi	29	2568	fig|6666666.1074965.peg.2568	100	S-methyl-5-thioribose-1-phosphate isomerase (EC 5.3.1.23)
12	1923	921	fig|6666666.1075218.peg.1923	DNA gyrase subunit A (EC 5.99.1.3)	bi	29	2567	fig|6666666.1074965.peg.2567	99.78	DNA gyrase subunit A (EC 5.99.1.3)
12	1924	364	fig|6666666.1075218.peg.1924	Phosphoserine aminotransferase (EC 2.6.1.52)	bi	29	2566	fig|6666666.1074965.peg.2566	99.72	Phosphoserine aminotransferase (EC 2.6.1.52)
12	1925	365	fig|6666666.1075218.peg.1925	Chorismate mutase I (EC 5.4.99.5) / Prephenate dehydratase (EC 4.2.1.51)	bi	29	2565	fig|6666666.1074965.peg.2565	100	Chorismate mutase I (EC 5.4.99.5) / Prephenate dehydratase (EC 4.2.1.51)
12	1926	747	fig|6666666.1075218.peg.1926	Cyclohexadienyl dehydrogenase (EC 1.3.1.12)(EC 1.3.1.43) / 3-phosphoshikimate 1-carboxyvinyltransferase (EC 2.5.1.19)	bi	29	2564	fig|6666666.1074965.peg.2564	100	Cyclohexadienyl dehydrogenase (EC 1.3.1.12)(EC 1.3.1.43) / 3-phosphoshikimate 1-carboxyvinyltransferase (EC 2.5.1.19)
12	1927	229	fig|6666666.1075218.peg.1927	Cytidylate kinase (EC 2.7.4.25)	bi	29	2563	fig|6666666.1074965.peg.2563	100	Cytidylate kinase (EC 2.7.4.25)
12	1928	559	fig|6666666.1075218.peg.1928	SSU ribosomal protein S1p	bi	29	2562	fig|6666666.1074965.peg.2562	100	SSU ribosomal protein S1p
13	1929	400	fig|6666666.1075218.peg.1929	Glutathione-independent formaldehyde dehydrogenase (EC 1.2.1.46)	bi	21	1420	fig|6666666.1074965.peg.1420	100	Glutathione-independent formaldehyde dehydrogenase (EC 1.2.1.46)
13	1930	302	fig|6666666.1075218.peg.1930	hypothetical protein	bi	21	1419	fig|6666666.1074965.peg.1419	59.87	hypothetical protein
13	1931	306	fig|6666666.1075218.peg.1931	hypothetical protein	uni	21	1418	fig|6666666.1074965.peg.1418	43.33	hypothetical protein
13	1932	83	fig|6666666.1075218.peg.1932	hypothetical protein	bi	21	1417	fig|6666666.1074965.peg.1417	97.56	hypothetical protein
13	1933	91	fig|6666666.1075218.peg.1933	hypothetical protein	bi	21	1416	fig|6666666.1074965.peg.1416	100	hypothetical protein
13	1934	192	fig|6666666.1075218.peg.1934	hypothetical protein	bi	21	1415	fig|6666666.1074965.peg.1415	100	hypothetical protein
13	1935	450	fig|6666666.1075218.peg.1935	Uncharacterized amino acid permease, GabP family	bi	21	1414	fig|6666666.1074965.peg.1414	99.55	Uncharacterized amino acid permease, GabP family
13	1936	297	fig|6666666.1075218.peg.1936	Probable acyltransferase YihG	bi	21	1413	fig|6666666.1074965.peg.1413	98.99	Probable acyltransferase YihG
13	1937	167	fig|6666666.1075218.peg.1937	Ribosomal protein S6--L-glutamate ligase	bi	21	1412	fig|6666666.1074965.peg.1412	100	Ribosomal protein S6--L-glutamate ligase
13	1938	227	fig|6666666.1075218.peg.1938	Response regulator CreB of two-component signal transduction system CreBC	bi	21	1411	fig|6666666.1074965.peg.1411	100	Response regulator CreB of two-component signal transduction system CreBC
13	1939	478	fig|6666666.1075218.peg.1939	Sensory histidine kinase CreC of two-component signal transduction system CreBC	bi	21	1410	fig|6666666.1074965.peg.1410	100	Sensory histidine kinase CreC of two-component signal transduction system CreBC
13	1940	443	fig|6666666.1075218.peg.1940	Inner membrane protein CreD	bi	21	1409	fig|6666666.1074965.peg.1409	99.55	Inner membrane protein CreD
13	1941	208	fig|6666666.1075218.peg.1941	Glutathione S-transferase family protein	bi	21	1408	fig|6666666.1074965.peg.1408	97.1	Glutathione S-transferase family protein
13	1942	223	fig|6666666.1075218.peg.1942	Peptide-methionine (S)-S-oxide reductase MsrA (EC 1.8.4.11)	bi	21	1407	fig|6666666.1074965.peg.1407	100	Peptide-methionine (S)-S-oxide reductase MsrA (EC 1.8.4.11)
13	1943	897	fig|6666666.1075218.peg.1943	Sensory box/GGDEF family protein	bi	21	1406	fig|6666666.1074965.peg.1406	100	Sensory box/GGDEF family protein
13	1944	547	fig|6666666.1075218.peg.1944	Dihydrolipoamide acetyltransferase component of pyruvate dehydrogenase complex (EC 2.3.1.12)	bi	21	1404	fig|6666666.1074965.peg.1404	99.45	Dihydrolipoamide acetyltransferase component of pyruvate dehydrogenase complex (EC 2.3.1.12)
13	1945	882	fig|6666666.1075218.peg.1945	Pyruvate dehydrogenase E1 component (EC 1.2.4.1)	bi	21	1403	fig|6666666.1074965.peg.1403	100	Pyruvate dehydrogenase E1 component (EC 1.2.4.1)
13	1946	978	fig|6666666.1075218.peg.1946	Glutamine synthetase adenylyl-L-tyrosine phosphorylase (EC 2.7.7.89) / Glutamate-ammonia-ligase adenylyltransferase (EC 2.7.7.42)	bi	21	1402	fig|6666666.1074965.peg.1402	100	Glutamine synthetase adenylyl-L-tyrosine phosphorylase (EC 2.7.7.89) / Glutamate-ammonia-ligase adenylyltransferase (EC 2.7.7.42)
13	1947	350	fig|6666666.1075218.peg.1947	ADP-heptose--lipooligosaccharide heptosyltransferase II	bi	21	1401	fig|6666666.1074965.peg.1401	99.71	ADP-heptose--lipooligosaccharide heptosyltransferase II
13	1948	353	fig|6666666.1075218.peg.1948	Lipopolysaccharide core heptosyltransferase I	bi	21	1400	fig|6666666.1074965.peg.1400	100	Lipopolysaccharide core heptosyltransferase I
13	1949	374	fig|6666666.1075218.peg.1949	UDP-glucose:(heptosyl) LPS alpha1,3-glucosyltransferase WaaG	bi	21	1399	fig|6666666.1074965.peg.1399	100	UDP-glucose:(heptosyl) LPS alpha1,3-glucosyltransferase WaaG
13	1950	269	fig|6666666.1075218.peg.1950	Lipopolysaccharide core heptose(I) kinase RfaP	bi	21	1398	fig|6666666.1074965.peg.1398	100	Lipopolysaccharide core heptose(I) kinase RfaP
13	1951	245	fig|6666666.1075218.peg.1951	Heptose kinase WapQ, eukaryotic type	bi	21	1397	fig|6666666.1074965.peg.1397	99.59	Heptose kinase WapQ, eukaryotic type
13	1952	251	fig|6666666.1075218.peg.1952	InaA protein	bi	21	1396	fig|6666666.1074965.peg.1396	100	InaA protein
13	1953	481	fig|6666666.1075218.peg.1953	Serine/threonine protein kinase	bi	21	1395	fig|6666666.1074965.peg.1395	100	Serine/threonine protein kinase
13	1954	934	fig|6666666.1075218.peg.1954	hypothetical protein	bi	21	1393	fig|6666666.1074965.peg.1393	100	hypothetical protein
13	1955	59	fig|6666666.1075218.peg.1955	FIG00953361: hypothetical protein	bi	21	1392	fig|6666666.1074965.peg.1392	100	FIG00953361: hypothetical protein
13	1956	382	fig|6666666.1075218.peg.1956	putative iron-regulated membrane protein	bi	21	1391	fig|6666666.1074965.peg.1391	99.73	putative iron-regulated membrane protein
13	1957	811	fig|6666666.1075218.peg.1957	Ferrichrome-iron receptor @ Ferric siderophore receptor, TonB dependent	bi	21	1390	fig|6666666.1074965.peg.1390	71.2	Ferrichrome-iron receptor @ Ferric siderophore receptor, TonB dependent
13	1958	319	fig|6666666.1075218.peg.1958	Putative transmembrane sensor	bi	21	1389	fig|6666666.1074965.peg.1389	99.69	Putative transmembrane sensor
13	1959	173	fig|6666666.1075218.peg.1959	RNA polymerase ECF-type sigma factor	bi	21	1388	fig|6666666.1074965.peg.1388	100	RNA polymerase ECF-type sigma factor
13	1960	237	fig|6666666.1075218.peg.1960	Exonuclease	bi	21	1387	fig|6666666.1074965.peg.1387	99.58	Exonuclease
13	1961	646	fig|6666666.1075218.peg.1961	Predicted signal-transduction protein containing cAMP-binding and CBS domains	bi	21	1386	fig|6666666.1074965.peg.1386	100	Predicted signal-transduction protein containing cAMP-binding and CBS domains
13	1962	148	fig|6666666.1075218.peg.1962	Response regulator	bi	21	1385	fig|6666666.1074965.peg.1385	100	Response regulator
13	1963	726	fig|6666666.1075218.peg.1963	Malate synthase G (EC 2.3.3.9)	bi	21	1384	fig|6666666.1074965.peg.1384	100	Malate synthase G (EC 2.3.3.9)
13	1964	173	fig|6666666.1075218.peg.1964	GcvR-like protein	bi	21	1383	fig|6666666.1074965.peg.1383	99.42	GcvR-like protein
13	1965	296	fig|6666666.1075218.peg.1965	Uncharacterized inner membrane protein RarD	bi	21	1382	fig|6666666.1074965.peg.1382	99.66	Uncharacterized inner membrane protein RarD
13	1966	325	fig|6666666.1075218.peg.1966	YihE protein, required for LPS synthesis	bi	21	1381	fig|6666666.1074965.peg.1381	100	YihE protein, required for LPS synthesis
13	1967	255	fig|6666666.1075218.peg.1967	DNA-binding domain of ModE / Molybdate-binding domain of ModE	bi	21	1380	fig|6666666.1074965.peg.1380	99.61	DNA-binding domain of ModE / Molybdate-binding domain of ModE
13	1968	244	fig|6666666.1075218.peg.1968	Competence protein F homolog, phosphoribosyltransferase domain; protein YhgH required for utilization of DNA as sole source of carbon and energy	bi	21	1379	fig|6666666.1074965.peg.1379	99.18	Competence protein F homolog, phosphoribosyltransferase domain; protein YhgH required for utilization of DNA as sole source of carbon and energy
13	1969	353	fig|6666666.1075218.peg.1969	Biotin synthase (EC 2.8.1.6)	bi	21	1378	fig|6666666.1074965.peg.1378	100	Biotin synthase (EC 2.8.1.6)
13	1970	398	fig|6666666.1075218.peg.1970	8-amino-7-oxononanoate synthase (EC 2.3.1.47)	bi	21	1377	fig|6666666.1074965.peg.1377	100	8-amino-7-oxononanoate synthase (EC 2.3.1.47)
13	1971	244	fig|6666666.1075218.peg.1971	Pimeloyl-[acyl-carrier protein] methyl ester esterase BioH (EC 3.1.1.85)	bi	21	1376	fig|6666666.1074965.peg.1376	100	Pimeloyl-[acyl-carrier protein] methyl ester esterase BioH (EC 3.1.1.85)
13	1972	273	fig|6666666.1075218.peg.1972	Malonyl-[acyl-carrier protein] O-methyltransferase (EC 2.1.1.197)	bi	21	1375	fig|6666666.1074965.peg.1375	100	Malonyl-[acyl-carrier protein] O-methyltransferase (EC 2.1.1.197)
13	1973	227	fig|6666666.1075218.peg.1973	Dethiobiotin synthase BioD (EC 6.3.3.3)	bi	21	1374	fig|6666666.1074965.peg.1374	100	Dethiobiotin synthase BioD (EC 6.3.3.3)
13	1974	105	fig|6666666.1075218.peg.1974	Methyl-accepting chemotaxis protein	bi	21	1373	fig|6666666.1074965.peg.1373	94.23	Methyl-accepting chemotaxis protein
13	1975	602	fig|6666666.1075218.peg.1975	Long chain acyl-CoA dehydrogenase [fadN-fadA-fadE operon] (EC 1.3.8.8)	bi	21	1372	fig|6666666.1074965.peg.1372	100	Long chain acyl-CoA dehydrogenase [fadN-fadA-fadE operon] (EC 1.3.8.8)
13	1976	428	fig|6666666.1075218.peg.1976	GGDEF domain protein	bi	21	1371	fig|6666666.1074965.peg.1371	100	GGDEF domain protein
13	1977	593	fig|6666666.1075218.peg.1977	Acyl-CoA dehydrogenase 2 [fadN-fadA-fadE operon] (EC 1.3.8.7)	bi	21	1370	fig|6666666.1074965.peg.1370	99.83	Acyl-CoA dehydrogenase 2 [fadN-fadA-fadE operon] (EC 1.3.8.7)
13	1978	308	fig|6666666.1075218.peg.1978	Transcriptional regulator, LysR family	bi	21	1369	fig|6666666.1074965.peg.1369	100	Transcriptional regulator, LysR family
13	1979	427	fig|6666666.1075218.peg.1979	N-acetylornithine aminotransferase (EC 2.6.1.11)	bi	21	1368	fig|6666666.1074965.peg.1368	99.53	N-acetylornithine aminotransferase (EC 2.6.1.11)
13	1980	53	fig|6666666.1075218.peg.1980	UPF0057 membrane protein YqaE	bi	21	1367	fig|6666666.1074965.peg.1367	100	UPF0057 membrane protein YqaE
13	1981	611	fig|6666666.1075218.peg.1981	Prolyl oligopeptidase family protein	bi	21	1366	fig|6666666.1074965.peg.1366	99.67	Prolyl oligopeptidase family protein
13	1982	387	fig|6666666.1075218.peg.1982	Coenzyme PQQ synthesis protein E	bi	21	1365	fig|6666666.1074965.peg.1365	99.74	Coenzyme PQQ synthesis protein E
13	1983	92	fig|6666666.1075218.peg.1983	Coenzyme PQQ synthesis protein D	bi	21	1364	fig|6666666.1074965.peg.1364	100	Coenzyme PQQ synthesis protein D
13	1984	252	fig|6666666.1075218.peg.1984	Pyrroloquinoline-quinone synthase (EC 1.3.3.11)	bi	21	1363	fig|6666666.1074965.peg.1363	99.6	Pyrroloquinoline-quinone synthase (EC 1.3.3.11)
13	1985	304	fig|6666666.1075218.peg.1985	Coenzyme PQQ synthesis protein B	bi	21	1362	fig|6666666.1074965.peg.1362	100	Coenzyme PQQ synthesis protein B
13	1986	759	fig|6666666.1075218.peg.1986	Coenzyme PQQ synthesis protein F	bi	21	1361	fig|6666666.1074965.peg.1361	99.87	Coenzyme PQQ synthesis protein F
13	1987	265	fig|6666666.1075218.peg.1987	5-aminopentanamidase (EC 3.5.1.30) / Aliphatic amidase AmiE (EC 3.5.1.4)	bi	21	1360	fig|6666666.1074965.peg.1360	99.62	5-aminopentanamidase (EC 3.5.1.30) / Aliphatic amidase AmiE (EC 3.5.1.4)
13	1988	561	fig|6666666.1075218.peg.1988	Lysine 2-monooxygenase (EC 1.13.12.2)	bi	21	1359	fig|6666666.1074965.peg.1359	99.82	Lysine 2-monooxygenase (EC 1.13.12.2)
13	1989	154	fig|6666666.1075218.peg.1989	Transcriptional regulator, AsnC family	bi	21	1358	fig|6666666.1074965.peg.1358	100	Transcriptional regulator, AsnC family
13	1990	185	fig|6666666.1075218.peg.1990	Serine acetyltransferase (EC 2.3.1.30)	bi	21	1357	fig|6666666.1074965.peg.1357	100	Serine acetyltransferase (EC 2.3.1.30)
13	1991	224	fig|6666666.1075218.peg.1991	hypothetical protein	bi	21	1356	fig|6666666.1074965.peg.1356	100	hypothetical protein
13	1992	812	fig|6666666.1075218.peg.1992	Quinate/shikimate dehydrogenase [Pyrroloquinoline-quinone] (EC 1.1.5.8)	bi	21	1355	fig|6666666.1074965.peg.1355	100	Quinate/shikimate dehydrogenase [Pyrroloquinoline-quinone] (EC 1.1.5.8)
13	1993	431	fig|6666666.1075218.peg.1993	Porin B precursor	bi	21	1354	fig|6666666.1074965.peg.1354	99.53	Porin B precursor
13	1994	1248	fig|6666666.1075218.peg.1994	Sensory box protein	bi	21	1353	fig|6666666.1074965.peg.1353	99.68	Sensory box protein
13	1995	616	fig|6666666.1075218.peg.1995	RNA polymerase sigma factor RpoD	bi	21	1352	fig|6666666.1074965.peg.1352	100	RNA polymerase sigma factor RpoD
13	1996	661	fig|6666666.1075218.peg.1996	DNA primase DnaG	bi	21	1351	fig|6666666.1074965.peg.1351	99.85	DNA primase DnaG
13	1997	72	fig|6666666.1075218.peg.1997	SSU ribosomal protein S21p	bi	21	1350	fig|6666666.1074965.peg.1350	100	SSU ribosomal protein S21p
[truncated: 3,175 more rows]
