# Supplementary material for: Plant growth-promoting bacteria as biological control agents for sustainable agriculture: targeting root-knot nematodes
Source: Front Plant Sci. 2025 Aug 19;16:1567265. doi: 10.3389/fpls.2025.1567265 (PMC12401914; doi:10.3389/fpls.2025.1567265)
Supplement: Supplementary file 3 [file Table2.xlsx]

## Sheet: table (1)
Table S3. Genome comparison of Pseudomonas capeferrum UC_21.3 A.1 against Pseudomonas capeferrum UC_21.30 A.1.
			Pseudomonas sp. UC_21_3A_1					Pseudomonas sp. UC_21_30A_1
Contig	Gene	Length	Gene id	function	Hit	Contig	Gene	Gene id	percent identity 6666666.1075218	function
1	1	71	fig|6666666.1074965.peg.1	hypothetical protein	bi	8	1273	fig|6666666.1075218.peg.1273	100	hypothetical protein
1	2	200	fig|6666666.1074965.peg.2	Mobile element protein	bi	8	1272	fig|6666666.1075218.peg.1272	100	Mobile element protein
1	3	88	fig|6666666.1074965.peg.3	hypothetical protein	bi	8	1271	fig|6666666.1075218.peg.1271	100	hypothetical protein
1	4	206	fig|6666666.1074965.peg.4	Transporter, LysE family	bi	8	1270	fig|6666666.1075218.peg.1270	99.51	Transporter, LysE family
1	5	64	fig|6666666.1074965.peg.5	putative lipoprotein	bi	8	1269	fig|6666666.1075218.peg.1269	100	putative lipoprotein
1	6	814	fig|6666666.1074965.peg.6	Ferrichrome-iron receptor	bi	8	1268	fig|6666666.1075218.peg.1268	99.88	Ferrichrome-iron receptor
1	7	322	fig|6666666.1074965.peg.7	hypothetical protein	bi	8	1267	fig|6666666.1075218.peg.1267	100	hypothetical protein
1	8	177	fig|6666666.1074965.peg.8	RNA polymerase ECF-type sigma factor	bi	8	1266	fig|6666666.1075218.peg.1266	99.43	RNA polymerase ECF-type sigma factor
1	9	546	fig|6666666.1074965.peg.9	Malate:quinone oxidoreductase (EC 1.1.5.4)	bi	8	1265	fig|6666666.1075218.peg.1265	99.82	Malate:quinone oxidoreductase (EC 1.1.5.4)
1	10	103	fig|6666666.1074965.peg.10	Transcriptional regulator, ArsR family	bi	8	1264	fig|6666666.1075218.peg.1264	100	Transcriptional regulator, ArsR family
1	11	364	fig|6666666.1074965.peg.11	xenobiotic reductase A	bi	8	1263	fig|6666666.1075218.peg.1263	100	xenobiotic reductase A
1	12	419	fig|6666666.1074965.peg.12	D-amino acid dehydrogenase family protein in hydroxy-L-proline catabolic cluster	bi	8	1262	fig|6666666.1075218.peg.1262	99.04	D-amino acid dehydrogenase family protein in hydroxy-L-proline catabolic cluster
1	13	526	fig|6666666.1074965.peg.13	2,5-dioxovalerate dehydrogenase (EC 1.2.1.26)	bi	8	1261	fig|6666666.1075218.peg.1261	96.19	2,5-dioxovalerate dehydrogenase (EC 1.2.1.26)
1	14	316	fig|6666666.1074965.peg.14	1-pyrroline-4-hydroxy-2-carboxylate deaminase (EC 3.5.4.22)	bi	8	1260	fig|6666666.1075218.peg.1260	99.05	1-pyrroline-4-hydroxy-2-carboxylate deaminase (EC 3.5.4.22)
1	15	309	fig|6666666.1074965.peg.15	4-hydroxyproline epimerase (EC 5.1.1.8)	bi	8	1259	fig|6666666.1075218.peg.1259	99.68	4-hydroxyproline epimerase (EC 5.1.1.8)
1	16	539	fig|6666666.1074965.peg.16	Amino acid permease in 4-hydroxyproline catabolic gene cluster	bi	8	1258	fig|6666666.1075218.peg.1258	100	Amino acid permease in 4-hydroxyproline catabolic gene cluster
1	17	261	fig|6666666.1074965.peg.17	Transcriptional regulator, AraC family	bi	8	1257	fig|6666666.1075218.peg.1257	99.62	Transcriptional regulator, AraC family
1	18	296	fig|6666666.1074965.peg.18	LysR-family transcriptional regulator PA5179	bi	8	1256	fig|6666666.1075218.peg.1256	100	LysR-family transcriptional regulator PA5179
1	19	180	fig|6666666.1074965.peg.19	Molybdenum cofactor biosynthesis protein MoaB	bi	8	1255	fig|6666666.1075218.peg.1255	100	Molybdenum cofactor biosynthesis protein MoaB
1	20	300	fig|6666666.1074965.peg.20	probable membrane protein STY1534	bi	8	1254	fig|6666666.1075218.peg.1254	100	probable membrane protein STY1534
1	21	335	fig|6666666.1074965.peg.21	GTP 3',8-cyclase (EC 4.1.99.22)	bi	8	1253	fig|6666666.1075218.peg.1253	100	GTP 3',8-cyclase (EC 4.1.99.22)
1	22	777	fig|6666666.1074965.peg.22	Putative formate dehydrogenase oxidoreductase protein	bi	8	1252	fig|6666666.1075218.peg.1252	99.74	Putative formate dehydrogenase oxidoreductase protein
1	23	154	fig|6666666.1074965.peg.23	DNA-binding transcriptional activator DecR, AsnC family	bi	8	1251	fig|6666666.1075218.peg.1251	100	DNA-binding transcriptional activator DecR, AsnC family
1	24	391	fig|6666666.1074965.peg.24	Cystathionine gamma-lyase (EC 4.4.1.1)	bi	8	1250	fig|6666666.1075218.peg.1250	100	Cystathionine gamma-lyase (EC 4.4.1.1)
1	25	79	fig|6666666.1074965.peg.25	hypothetical protein	bi	8	1249	fig|6666666.1075218.peg.1249	100	hypothetical protein
1	26	546	fig|6666666.1074965.peg.26	Lipid A phosphoethanolamine transferase, putative	bi	8	1248	fig|6666666.1075218.peg.1248	99.63	Lipid A phosphoethanolamine transferase, putative
1	27	378	fig|6666666.1074965.peg.27	Ribonuclease D (EC 3.1.26.3)	bi	8	1247	fig|6666666.1075218.peg.1247	100	Ribonuclease D (EC 3.1.26.3)
1	28	98	fig|6666666.1074965.peg.28	Protein YcgL	bi	8	1246	fig|6666666.1075218.peg.1246	98.97	Protein YcgL
1	29	311	fig|6666666.1074965.peg.29	D-3-phosphoglycerate dehydrogenase (EC 1.1.1.95)	bi	8	1245	fig|6666666.1075218.peg.1245	99.68	D-3-phosphoglycerate dehydrogenase (EC 1.1.1.95)
1	30	198	fig|6666666.1074965.peg.30	Nitroreductase family protein	bi	8	1244	fig|6666666.1075218.peg.1244	99.49	Nitroreductase family protein
1	31	150	fig|6666666.1074965.peg.31	UPF0260 protein YcgN	bi	8	1243	fig|6666666.1075218.peg.1243	99.33	UPF0260 protein YcgN
1	32	405	fig|6666666.1074965.peg.32	hypothetical protein	bi	8	1242	fig|6666666.1075218.peg.1242	99.5	hypothetical protein
1	33	114	fig|6666666.1074965.peg.33	hypothetical protein	bi	8	1241	fig|6666666.1075218.peg.1241	100	hypothetical protein
1	34	243	fig|6666666.1074965.peg.34	Transcriptional regulator, GntR family	bi	8	1240	fig|6666666.1075218.peg.1240	100	Transcriptional regulator, GntR family
1	35	440	fig|6666666.1074965.peg.35	Putative oxidoreductase	bi	8	1239	fig|6666666.1075218.peg.1239	98.18	Putative oxidoreductase
1	36	443	fig|6666666.1074965.peg.36	Uncharacterized MFS-type transporter	bi	8	1238	fig|6666666.1075218.peg.1238	99.55	Uncharacterized MFS-type transporter
1	37	301	fig|6666666.1074965.peg.37	Dihydrodipicolinate synthase family	bi	8	1237	fig|6666666.1075218.peg.1237	100	Dihydrodipicolinate synthase family
1	38	497	fig|6666666.1074965.peg.38	Aldehyde dehydrogenase (EC 1.2.1.3)	bi	8	1236	fig|6666666.1075218.peg.1236	100	Aldehyde dehydrogenase (EC 1.2.1.3)
1	39	157	fig|6666666.1074965.peg.39	RNA methyltransferase, TrmH family	bi	8	1235	fig|6666666.1075218.peg.1235	100	RNA methyltransferase, TrmH family
1	40	124	fig|6666666.1074965.peg.40	Uncharacterized protein YajD	bi	8	1234	fig|6666666.1075218.peg.1234	100	Uncharacterized protein YajD
1	41	93	fig|6666666.1074965.peg.41	FIG00955239: hypothetical protein	bi	8	1233	fig|6666666.1075218.peg.1233	100	FIG00955239: hypothetical protein
1	42	681	fig|6666666.1074965.peg.42	Protease II (EC 3.4.21.83)	bi	8	1232	fig|6666666.1075218.peg.1232	99.41	Protease II (EC 3.4.21.83)
1	43	165	fig|6666666.1074965.peg.43	Uncharacterized MFS-type transporter	bi	8	1231	fig|6666666.1075218.peg.1231	100	Uncharacterized MFS-type transporter
1	44	258	fig|6666666.1074965.peg.44	Putative glutamine amidotransferase YafJ	bi	8	1230	fig|6666666.1075218.peg.1230	100	Putative glutamine amidotransferase YafJ
1	45	174	fig|6666666.1074965.peg.45	hypothetical protein	bi	8	1229	fig|6666666.1075218.peg.1229	99.42	hypothetical protein
1	46	306	fig|6666666.1074965.peg.46	Transcriptional regulator, LysR family	bi	8	1228	fig|6666666.1075218.peg.1228	100	Transcriptional regulator, LysR family
1	47	39	fig|6666666.1074965.peg.47	hypothetical protein	bi	8	1227	fig|6666666.1075218.peg.1227	100	hypothetical protein
1	48	429	fig|6666666.1074965.peg.48	Uncharacterized MFS-type transporter	bi	8	1226	fig|6666666.1075218.peg.1226	99.53	Uncharacterized MFS-type transporter
1	49	260	fig|6666666.1074965.peg.49	Lactam utilization protein LamB	bi	8	1225	fig|6666666.1075218.peg.1225	99.61	Lactam utilization protein LamB
1	50	232	fig|6666666.1074965.peg.50	Allophanate hydrolase 2 subunit 1 (EC 3.5.1.54)	bi	8	1224	fig|6666666.1075218.peg.1224	100	Allophanate hydrolase 2 subunit 1 (EC 3.5.1.54)
1	51	306	fig|6666666.1074965.peg.51	Allophanate hydrolase 2 subunit 2 (EC 3.5.1.54)	bi	8	1223	fig|6666666.1075218.peg.1223	99.67	Allophanate hydrolase 2 subunit 2 (EC 3.5.1.54)
1	52	264	fig|6666666.1074965.peg.52	YD repeat protein	bi	8	1222	fig|6666666.1075218.peg.1222	99.24	YD repeat protein
1	53	393	fig|6666666.1074965.peg.53	hypothetical protein	bi	8	1221	fig|6666666.1075218.peg.1221	100	hypothetical protein
1	54	282	fig|6666666.1074965.peg.54	ATPase associated with various cellular activities, AAA_5	bi	8	1220	fig|6666666.1075218.peg.1220	100	ATPase associated with various cellular activities, AAA_5
1	55	53	fig|6666666.1074965.peg.55	hypothetical protein	bi	8	1219	fig|6666666.1075218.peg.1219	100	hypothetical protein
1	56	358	fig|6666666.1074965.peg.56	hypothetical protein	bi	8	1218	fig|6666666.1075218.peg.1218	99.44	hypothetical protein
1	57	325	fig|6666666.1074965.peg.57	Cysteine synthase (EC 2.5.1.47)	bi	8	1217	fig|6666666.1075218.peg.1217	100	Cysteine synthase (EC 2.5.1.47)
1	58	312	fig|6666666.1074965.peg.58	Aspartyl/asparaginyl beta-hydroxylase and related dioxygenases	bi	8	1216	fig|6666666.1075218.peg.1216	99.36	Aspartyl/asparaginyl beta-hydroxylase and related dioxygenases
1	59	551	fig|6666666.1074965.peg.59	PvdE, pyoverdine ABC export system, fused ATPase and permease components	bi	8	1215	fig|6666666.1075218.peg.1215	99.82	PvdE, pyoverdine ABC export system, fused ATPase and permease components
1	60	151	fig|6666666.1074965.peg.60	Azurin	bi	8	1214	fig|6666666.1075218.peg.1214	98	Azurin
1	61	328	fig|6666666.1074965.peg.61	SyrP-like protein	bi	8	1213	fig|6666666.1075218.peg.1213	100	SyrP-like protein
1	62	2159	fig|6666666.1074965.peg.62	Polyketide synthase modules and related proteins	bi	8	1212	fig|6666666.1075218.peg.1212	99.4	Polyketide synthase modules and related proteins
1	63	2618	fig|6666666.1074965.peg.63	Polyketide synthase modules and related proteins	bi	8	1211	fig|6666666.1075218.peg.1211	99.43	Polyketide synthase modules and related proteins
1	64	1118	fig|6666666.1074965.peg.64	Polyketide synthase modules and related proteins	uni	8	1211	fig|6666666.1075218.peg.1211	43.44	Polyketide synthase modules and related proteins
1	65	5890	fig|6666666.1074965.peg.65	Polyketide synthase modules and related proteins	uni	8	1211	fig|6666666.1075218.peg.1211	52.29	Polyketide synthase modules and related proteins
1	66	820	fig|6666666.1074965.peg.66	Outer membrane ferripyoverdine receptor FpvA, TonB-dependent	uni	53	4376	fig|6666666.1075218.peg.4376	39.68	TonB-dependent siderophore receptor
1	67	287	fig|6666666.1074965.peg.67	PvdO, pyoverdine responsive serine/threonine kinase (predicted by OlgaV)	-	-	-	-	0	-
1	68	294	fig|6666666.1074965.peg.68	putative membrane protein	-	-	-	-	0	-
1	69	153	fig|6666666.1074965.peg.69	hypothetical protein	-	-	-	-	0	-
1	70	292	fig|6666666.1074965.peg.70	Permease of the drug/metabolite transporter (DMT) superfamily	uni	2	785	fig|6666666.1075218.peg.785	32.62	Permease of the drug/metabolite transporter (DMT) superfamily
1	71	572	fig|6666666.1074965.peg.71	Isocitrate dehydrogenase phosphatase (EC 2.7.11.5)/kinase (EC 3.1.3.-)	-	-	-	-	0	-
1	72	287	fig|6666666.1074965.peg.72	putative lipoprotein	-	-	-	-	0	-
1	73	279	fig|6666666.1074965.peg.73	hypothetical protein	-	-	-	-	0	-
1	74	127	fig|6666666.1074965.peg.74	hypothetical protein	-	-	-	-	0	-
1	75	491	fig|6666666.1074965.peg.75	3-dehydroshikimate dehydratase (EC 4.2.1.118)	-	-	-	-	0	-
1	76	60	fig|6666666.1074965.peg.76	UPF0337 protein Pfl_4351	-	-	-	-	0	-
1	77	320	fig|6666666.1074965.peg.77	Inner membrane protein YihY, formerly thought to be RNase BN	-	-	-	-	0	-
1	78	179	fig|6666666.1074965.peg.78	Peptide deformylase (EC 3.5.1.88)	uni	11	1740	fig|6666666.1075218.peg.1740	41.45	Peptide deformylase (EC 3.5.1.88)
1	79	167	fig|6666666.1074965.peg.79	Acetyltransferase, GNAT family	-	-	-	-	0	-
1	80	86	fig|6666666.1074965.peg.80	Type IIA topoisomerase (DNA gyrase/topo II, topoisomerase IV), A subunit	uni	11	1768	fig|6666666.1075218.peg.1768	39.58	hypothetical protein
1	81	454	fig|6666666.1074965.peg.81	Transcriptional regulator, GntR family domain / Aspartate aminotransferase (EC 2.6.1.1)	uni	16	2673	fig|6666666.1075218.peg.2673	32.53	Transcriptional regulator, GntR family domain / Aspartate aminotransferase (EC 2.6.1.1)
1	82	320	fig|6666666.1074965.peg.82	pyridoxal-phosphate dependent enzyme family protein	uni	12	1812	fig|6666666.1075218.peg.1812	36.79	Cysteine synthase B (EC 2.5.1.47)
1	83	215	fig|6666666.1074965.peg.83	Transporter, LysE family	-	-	-	-	0	-
1	84	142	fig|6666666.1074965.peg.84	Ketosteroid isomerase homolog	-	-	-	-	0	-
1	85	115	fig|6666666.1074965.peg.85	hypothetical protein	-	-	-	-	0	-
1	86	162	fig|6666666.1074965.peg.86	Ligand-binding SRPBCC domain protein family	-	-	-	-	0	-
1	87	413	fig|6666666.1074965.peg.87	RNA polymerase ECF-type sigma factor	-	-	-	-	0	-
1	88	157	fig|6666666.1074965.peg.88	enoyl-CoA hydratase, R-specific	uni	19	2910	fig|6666666.1075218.peg.2910	37.65	Probable (3R)-hydroxyacyl-CoA dehydratase HtdX
1	89	315	fig|6666666.1074965.peg.89	Lysophospholipase (EC 3.1.1.5); Monoglyceride lipase (EC 3.1.1.23)	uni	26	3086	fig|6666666.1075218.peg.3086	23.19	Lysophospholipase (EC 3.1.1.5)
1	90	563	fig|6666666.1074965.peg.90	Long-chain-fatty-acid--CoA ligase (EC 6.2.1.3)	uni	1	723	fig|6666666.1075218.peg.723	31.65	Acetoacetyl-CoA synthetase [leucine] (EC 6.2.1.16)
1	91	566	fig|6666666.1074965.peg.91	Long-chain-fatty-acid--CoA ligase (EC 6.2.1.3)	uni	2	873	fig|6666666.1075218.peg.873	31.86	Acetoacetyl-CoA synthetase (EC 6.2.1.16) / Long-chain-fatty-acid--CoA ligase (EC 6.2.1.3)
1	92	436	fig|6666666.1074965.peg.92	Putative oxidoreductase	uni	72	4820	fig|6666666.1075218.peg.4820	44.55	FAD-dependent oxidoreductase
1	93	455	fig|6666666.1074965.peg.93	glutamine synthetase family protein	uni	26	3060	fig|6666666.1075218.peg.3060	43.72	glutamine synthetase family protein
1	94	1302	fig|6666666.1074965.peg.94	ATP-dependent helicase HrpA	uni	26	3476	fig|6666666.1075218.peg.3476	36.15	ATP-dependent helicase HrpB
1	95	374	fig|6666666.1074965.peg.95	beta-ketodecanoyl-[acyl-carrier-protein] synthase (EC 2.3.1.207)	-	-	-	-	0	-
1	96	415	fig|6666666.1074965.peg.96	Outer membrane receptor for ferric coprogen and ferric-rhodotorulic acid	-	-	-	-	0	-
1	97	376	fig|6666666.1074965.peg.97	FIG110192: hypothetical protein	-	-	-	-	0	-
1	98	611	fig|6666666.1074965.peg.98	Efflux ABC transporter, permease/ATP-binding protein Atu2242	uni	1	210	fig|6666666.1075218.peg.210	48.43	Efflux ABC transporter, permease/ATP-binding protein Atu2242
1	99	186	fig|6666666.1074965.peg.99	Peptidyl-prolyl cis-trans isomerase PpiA precursor (EC 5.2.1.8)	uni	9	1414	fig|6666666.1075218.peg.1414	51.55	Peptidyl-prolyl cis-trans isomerase PpiB (EC 5.2.1.8)
1	100	271	fig|6666666.1074965.peg.100	Beta-ketoadipate enol-lactone hydrolase, putative	uni	10	1577	fig|6666666.1075218.peg.1577	36.19	Hydrolase, alpha/beta fold family
1	101	308	fig|6666666.1074965.peg.101	Transcriptional regulator, LysR family	uni	26	3321	fig|6666666.1075218.peg.3321	29.55	Transcriptional regulator PA4989, LysR family
1	102	105	fig|6666666.1074965.peg.102	hypothetical protein	-	-	-	-	0	-
1	103	200	fig|6666666.1074965.peg.103	FMN-dependent NADH-azoreductase (EC 1.7.1.6)	uni	9	1452	fig|6666666.1075218.peg.1452	39.49	FMN-dependent NADH-azoreductase (EC 1.7.1.6)
1	104	292	fig|6666666.1074965.peg.104	MadN protein	-	-	-	-	0	-
1	105	68	fig|6666666.1074965.peg.105	TRANSPORTER	-	-	-	-	0	-
1	106	434	fig|6666666.1074965.peg.106	Miniconductance mechanosensitive channel YbdG	-	-	-	-	0	-
1	107	454	fig|6666666.1074965.peg.107	ATP-dependent RNA helicase SrmB	uni	26	3482	fig|6666666.1075218.peg.3482	41.35	ATP-dependent RNA helicase PA3950
1	108	91	fig|6666666.1074965.peg.108	hypothetical protein	-	-	-	-	0	-
1	109	98	fig|6666666.1074965.peg.109	Addiction module antidote protein	uni	78	5024	fig|6666666.1075218.peg.5024	40	Addiction module antidote protein
1	110	132	fig|6666666.1074965.peg.110	hypothetical protein	-	-	-	-	0	-
1	111	309	fig|6666666.1074965.peg.111	Permease of the drug/metabolite transporter (DMT) superfamily	uni	26	3389	fig|6666666.1075218.peg.3389	25.28	Permease of the drug/metabolite transporter (DMT) superfamily
1	112	394	fig|6666666.1074965.peg.112	Uncharacterized MFS-type transporter	-	-	-	-	0	-
1	113	298	fig|6666666.1074965.peg.113	LysR family transcriptional regulator similar to YneJ	uni	53	4289	fig|6666666.1075218.peg.4289	47.57	LysR family transcriptional regulator YneJ
1	114	43	fig|6666666.1074965.peg.114	FIG00954170: hypothetical protein	-	-	-	-	0	-
1	115	460	fig|6666666.1074965.peg.115	sodium-solute symporter, putative	uni	26	3304	fig|6666666.1075218.peg.3304	26.74	Proline/sodium symporter PutP (TC 2.A.21.2.1) @ Propionate/sodium symporter
1	116	317	fig|6666666.1074965.peg.116	Guanidinobutyrase (EC 3.5.3.7)	uni	1	250	fig|6666666.1075218.peg.250	37.28	Arginase/agmatinase/formimionoglutamate hydrolase, arginase family
1	117	298	fig|6666666.1074965.peg.117	Transcriptional regulator GbuR	uni	1	251	fig|6666666.1075218.peg.251	45.73	Transcriptional regulator, LysR family
1	118	522	fig|6666666.1074965.peg.118	Aerotaxis sensor receptor protein	uni	14	2101	fig|6666666.1075218.peg.2101	53.64	Methyl-accepting chemotaxis sensor/transducer protein
1	119	200	fig|6666666.1074965.peg.119	Uncharacterized conserved protein YfiP, contains DTW domain	uni	12	1793	fig|6666666.1075218.peg.1793	29.27	Uncharacterized conserved protein YfiP, contains DTW domain
1	120	458	fig|6666666.1074965.peg.120	Type I secretion outer membrane protein, TolC family @ Type I secretion system, outer membrane component LapE	uni	1	385	fig|6666666.1075218.peg.385	24.75	Type I secretion outer membrane protein, TolC family
1	121	122	fig|6666666.1074965.peg.121	Inner membrane protein YbaN	uni	15	2295	fig|6666666.1075218.peg.2295	33.64	Inner membrane protein YbaN
1	122	196	fig|6666666.1074965.peg.122	hypothetical protein	-	-	-	-	0	-
1	123	715	fig|6666666.1074965.peg.123	ATP-dependent DNA helicase RecQ	uni	62	4733	fig|6666666.1075218.peg.4733	25.94	Uncharacterized ATP-dependent DNA helicase PA3272
1	124	146	fig|6666666.1074965.peg.124	Transcriptional regulator SlyA	uni	78	5154	fig|6666666.1075218.peg.5154	38.28	Transcriptional regulator, MarR family
1	125	729	fig|6666666.1074965.peg.125	bifunctional outer membrane translocase / extracellular lipase, PlpD	uni	43	4081	fig|6666666.1075218.peg.4081	33.78	FIG00613342: Bacterial patatin-like phospholipase domain containing protein
1	126	94	fig|6666666.1074965.peg.126	hypothetical protein	-	-	-	-	0	-
1	127	297	fig|6666666.1074965.peg.127	Permease of the drug/metabolite transporter (DMT) superfamily	uni	7	1106	fig|6666666.1075218.peg.1106	46.37	Permease of the drug/metabolite transporter (DMT) superfamily
1	128	258	fig|6666666.1074965.peg.128	Transcriptional regulator, AraC family	uni	62	4664	fig|6666666.1075218.peg.4664	39.77	Transcriptional regulator, AraC family
1	129	271	fig|6666666.1074965.peg.129	Ser/Thr protein phosphatase family protein, UDP-2,3-diacylglucosamine hydrolase (EC 3.6.1.-) homolog	-	-	-	-	0	-
1	130	104	fig|6666666.1074965.peg.130	hypothetical protein	-	-	-	-	0	-
1	131	354	fig|6666666.1074965.peg.131	Transcriptional regulator, AraC family	uni	1	520	fig|6666666.1075218.peg.520	32	Transcriptional regulator, AraC family
1	132	485	fig|6666666.1074965.peg.132	Trk potassium uptake system protein TrkH	uni	1	27	fig|6666666.1075218.peg.27	69.98	Trk potassium uptake system protein TrkH
1	133	186	fig|6666666.1074965.peg.133	Putative NAD(P)H nitroreductase YdjA	-	-	-	-	0	-
1	134	444	fig|6666666.1074965.peg.134	Two-component system sensor histidine kinase	uni	15	2377	fig|6666666.1075218.peg.2377	37.14	Sensor histidine kinase PrrB (RegB) (EC 2.7.3.-)
1	135	139	fig|6666666.1074965.peg.135	P pilus assembly/Cpx signaling pathway, periplasmic inhibitor/zinc-resistance associated protein	-	-	-	-	0	-
1	136	226	fig|6666666.1074965.peg.136	Two-component transcriptional response regulator, LuxR family	-	-	-	-	0	-
1	137	100	fig|6666666.1074965.peg.137	YciL protein	-	-	-	-	0	-
1	138	211	fig|6666666.1074965.peg.138	Intracellular septation protein IspA	-	-	-	-	0	-
1	139	287	fig|6666666.1074965.peg.139	FIG00031715: Predicted metal-dependent phosphoesterases (PHP family)	-	-	-	-	0	-
1	140	210	fig|6666666.1074965.peg.140	YciO protein, TsaC/YrdC paralog	uni	11	1738	fig|6666666.1075218.peg.1738	27.65	Threonylcarbamoyl-AMP synthase (EC 2.7.7.87)
1	141	285	fig|6666666.1074965.peg.141	Segregation and condensation protein A	-	-	-	-	0	-
1	142	262	fig|6666666.1074965.peg.142	Segregation and condensation protein B	-	-	-	-	0	-
1	143	377	fig|6666666.1074965.peg.143	LSU rRNA pseudouridine(2605) synthase (EC 5.4.99.22)	uni	26	3470	fig|6666666.1075218.peg.3470	35.79	LSU rRNA pseudouridine(2457) synthase (EC 5.4.99.20)
1	144	57	fig|6666666.1074965.peg.144	hypothetical protein	-	-	-	-	0	-
1	145	469	fig|6666666.1074965.peg.145	Aromatic amino acid transport protein AroP	uni	15	2374	fig|6666666.1075218.peg.2374	63.8	Aromatic amino acid transport protein AroP
1	146	295	fig|6666666.1074965.peg.146	Transcriptional regulator, LysR family	uni	11	1648	fig|6666666.1075218.peg.1648	39.73	Transcriptional regulator, LysR family
1	147	1007	fig|6666666.1074965.peg.147	Uncharacterized protein YdiJ	uni	17	2765	fig|6666666.1075218.peg.2765	25.78	Predicted D-lactate dehydrogenase, Fe-S protein, FAD/FMN-containing
1	148	401	fig|6666666.1074965.peg.148	putative membrane protein	uni	9	1387	fig|6666666.1075218.peg.1387	52.93	Putative transporter
1	149	1400	fig|6666666.1074965.peg.149	hypothetical protein	-	-	-	-	0	-
1	150	43	fig|6666666.1074965.peg.150	FIG00956870: hypothetical protein	-	-	-	-	0	-
1	151	119	fig|6666666.1074965.peg.151	Pterin-4-alpha-carbinolamine dehydratase (EC 4.2.1.96)	-	-	-	-	0	-
1	152	263	fig|6666666.1074965.peg.152	Phenylalanine-4-hydroxylase (EC 1.14.16.1)	-	-	-	-	0	-
1	153	520	fig|6666666.1074965.peg.153	Phenylalanine hydroxylase transcriptional activator PhhR	uni	1	244	fig|6666666.1075218.peg.244	42.66	Transcriptional regulator PA2449
1	154	85	fig|6666666.1074965.peg.154	Type IIA topoisomerase (DNA gyrase/topo II, topoisomerase IV), A subunit	uni	11	1769	fig|6666666.1075218.peg.1769	49.18	hypothetical protein
1	155	38	fig|6666666.1074965.peg.155	hypothetical protein	-	-	-	-	0	-
1	156	654	fig|6666666.1074965.peg.156	Acetyl-CoA synthetase (EC 6.2.1.1)	uni	17	2801	fig|6666666.1075218.peg.2801	64.92	Acetyl-CoA synthetase (EC 6.2.1.1)
1	157	262	fig|6666666.1074965.peg.157	Arginine/ornithine ABC transporter, substrate-binding protein AotJ	uni	78	5030	fig|6666666.1075218.peg.5030	43.85	ABC transporter, substrate-binding protein (cluster 3, basic aa/glutamine/opines)
1	158	230	fig|6666666.1074965.peg.158	Arginine/ornithine ABC transporter, permease protein AotQ	uni	78	5031	fig|6666666.1075218.peg.5031	42.29	ABC transporter, permease protein (cluster 3, basic aa/glutamine/opines)
1	159	233	fig|6666666.1074965.peg.159	Arginine/ornithine ABC transporter, permease protein AotM	uni	78	5032	fig|6666666.1075218.peg.5032	54.17	ABC transporter, permease protein (cluster 3, basic aa/glutamine/opines)
1	160	255	fig|6666666.1074965.peg.160	Arginine/ornithine ABC transporter, ATP-binding protein AotP	uni	78	5029	fig|6666666.1075218.peg.5029	63.16	ABC transporter, ATP-binding protein (cluster 3, basic aa/glutamine/opines)
1	161	327	fig|6666666.1074965.peg.161	Arginine pathway regulatory protein ArgR, repressor of arg regulon	uni	78	5010	fig|6666666.1075218.peg.5010	41.07	Transcriptional regulator containing an amidase domain and an AraC-type DNA-binding HTH domain
1	162	46	fig|6666666.1074965.peg.162	FIG00956200: hypothetical protein	-	-	-	-	0	-
1	163	407	fig|6666666.1074965.peg.163	Succinylornithine transaminase (EC 2.6.1.81)	uni	13	1979	fig|6666666.1075218.peg.1979	40	N-acetylornithine aminotransferase (EC 2.6.1.11)
1	164	340	fig|6666666.1074965.peg.164	Arginine N-succinyltransferase, alpha subunit (EC 2.3.1.109)	-	-	-	-	0	-
1	165	343	fig|6666666.1074965.peg.165	Arginine N-succinyltransferase, beta subunit (EC 2.3.1.109)	-	-	-	-	0	-
1	166	488	fig|6666666.1074965.peg.166	Succinylglutamic semialdehyde dehydrogenase (EC 1.2.1.71)	uni	7	1173	fig|6666666.1075218.peg.1173	30.43	2,5-dioxovalerate dehydrogenase (EC 1.2.1.26)
1	167	450	fig|6666666.1074965.peg.167	Succinylarginine dihydrolase (EC 3.5.3.23)	-	-	-	-	0	-
1	168	97	fig|6666666.1074965.peg.168	Putative GTPases (G3E family)	-	-	-	-	0	-
1	169	336	fig|6666666.1074965.peg.169	Succinylglutamate desuccinylase (EC 3.5.1.96)	-	-	-	-	0	-
1	170	279	fig|6666666.1074965.peg.170	hypothetical protein	-	-	-	-	0	-
1	171	898	fig|6666666.1074965.peg.171	Alanyl-tRNA synthetase (EC 6.1.1.7)	-	-	-	-	0	-
1	172	412	fig|6666666.1074965.peg.172	Aspartokinase (EC 2.7.2.4)	uni	15	2157	fig|6666666.1075218.peg.2157	33.33	Uridylate kinase (EC 2.7.4.22)
1	173	63	fig|6666666.1074965.peg.173	Carbon storage regulator	uni	1	567	fig|6666666.1075218.peg.567	66.04	Carbon storage regulator
1	174	481	fig|6666666.1074965.peg.174	Mg/Co/Ni transporter MgtE, CBS domain-containing	uni	26	3121	fig|6666666.1075218.peg.3121	23.99	Mg/Co/Ni transporter MgtE, CBS domain-containing
1	175	109	fig|6666666.1074965.peg.175	Alginate biosynthesis transcriptional activator	-	-	-	-	0	-
1	176	210	fig|6666666.1074965.peg.176	Ribose 1,5-bisphosphate phosphokinase PhnN (EC 2.7.4.23)	uni	72	4843	fig|6666666.1075218.peg.4843	29.05	Guanylate kinase (EC 2.7.4.8)
1	177	109	fig|6666666.1074965.peg.177	hypothetical protein	uni	43	4002	fig|6666666.1075218.peg.4002	28	hypothetical protein
1	178	248	fig|6666666.1074965.peg.178	Branched-chain amino acid transport protein AzlC	uni	43	4001	fig|6666666.1075218.peg.4001	34.41	branched-chain amino acid transport protein AzlC
1	179	315	fig|6666666.1074965.peg.179	1-pyrroline-4-hydroxy-2-carboxylate deaminase (EC 3.5.4.22)	uni	8	1260	fig|6666666.1075218.peg.1260	89.71	1-pyrroline-4-hydroxy-2-carboxylate deaminase (EC 3.5.4.22)
1	180	458	fig|6666666.1074965.peg.180	Uncharacterized MFS-type transporter	uni	1	319	fig|6666666.1075218.peg.319	42.23	Uncharacterized MFS-type transporter
1	181	223	fig|6666666.1074965.peg.181	Predicted regulator PutR for proline utilization, GntR family	uni	24	3013	fig|6666666.1075218.peg.3013	34.9	Transcriptional regulator, GntR family
1	182	345	fig|6666666.1074965.peg.182	Sensory box protein	uni	16	2751	fig|6666666.1075218.peg.2751	40.38	Response regulator
1	183	460	fig|6666666.1074965.peg.183	Dihydrolipoamide dehydrogenase of branched-chain alpha-keto acid dehydrogenase (EC 1.8.1.4)	uni	72	4922	fig|6666666.1075218.peg.4922	41.59	Dihydrolipoamide dehydrogenase (EC 1.8.1.4)
1	184	429	fig|6666666.1074965.peg.184	Dihydrolipoamide acyltransferase component of branched-chain alpha-keto acid dehydrogenase complex (EC 2.3.1.168)	uni	13	1944	fig|6666666.1075218.peg.1944	34.59	Dihydrolipoamide acetyltransferase component of pyruvate dehydrogenase complex (EC 2.3.1.12)
1	185	353	fig|6666666.1074965.peg.185	Branched-chain alpha-keto acid dehydrogenase, E1 component, beta subunit (EC 1.2.4.4)	uni	16	2742	fig|6666666.1075218.peg.2742	40.12	Acetoin dehydrogenase E1 component beta-subunit (EC 2.3.1.190)
1	186	411	fig|6666666.1074965.peg.186	Branched-chain alpha-keto acid dehydrogenase, E1 component, alpha subunit (EC 1.2.4.4)	uni	16	2743	fig|6666666.1075218.peg.2743	26.38	Acetoin dehydrogenase E1 component alpha-subunit (EC 2.3.1.190)
1	187	162	fig|6666666.1074965.peg.187	Transcriptional regulator, AsnC family	uni	8	1251	fig|6666666.1075218.peg.1251	44.67	DNA-binding transcriptional activator DecR, AsnC family
1	188	448	fig|6666666.1074965.peg.188	glutamine synthetase family protein	uni	53	4285	fig|6666666.1075218.peg.4285	42.86	glutamine synthetase family protein
1	189	447	fig|6666666.1074965.peg.189	Uncharacterized MFS-type transporter	uni	14	2044	fig|6666666.1075218.peg.2044	33.25	Uncharacterized MFS-type transporter
1	190	193	fig|6666666.1074965.peg.190	hypothetical protein	-	-	-	-	0	-
1	191	248	fig|6666666.1074965.peg.191	Flagellar brake protein YcgR	-	-	-	-	0	-
1	192	156	fig|6666666.1074965.peg.192	Flagellar biosynthesis protein FlgN	-	-	-	-	0	-
1	193	105	fig|6666666.1074965.peg.193	Negative regulator of flagellin synthesis FlgM (anti-sigma28)	-	-	-	-	0	-
1	194	251	fig|6666666.1074965.peg.194	Flagellar basal-body P-ring formation protein FlgA	-	-	-	-	0	-
1	195	310	fig|6666666.1074965.peg.195	Chemotaxis protein CheV (EC 2.7.3.-)	uni	35	3680	fig|6666666.1075218.peg.3680	55.08	Chemotaxis protein CheV (EC 2.7.3.-)
1	196	276	fig|6666666.1074965.peg.196	Chemotaxis protein methyltransferase CheR (EC 2.1.1.80)	uni	15	2203	fig|6666666.1075218.peg.2203	27.98	Chemotaxis protein methyltransferase CheR (EC 2.1.1.80)
1	197	136	fig|6666666.1074965.peg.197	Flagellar basal-body rod protein FlgB	-	-	-	-	0	-
1	198	148	fig|6666666.1074965.peg.198	Flagellar basal-body rod protein FlgC	-	-	-	-	0	-
1	199	234	fig|6666666.1074965.peg.199	Flagellar basal-body rod modification protein FlgD	-	-	-	-	0	-
1	200	441	fig|6666666.1074965.peg.200	Flagellar hook protein FlgE	-	-	-	-	0	-
1	201	64	fig|6666666.1074965.peg.201	hypothetical protein	-	-	-	-	0	-
1	202	247	fig|6666666.1074965.peg.202	Flagellar basal-body rod protein FlgF	-	-	-	-	0	-
1	203	262	fig|6666666.1074965.peg.203	Flagellar basal-body rod protein FlgG	-	-	-	-	0	-
1	204	232	fig|6666666.1074965.peg.204	Flagellar L-ring protein FlgH	-	-	-	-	0	-
1	205	370	fig|6666666.1074965.peg.205	Flagellar P-ring protein FlgI	-	-	-	-	0	-
1	206	385	fig|6666666.1074965.peg.206	Flagellar protein FlgJ [peptidoglycan hydrolase]	-	-	-	-	0	-
1	207	681	fig|6666666.1074965.peg.207	Flagellar hook-associated protein FlgK	-	-	-	-	0	-
1	208	521	fig|6666666.1074965.peg.208	Flagellar hook-associated protein FlgL	-	-	-	-	0	-
1	209	89	fig|6666666.1074965.peg.209	Uncharacterized MFS-type transporter	uni	7	1210	fig|6666666.1075218.peg.1210	78.7	Uncharacterized MFS-type transporter
1	210	310	fig|6666666.1074965.peg.210	3-oxoacyl-[acyl-carrier-protein] synthase, KASIII (EC 2.3.1.180)	-	-	-	-	0	-
1	211	52	fig|6666666.1074965.peg.211	hypothetical protein	-	-	-	-	0	-
1	212	481	fig|6666666.1074965.peg.212	Flagellin protein FlaB	-	-	-	-	0	-
1	213	118	fig|6666666.1074965.peg.213	Flagellin protein FlaG	-	-	-	-	0	-
1	214	462	fig|6666666.1074965.peg.214	Flagellar cap protein FliD	-	-	-	-	0	-
1	215	134	fig|6666666.1074965.peg.215	Flagellar biosynthesis protein FliS	-	-	-	-	0	-
1	216	98	fig|6666666.1074965.peg.216	FIG00953167: hypothetical protein	-	-	-	-	0	-
1	217	492	fig|6666666.1074965.peg.217	Flagellar regulatory protein FleQ	uni	9	1397	fig|6666666.1075218.peg.1397	52.24	sigma-54-dependent transcriptional regulator
1	218	257	fig|6666666.1074965.peg.218	Glucose-1-phosphate cytidylyltransferase (EC 2.7.7.33)	uni	13	2014	fig|6666666.1075218.peg.2014	26.05	Nucleotidyl transferase possibly involved in threonylcarbamoyladenosine formation
1	219	356	fig|6666666.1074965.peg.219	CDP-glucose 4,6-dehydratase (EC 4.2.1.45)	uni	53	4265	fig|6666666.1075218.peg.4265	28.97	UDP-glucose 4-epimerase (EC 5.1.3.2)
1	220	442	fig|6666666.1074965.peg.220	CDP-4-dehydro-6-deoxy-D-glucose 3-dehydratase (EC 4.2.1.-)	-	-	-	-	0	-
1	221	510	fig|6666666.1074965.peg.221	N-acetylneuraminate synthase (EC 2.5.1.56)	-	-	-	-	0	-
1	222	610	fig|6666666.1074965.peg.222	TPP-requiring enzyme co-localized with putative O-antigen rfb gene cluster	uni	1	346	fig|6666666.1075218.peg.346	29.93	Acetohydroxy acid synthase
1	223	212	fig|6666666.1074965.peg.223	Phosphoglycolate phosphatase (EC 3.1.3.18)	uni	13	2024	fig|6666666.1075218.peg.2024	31.22	Phosphoglycolate phosphatase (EC 3.1.3.18)
1	224	307	fig|6666666.1074965.peg.224	hypothetical protein	-	-	-	-	0	-
1	225	334	fig|6666666.1074965.peg.225	UDP-glucuronate decarboxylase (EC 4.1.1.35)	uni	16	2689	fig|6666666.1075218.peg.2689	30.77	UDP-glucose 4-epimerase (EC 5.1.3.2)
1	226	448	fig|6666666.1074965.peg.226	hypothetical protein	-	-	-	-	0	-
1	227	389	fig|6666666.1074965.peg.227	hypothetical protein	-	-	-	-	0	-
1	228	316	fig|6666666.1074965.peg.228	hypothetical protein	-	-	-	-	0	-
1	229	469	fig|6666666.1074965.peg.229	hypothetical protein	-	-	-	-	0	-
1	230	1621	fig|6666666.1074965.peg.230	O-antigen biosynthesis protein	uni	35	3923	fig|6666666.1075218.peg.3923	26.01	alpha-1,3-rhamnosyltransferase
1	231	407	fig|6666666.1074965.peg.231	Flagellar sensor histidine kinase FleS	-	-	-	-	0	-
1	232	455	fig|6666666.1074965.peg.232	Flagellar two-component response regulator FleR	uni	1	206	fig|6666666.1075218.peg.206	46.13	Sigma-54 dependent DNA-binding transcriptional regulator
1	233	111	fig|6666666.1074965.peg.233	Flagellar hook-basal body complex protein FliE	-	-	-	-	0	-
1	234	593	fig|6666666.1074965.peg.234	Flagellar M-ring protein FliF	-	-	-	-	0	-
1	235	340	fig|6666666.1074965.peg.235	Flagellar motor switch protein FliG	-	-	-	-	0	-
1	236	257	fig|6666666.1074965.peg.236	Flagellar assembly protein FliH	-	-	-	-	0	-
1	237	453	fig|6666666.1074965.peg.237	Flagellum-specific ATP synthase FliI	uni	72	4937	fig|6666666.1075218.peg.4937	29.71	ATP synthase beta chain (EC 3.6.3.14)
1	238	151	fig|6666666.1074965.peg.238	Flagellar protein FliJ	-	-	-	-	0	-
1	239	102	fig|6666666.1074965.peg.239	Anti-sigma B factor antagonist RsbV	-	-	-	-	0	-
1	240	564	fig|6666666.1074965.peg.240	Serine phosphatase RsbU, regulator of sigma subunit / Serine-protein kinase RsbW (EC 2.7.11.1)	-	-	-	-	0	-
1	241	116	fig|6666666.1074965.peg.241	Hpt domain protein	-	-	-	-	0	-
1	242	417	fig|6666666.1074965.peg.242	Flagellar hook-length control protein FliK	-	-	-	-	0	-
1	243	166	fig|6666666.1074965.peg.243	Flagellar basal body-associated protein FliL	uni	26	3034	fig|6666666.1075218.peg.3034	37.14	Similar to flagellar basal body-associated protein FliL
1	244	323	fig|6666666.1074965.peg.244	Flagellar motor switch protein FliM	-	-	-	-	0	-
1	245	161	fig|6666666.1074965.peg.245	Flagellar motor switch protein FliN	-	-	-	-	0	-
1	246	145	fig|6666666.1074965.peg.246	Flagellar biosynthesis protein FliO	-	-	-	-	0	-
1	247	252	fig|6666666.1074965.peg.247	Flagellar biosynthesis protein FliP	uni	1	22	fig|6666666.1075218.peg.22	52.72	Flagellar biosynthesis protein FliP
1	248	90	fig|6666666.1074965.peg.248	Flagellar biosynthesis protein FliQ	-	-	-	-	0	-
1	249	259	fig|6666666.1074965.peg.249	Flagellar biosynthesis protein FliR	-	-	-	-	0	-
1	250	381	fig|6666666.1074965.peg.250	Flagellar biosynthesis protein FlhB	-	-	-	-	0	-
1	251	305	fig|6666666.1074965.peg.251	D-alanine--D-alanine ligase (EC 6.3.2.4)	uni	62	4569	fig|6666666.1075218.peg.4569	35.14	D-alanine--D-alanine ligase (EC 6.3.2.4)
1	252	387	fig|6666666.1074965.peg.252	Cysteine desulfurase (EC 2.8.1.7)	uni	43	3945	fig|6666666.1075218.peg.3945	37.37	Cysteine desulfurase (EC 2.8.1.7)
1	253	293	fig|6666666.1074965.peg.253	hypothetical protein	-	-	-	-	0	-
1	254	392	fig|6666666.1074965.peg.254	Cystathionine beta-lyase (EC 4.4.1.8)	uni	10	1511	fig|6666666.1075218.peg.1511	27.35	Methionine gamma-lyase (EC 4.4.1.11)
1	255	543	fig|6666666.1074965.peg.255	hypothetical protein	-	-	-	-	0	-
1	256	365	fig|6666666.1074965.peg.256	D-alanine--D-alanine ligase (EC 6.3.2.4)	uni	62	4569	fig|6666666.1075218.peg.4569	31.87	D-alanine--D-alanine ligase (EC 6.3.2.4)
1	257	230	fig|6666666.1074965.peg.257	Transcriptional regulator, GntR family	uni	8	1240	fig|6666666.1075218.peg.1240	41.27	Transcriptional regulator, GntR family
1	258	710	fig|6666666.1074965.peg.258	Flagellar biosynthesis protein FlhA	-	-	-	-	0	-
1	259	436	fig|6666666.1074965.peg.259	Flagellar biosynthesis protein FlhF	uni	26	3137	fig|6666666.1075218.peg.3137	30.35	Signal recognition particle receptor FtsY
1	260	278	fig|6666666.1074965.peg.260	Flagellar synthesis regulator FleN	-	-	-	-	0	-
1	261	247	fig|6666666.1074965.peg.261	RNA polymerase sigma factor for flagellar operon	uni	13	1995	fig|6666666.1075218.peg.1995	24.89	RNA polymerase sigma factor RpoD
1	262	129	fig|6666666.1074965.peg.262	Chemotaxis regulator - transmits chemoreceptor signals to flagellar motor components CheY	uni	72	4871	fig|6666666.1075218.peg.4871	34.96	Phosphate regulon transcriptional regulatory protein PhoB (SphR)
1	263	263	fig|6666666.1074965.peg.263	Chemotaxis response - phosphatase CheZ	-	-	-	-	0	-
1	264	732	fig|6666666.1074965.peg.264	Signal transduction histidine kinase CheA	uni	26	3260	fig|6666666.1075218.peg.3260	36.47	Signal transduction histidine kinase CheA
1	265	374	fig|6666666.1074965.peg.265	Chemotaxis response regulator protein-glutamate methylesterase CheB (EC 3.1.1.61)	uni	15	2200	fig|6666666.1075218.peg.2200	31	Chemotaxis response regulator protein-glutamate methylesterase CheB (EC 3.1.1.61)
1	266	247	fig|6666666.1074965.peg.266	Flagellar motor rotation protein MotA	uni	26	3341	fig|6666666.1075218.peg.3341	21.48	Flagellar motor rotation protein MotA
1	267	286	fig|6666666.1074965.peg.267	Flagellar motor rotation protein MotB	uni	26	3342	fig|6666666.1075218.peg.3342	26.1	Flagellar motor rotation protein MotB
1	268	263	fig|6666666.1074965.peg.268	ParA-like protein	uni	72	4946	fig|6666666.1075218.peg.4946	33.72	Chromosome (plasmid) partitioning protein ParA
1	269	289	fig|6666666.1074965.peg.269	CheW domain protein	-	-	-	-	0	-
1	270	160	fig|6666666.1074965.peg.270	Positive regulator of CheA protein activity (CheW)	uni	26	3258	fig|6666666.1075218.peg.3258	31.93	type IV pili signal transduction protein PilI
1	271	132	fig|6666666.1074965.peg.271	hypothetical protein	-	-	-	-	0	-
1	272	911	fig|6666666.1074965.peg.272	hypothetical protein	-	-	-	-	0	-
1	273	115	fig|6666666.1074965.peg.273	Uncharacterized homolog of the cytoplasmic domain of flagellar protein FhlB	-	-	-	-	0	-
1	274	519	fig|6666666.1074965.peg.274	Molecular chaperone	-	-	-	-	0	-
1	275	211	fig|6666666.1074965.peg.275	ABC transporter involved in cytochrome c biogenesis, ATPase component CcmA	-	-	-	-	0	-
1	276	223	fig|6666666.1074965.peg.276	ABC transporter involved in cytochrome c biogenesis, CcmB subunit	-	-	-	-	0	-
1	277	256	fig|6666666.1074965.peg.277	Cytochrome c-type biogenesis protein CcmC, putative heme lyase for CcmE	-	-	-	-	0	-
1	278	59	fig|6666666.1074965.peg.278	Cytochrome c-type biogenesis protein CcmD, interacts with CcmCE	-	-	-	-	0	-
1	279	152	fig|6666666.1074965.peg.279	Cytochrome c-type biogenesis protein CcmE, heme chaperone	-	-	-	-	0	-
1	280	663	fig|6666666.1074965.peg.280	Cytochrome c heme lyase subunit CcmF	-	-	-	-	0	-
1	281	179	fig|6666666.1074965.peg.281	Cytochrome c-type biogenesis protein CcmG/DsbE, thiol:disulfide oxidoreductase	uni	43	4249	fig|6666666.1075218.peg.4249	29.46	Thioredoxin
1	282	163	fig|6666666.1074965.peg.282	Cytochrome c heme lyase subunit CcmL	-	-	-	-	0	-
1	283	397	fig|6666666.1074965.peg.283	Cytochrome c heme lyase subunit CcmH	-	-	-	-	0	-
1	284	140	fig|6666666.1074965.peg.284	putative lipoprotein	-	-	-	-	0	-
1	285	313	fig|6666666.1074965.peg.285	D-3-phosphoglycerate dehydrogenase (EC 1.1.1.95)	uni	53	4528	fig|6666666.1075218.peg.4528	32.82	2-ketogluconate 6-phosphate reductase (EC 1.1.1.43)
1	286	263	fig|6666666.1074965.peg.286	Phenazine biosynthesis protein PhzF like	-	-	-	-	0	-
1	287	113	fig|6666666.1074965.peg.287	Peptidylprolyl isomerase, FKBP-type (EC 5.2.1.8)	uni	15	2587	fig|6666666.1075218.peg.2587	44.44	FKBP-type peptidyl-prolyl cis-trans isomerase FklB (EC 5.2.1.8)
1	288	221	fig|6666666.1074965.peg.288	contains type I hydrophobic transmembrane region and ATP/GTP binding motif	-	-	-	-	0	-
1	289	346	fig|6666666.1074965.peg.289	D-amino acid dehydrogenase (EC 1.4.99.6)	uni	72	4817	fig|6666666.1075218.peg.4817	31.21	D-amino acid dehydrogenase (EC 1.4.99.6)
1	290	47	fig|6666666.1074965.peg.290	D-amino acid dehydrogenase (EC 1.4.99.6)	-	-	-	-	0	-
1	291	243	fig|6666666.1074965.peg.291	Hydantoin racemase (EC 5.1.99.5)	-	-	-	-	0	-
1	292	511	fig|6666666.1074965.peg.292	Hydantoin permease	uni	1	696	fig|6666666.1075218.peg.696	27.7	Cytosine/purine/uracil/thiamine/allantoin permease family protein
1	293	146	fig|6666666.1074965.peg.293	Transcriptional regulator, AsnC family	uni	13	1989	fig|6666666.1075218.peg.1989	37.06	Transcriptional regulator, AsnC family
1	294	299	fig|6666666.1074965.peg.294	Permease of the drug/metabolite transporter (DMT) superfamily	uni	9	1445	fig|6666666.1075218.peg.1445	28.96	Permease of the drug/metabolite transporter (DMT) superfamily
1	295	309	fig|6666666.1074965.peg.295	Uncharacterized methyltransferase PA1407	uni	35	3713	fig|6666666.1075218.peg.3713	35.22	23S rRNA (guanine(2445)-N(2))-methyltransferase (EC 2.1.1.173) / 23S rRNA (guanine(2069)-N(7))-methyltransferase (EC 2.1.1.264)
1	296	675	fig|6666666.1074965.peg.296	Potassium efflux system KefA protein / Small-conductance mechanosensitive channel	uni	12	1885	fig|6666666.1075218.peg.1885	35.84	Potassium efflux system KefA protein / Small-conductance mechanosensitive channel
1	297	45	fig|6666666.1074965.peg.297	hypothetical protein	-	-	-	-	0	-
1	298	333	fig|6666666.1074965.peg.298	Sulfate-binding protein Sbp	uni	26	3073	fig|6666666.1075218.peg.3073	56.63	Sulfate and thiosulfate binding protein CysP
1	299	275	fig|6666666.1074965.peg.299	Potassium voltage-gated channel subfamily KQT; possible potassium channel, VIC family	-	-	-	-	0	-
1	300	326	fig|6666666.1074965.peg.300	Eukaryotic-type low-affinity urea transporter	-	-	-	-	0	-
1	301	472	fig|6666666.1074965.peg.301	Pyruvate kinase (EC 2.7.1.40)	uni	62	4628	fig|6666666.1075218.peg.4628	38.05	Pyruvate kinase (EC 2.7.1.40)
1	302	425	fig|6666666.1074965.peg.302	D-glycerate 2-kinase (EC 2.7.1.165)	-	-	-	-	0	-
1	303	298	fig|6666666.1074965.peg.303	2-hydroxy-3-oxopropionate reductase (EC 1.1.1.60)	bi	7	1073	fig|6666666.1075218.peg.1073	95.62	2-hydroxy-3-oxopropionate reductase (EC 1.1.1.60)
1	304	261	fig|6666666.1074965.peg.304	Hydroxypyruvate isomerase (EC 5.3.1.22)	bi	7	1074	fig|6666666.1075218.peg.1074	91.15	Hydroxypyruvate isomerase (EC 5.3.1.22)
1	305	592	fig|6666666.1074965.peg.305	Glyoxylate carboligase (EC 4.1.1.47)	bi	7	1075	fig|6666666.1075218.peg.1075	91.82	Glyoxylate carboligase (EC 4.1.1.47)
1	306	147	fig|6666666.1074965.peg.306	GlcG protein	uni	16	2672	fig|6666666.1075218.peg.2672	33.33	hypothetical protein
1	307	204	fig|6666666.1074965.peg.307	Transcriptional regulator, AcrR family	uni	19	2893	fig|6666666.1075218.peg.2893	42.05	Transcriptional regulator, AcrR family
1	308	305	fig|6666666.1074965.peg.308	Inner membrane protein YedI	-	-	-	-	0	-
1	309	261	fig|6666666.1074965.peg.309	Nucleoside-binding outer membrane protein	-	-	-	-	0	-
1	310	262	fig|6666666.1074965.peg.310	Nucleoside-binding outer membrane protein	-	-	-	-	0	-
1	311	452	fig|6666666.1074965.peg.311	Xanthine permease	uni	10	1604	fig|6666666.1075218.peg.1604	43.12	Unknown substrate:proton symporter, NAT/NCS2 family
1	312	443	fig|6666666.1074965.peg.312	FIG137887: membrane protein related to purine degradation	-	-	-	-	0	-
1	313	168	fig|6666666.1074965.peg.313	Ureidoglycolate lyase (EC 4.3.2.3)	-	-	-	-	0	-
1	314	172	fig|6666666.1074965.peg.314	2-oxo-4-hydroxy-4-carboxy-5-ureidoimidazoline (OHCU) decarboxylase (EC 4.1.1.97)	-	-	-	-	0	-
1	315	309	fig|6666666.1074965.peg.315	Uricase (urate oxidase) (EC 1.7.3.3)	-	-	-	-	0	-
1	316	118	fig|6666666.1074965.peg.316	5-hydroxyisourate hydrolase (EC 3.5.2.17)	-	-	-	-	0	-
1	317	450	fig|6666666.1074965.peg.317	Xanthine/uracil/thiamine/ascorbate permease family protein	uni	10	1614	fig|6666666.1075218.peg.1614	54.95	Xanthine/uracil/thiamine/ascorbate permease family protein
1	318	252	fig|6666666.1074965.peg.318	Transcriptional regulator, GntR family	uni	43	4102	fig|6666666.1075218.peg.4102	50.24	Transcriptional regulator, GntR family
1	319	233	fig|6666666.1074965.peg.319	Aquaporin Z	uni	62	4747	fig|6666666.1075218.peg.4747	31.08	Glycerol uptake facilitator protein
1	320	435	fig|6666666.1074965.peg.320	Guanine deaminase (EC 3.5.4.3)	uni	19	2896	fig|6666666.1075218.peg.2896	31.15	Guanine deaminase (EC 3.5.4.3)
1	321	282	fig|6666666.1074965.peg.321	Xanthine and CO dehydrogenases maturation factor, XdhC/CoxF family	-	-	-	-	0	-
1	322	800	fig|6666666.1074965.peg.322	Xanthine dehydrogenase, molybdenum binding subunit (EC 1.17.1.4)	uni	1	166	fig|6666666.1075218.peg.166	24.94	Periplasmic aromatic aldehyde oxidoreductase, molybdenum binding subunit YagR @ 4-hydroxybenzoyl-CoA reductase, alpha subunit (EC 1.3.99.20)
1	323	485	fig|6666666.1074965.peg.323	Xanthine dehydrogenase iron-sulfur subunit (EC 1.17.1.4) / Xanthine dehydrogenase, FAD binding subunit (EC 1.17.1.4)	uni	1	164	fig|6666666.1075218.peg.164	35	Periplasmic aromatic aldehyde oxidoreductase, iron-sulfur subunit YagT
1	324	220	fig|6666666.1074965.peg.324	Transcriptional regulator, GntR family	-	-	-	-	0	-
1	325	1163	fig|6666666.1074965.peg.325	Chromosome partition protein smc	-	-	-	-	0	-
1	326	314	fig|6666666.1074965.peg.326	Cell division protein ZipA	-	-	-	-	0	-
1	327	777	fig|6666666.1074965.peg.327	DNA ligase (NAD(+)) (EC 6.5.1.2)	uni	26	3281	fig|6666666.1075218.peg.3281	27.32	DNA ligase (NAD(+)) (EC 6.5.1.2)
1	328	64	fig|6666666.1074965.peg.328	hypothetical protein	-	-	-	-	0	-
1	329	193	fig|6666666.1074965.peg.329	Acetyltransferase, GNAT family	-	-	-	-	0	-
1	330	148	fig|6666666.1074965.peg.330	Transcriptional regulator, MerR family	uni	1	579	fig|6666666.1075218.peg.579	33.33	Transcriptional regulator, MerR family
1	331	162	fig|6666666.1074965.peg.331	Uncharacterized MFS-type transporter	-	-	-	-	0	-
1	332	60	fig|6666666.1074965.peg.332	hypothetical protein	-	-	-	-	0	-
1	333	65	fig|6666666.1074965.peg.333	hypothetical protein	-	-	-	-	0	-
1	334	57	fig|6666666.1074965.peg.334	FIG00953509: hypothetical protein	-	-	-	-	0	-
1	335	256	fig|6666666.1074965.peg.335	hypothetical protein	-	-	-	-	0	-
1	336	691	fig|6666666.1074965.peg.336	DNA polymerase III subunits gamma and tau (EC 2.7.7.7)	uni	35	3799	fig|6666666.1075218.peg.3799	36.13	DNA polymerase III delta prime subunit (EC 2.7.7.7)
1	337	112	fig|6666666.1074965.peg.337	Nucleoid-associated protein YaaK	-	-	-	-	0	-
1	338	201	fig|6666666.1074965.peg.338	Recombination protein RecR	-	-	-	-	0	-
1	339	183	fig|6666666.1074965.peg.339	Adenine phosphoribosyltransferase (EC 2.4.2.7)	-	-	-	-	0	-
1	340	245	fig|6666666.1074965.peg.340	Fumarate and nitrate reduction regulatory protein	uni	53	4449	fig|6666666.1075218.peg.4449	36.13	Transcriptional regulator, Crp/Fnr family
1	341	461	fig|6666666.1074965.peg.341	Coproporphyrinogen III oxidase, oxygen-independent (EC 1.3.99.22)	uni	26	3147	fig|6666666.1075218.peg.3147	25.82	Oxygen-independent coproporphyrinogen-III oxidase-like protein YggW
1	342	228	fig|6666666.1074965.peg.342	Heavy-metal-associated domain (N-terminus) and membrane-bounded cytochrome biogenesis cycZ-like domain, possible membrane copper tolerance protein	-	-	-	-	0	-
1	343	72	fig|6666666.1074965.peg.343	Type cbb3 cytochrome oxidase biogenesis protein CcoS, involved in heme b insertion	-	-	-	-	0	-
1	344	815	fig|6666666.1074965.peg.344	Type cbb3 cytochrome oxidase biogenesis protein CcoI; Copper-translocating P-type ATPase (EC 3.6.3.4)	uni	19	2904	fig|6666666.1075218.peg.2904	34.4	Lead, cadmium, zinc and mercury transporting ATPase (EC 3.6.3.3) (EC 3.6.3.5); Copper-translocating P-type ATPase (EC 3.6.3.4)
1	345	176	fig|6666666.1074965.peg.345	Putative analog of CcoH, COG3198	-	-	-	-	0	-
1	346	472	fig|6666666.1074965.peg.346	Type cbb3 cytochrome oxidase biogenesis protein CcoG, involved in Cu oxidation	uni	2	765	fig|6666666.1075218.peg.765	60.38	Type cbb3 cytochrome oxidase biogenesis protein CcoG, involved in Cu oxidation
1	347	327	fig|6666666.1074965.peg.347	Cytochrome c oxidase (cbb3-type) subunit CcoP (EC 1.9.3.1)	-	-	-	-	0	-
1	348	62	fig|6666666.1074965.peg.348	Cytochrome c oxidase (cbb3-type) subunit CcoQ (EC 1.9.3.1)	-	-	-	-	0	-
1	349	203	fig|6666666.1074965.peg.349	Cytochrome c oxidase (cbb3-type) subunit CcoO (EC 1.9.3.1)	-	-	-	-	0	-
1	350	481	fig|6666666.1074965.peg.350	Cytochrome c oxidase (cbb3-type) subunit CcoN (EC 1.9.3.1)	uni	11	1706	fig|6666666.1075218.peg.1706	20.99	Cytochrome c oxidase polypeptide I (EC 1.9.3.1)
1	351	314	fig|6666666.1074965.peg.351	Cytochrome c oxidase (cbb3-type) subunit CcoP (EC 1.9.3.1)	-	-	-	-	0	-
1	352	65	fig|6666666.1074965.peg.352	Cytochrome c oxidase (cbb3-type) subunit CcoQ (EC 1.9.3.1)	-	-	-	-	0	-
1	353	203	fig|6666666.1074965.peg.353	Cytochrome c oxidase (cbb3-type) subunit CcoO (EC 1.9.3.1)	-	-	-	-	0	-
1	354	475	fig|6666666.1074965.peg.354	Cytochrome c oxidase (cbb3-type) subunit CcoN (EC 1.9.3.1)	uni	11	1706	fig|6666666.1075218.peg.1706	23.05	Cytochrome c oxidase polypeptide I (EC 1.9.3.1)
1	355	231	fig|6666666.1074965.peg.355	Hydrolase SM_b20688, alpha/beta fold family	-	-	-	-	0	-
1	356	95	fig|6666666.1074965.peg.356	Pyrimidine/purine nucleoside phosphorylase PpnP	-	-	-	-	0	-
1	357	184	fig|6666666.1074965.peg.357	Inhibitor of the KinA pathway to sporulation, predicted exonuclease	-	-	-	-	0	-
1	358	267	fig|6666666.1074965.peg.358	hypothetical protein	-	-	-	-	0	-
1	359	338	fig|6666666.1074965.peg.359	Hypothetical protein PvdY @ Siderophore synthetase small component, acetyltransferase	-	-	-	-	0	-
1	360	177	fig|6666666.1074965.peg.360	Sigma factor PvdS, controling pyoverdin biosynthesis	uni	15	2291	fig|6666666.1075218.peg.2291	29.81	FIG006045: Sigma factor, ECF subfamily
1	361	4318	fig|6666666.1074965.peg.361	Pyoverdine chromophore precursor synthetase PvdL @ Siderophore biosynthesis non-ribosomal peptide synthetase modules	uni	8	1211	fig|6666666.1075218.peg.1211	42.85	Polyketide synthase modules and related proteins
1	362	254	fig|6666666.1074965.peg.362	Thiol:disulfide interchange protein DsbG precursor	bi	43	4250	fig|6666666.1075218.peg.4250	100	Thiol:disulfide interchange protein DsbG precursor
1	363	279	fig|6666666.1074965.peg.363	Thioredoxin	bi	43	4249	fig|6666666.1075218.peg.4249	99.64	Thioredoxin
1	364	571	fig|6666666.1074965.peg.364	Cytochrome c-type biogenesis protein DsbD, protein-disulfide reductase (EC 1.8.1.8)	bi	43	4248	fig|6666666.1075218.peg.4248	99.82	Cytochrome c-type biogenesis protein DsbD, protein-disulfide reductase (EC 1.8.1.8)
1	365	228	fig|6666666.1074965.peg.365	Two-component transcriptional response regulator, OmpR family	bi	43	4247	fig|6666666.1075218.peg.4247	100	Two-component transcriptional response regulator, OmpR family
1	366	441	fig|6666666.1074965.peg.366	Two-component system sensor histidine kinase	bi	43	4246	fig|6666666.1075218.peg.4246	99.77	Two-component system sensor histidine kinase
1	367	464	fig|6666666.1074965.peg.367	Pyoverdin biosynthesis protein PvdH, L-2,4-diaminobutyrate:2-oxoglutarate aminotransferase (EC 2.6.1.76)	bi	43	4245	fig|6666666.1075218.peg.4245	100	Pyoverdin biosynthesis protein PvdH, L-2,4-diaminobutyrate:2-oxoglutarate aminotransferase (EC 2.6.1.76)
1	368	374	fig|6666666.1074965.peg.368	Putative sterol carrier protein	bi	43	4244	fig|6666666.1075218.peg.4244	99.46	Putative sterol carrier protein
1	369	323	fig|6666666.1074965.peg.369	lipase/esterase family protein	bi	43	4243	fig|6666666.1075218.peg.4243	100	lipase/esterase family protein
1	370	427	fig|6666666.1074965.peg.370	Pyoverdin biosynthesis protein PvdN, putative aminotransferase, class V	bi	43	4242	fig|6666666.1075218.peg.4242	100	Pyoverdin biosynthesis protein PvdN, putative aminotransferase, class V
1	371	449	fig|6666666.1074965.peg.371	Putative dipeptidase, pyoverdin biosynthesis PvdM	bi	43	4241	fig|6666666.1075218.peg.4241	99.78	Putative dipeptidase, pyoverdin biosynthesis PvdM
1	372	542	fig|6666666.1074965.peg.372	Pyoverdine biosynthesis related protein PvdP	bi	43	4240	fig|6666666.1075218.peg.4240	99.82	Pyoverdine biosynthesis related protein PvdP
1	373	468	fig|6666666.1074965.peg.373	Efflux transport system, outer membrane factor (OMF) lipoprotein	bi	43	4239	fig|6666666.1075218.peg.4239	99.36	Efflux transport system, outer membrane factor (OMF) lipoprotein
1	374	655	fig|6666666.1074965.peg.374	Macrolide export ATP-binding/permease protein MacB	bi	43	4238	fig|6666666.1075218.peg.4238	100	Macrolide export ATP-binding/permease protein MacB
1	375	391	fig|6666666.1074965.peg.375	Macrolide-specific efflux protein MacA	bi	43	4237	fig|6666666.1075218.peg.4237	99.74	Macrolide-specific efflux protein MacA
1	376	159	fig|6666666.1074965.peg.376	Sigma-70 factor FpvI (ECF subfamily), controling pyoverdin biosynthesis @ FIG006045: Sigma factor, ECF subfamily	bi	43	4236	fig|6666666.1075218.peg.4236	100	Sigma-70 factor FpvI (ECF subfamily), controling pyoverdin biosynthesis @ FIG006045: Sigma factor, ECF subfamily
1	377	158	fig|6666666.1074965.peg.377	hypothetical protein	bi	43	4235	fig|6666666.1075218.peg.4235	100	hypothetical protein
1	378	442	fig|6666666.1074965.peg.378	Uncharacterized MFS-type transporter	bi	43	4234	fig|6666666.1075218.peg.4234	100	Uncharacterized MFS-type transporter
1	379	51	fig|6666666.1074965.peg.379	Toxin mRNA interferase YgiU	bi	43	4233	fig|6666666.1075218.peg.4233	96	Toxin mRNA interferase YgiU
1	380	117	fig|6666666.1074965.peg.380	Antitoxin YgiT	bi	43	4232	fig|6666666.1075218.peg.4232	100	Antitoxin YgiT
1	381	555	fig|6666666.1074965.peg.381	Electron transfer flavoprotein-ubiquinone oxidoreductase (EC 1.5.5.1)	bi	43	4231	fig|6666666.1075218.peg.4231	99.82	Electron transfer flavoprotein-ubiquinone oxidoreductase (EC 1.5.5.1)
1	382	250	fig|6666666.1074965.peg.382	Electron transfer flavoprotein, beta subunit	bi	43	4230	fig|6666666.1075218.peg.4230	100	Electron transfer flavoprotein, beta subunit
1	383	310	fig|6666666.1074965.peg.383	Electron transfer flavoprotein, alpha subunit	bi	43	4229	fig|6666666.1075218.peg.4229	100	Electron transfer flavoprotein, alpha subunit
1	384	274	fig|6666666.1074965.peg.384	ABC-type amino acid transport/signal transduction system, periplasmic component/domain	bi	43	4228	fig|6666666.1075218.peg.4228	98.9	ABC-type amino acid transport/signal transduction system, periplasmic component/domain
1	385	118	fig|6666666.1074965.peg.385	putative lipoprotein	bi	43	4227	fig|6666666.1075218.peg.4227	100	putative lipoprotein
1	386	271	fig|6666666.1074965.peg.386	OmpA family protein	bi	43	4226	fig|6666666.1075218.peg.4226	100	OmpA family protein
1	387	481	fig|6666666.1074965.peg.387	DNA-binding transcriptional regulator, MocR family / aminotransferase domain	bi	43	4225	fig|6666666.1075218.peg.4225	100	DNA-binding transcriptional regulator, MocR family / aminotransferase domain
1	388	163	fig|6666666.1074965.peg.388	Translation initiation factor 2 (IF-2; GTPase)	bi	43	4224	fig|6666666.1075218.peg.4224	95.06	Translation initiation factor 2 (IF-2; GTPase)
1	389	85	fig|6666666.1074965.peg.389	UPF0153 protein YeiW	bi	43	4223	fig|6666666.1075218.peg.4223	100	UPF0153 protein YeiW
1	390	202	fig|6666666.1074965.peg.390	Collagenase and related proteases	bi	43	4222	fig|6666666.1075218.peg.4222	100	Collagenase and related proteases
1	391	430	fig|6666666.1074965.peg.391	Citrate synthase (si) (EC 2.3.3.1)	bi	43	4221	fig|6666666.1075218.peg.4221	99.77	Citrate synthase (si) (EC 2.3.3.1)
1	392	129	fig|6666666.1074965.peg.392	Succinate dehydrogenase cytochrome b-556 subunit	bi	43	4220	fig|6666666.1075218.peg.4220	100	Succinate dehydrogenase cytochrome b-556 subunit
1	393	123	fig|6666666.1074965.peg.393	Succinate dehydrogenase hydrophobic membrane anchor protein	bi	43	4219	fig|6666666.1075218.peg.4219	100	Succinate dehydrogenase hydrophobic membrane anchor protein
1	394	591	fig|6666666.1074965.peg.394	Succinate dehydrogenase flavoprotein subunit (EC 1.3.5.1)	bi	43	4218	fig|6666666.1075218.peg.4218	100	Succinate dehydrogenase flavoprotein subunit (EC 1.3.5.1)
1	395	235	fig|6666666.1074965.peg.395	Succinate dehydrogenase iron-sulfur protein (EC 1.3.5.1)	bi	43	4217	fig|6666666.1075218.peg.4217	100	Succinate dehydrogenase iron-sulfur protein (EC 1.3.5.1)
1	396	944	fig|6666666.1074965.peg.396	2-oxoglutarate dehydrogenase E1 component (EC 1.2.4.2)	bi	43	4216	fig|6666666.1075218.peg.4216	100	2-oxoglutarate dehydrogenase E1 component (EC 1.2.4.2)
1	397	405	fig|6666666.1074965.peg.397	Dihydrolipoamide succinyltransferase component (E2) of 2-oxoglutarate dehydrogenase complex (EC 2.3.1.61)	bi	43	4215	fig|6666666.1075218.peg.4215	100	Dihydrolipoamide succinyltransferase component (E2) of 2-oxoglutarate dehydrogenase complex (EC 2.3.1.61)
1	398	479	fig|6666666.1074965.peg.398	Dihydrolipoamide dehydrogenase of 2-oxoglutarate dehydrogenase (EC 1.8.1.4)	bi	43	4214	fig|6666666.1075218.peg.4214	100	Dihydrolipoamide dehydrogenase of 2-oxoglutarate dehydrogenase (EC 1.8.1.4)
1	399	389	fig|6666666.1074965.peg.399	Succinyl-CoA ligase [ADP-forming] beta chain (EC 6.2.1.5)	bi	43	4213	fig|6666666.1075218.peg.4213	100	Succinyl-CoA ligase [ADP-forming] beta chain (EC 6.2.1.5)
1	400	295	fig|6666666.1074965.peg.400	Succinyl-CoA ligase [ADP-forming] alpha chain (EC 6.2.1.5)	bi	43	4212	fig|6666666.1075218.peg.4212	100	Succinyl-CoA ligase [ADP-forming] alpha chain (EC 6.2.1.5)
1	401	438	fig|6666666.1074965.peg.401	Na(+)-dependent branched-chain amino acid transporter	bi	43	4211	fig|6666666.1075218.peg.4211	99.77	Na(+)-dependent branched-chain amino acid transporter
1	402	250	fig|6666666.1074965.peg.402	hypothetical protein	bi	43	4209	fig|6666666.1075218.peg.4209	100	hypothetical protein
1	403	104	fig|6666666.1074965.peg.403	Lipoprotein, putative	bi	43	4208	fig|6666666.1075218.peg.4208	100	Lipoprotein, putative
1	404	159	fig|6666666.1074965.peg.404	hypothetical protein	bi	43	4207	fig|6666666.1075218.peg.4207	100	hypothetical protein
1	405	161	fig|6666666.1074965.peg.405	hypothetical protein	bi	43	4206	fig|6666666.1075218.peg.4206	100	hypothetical protein
1	406	635	fig|6666666.1074965.peg.406	Chaperone protein HtpG	bi	43	4205	fig|6666666.1075218.peg.4205	99.84	Chaperone protein HtpG
1	407	242	fig|6666666.1074965.peg.407	Dienelactone hydrolase family protein	bi	43	4204	fig|6666666.1075218.peg.4204	99.59	Dienelactone hydrolase family protein
1	408	288	fig|6666666.1074965.peg.408	Pirin	bi	43	4203	fig|6666666.1075218.peg.4203	98.61	Pirin
1	409	335	fig|6666666.1074965.peg.409	5-oxo-L-prolinase, putative	bi	43	4202	fig|6666666.1075218.peg.4202	99.7	5-oxo-L-prolinase, putative
1	410	407	fig|6666666.1074965.peg.410	3-oxoacyl-[acyl-carrier-protein] synthase, KASI (EC 2.3.1.41)	bi	43	4201	fig|6666666.1075218.peg.4201	100	3-oxoacyl-[acyl-carrier-protein] synthase, KASI (EC 2.3.1.41)
1	411	172	fig|6666666.1074965.peg.411	3-hydroxyacyl-[acyl-carrier-protein] dehydratase, FabA form (EC 4.2.1.59) @ Trans-2-decenoyl-[acyl-carrier-protein] isomerase (EC 5.3.3.14)	bi	43	4200	fig|6666666.1075218.peg.4200	100	3-hydroxyacyl-[acyl-carrier-protein] dehydratase, FabA form (EC 4.2.1.59) @ Trans-2-decenoyl-[acyl-carrier-protein] isomerase (EC 5.3.3.14)
1	412	644	fig|6666666.1074965.peg.412	Sensor histidine kinase/response regulator	bi	43	4199	fig|6666666.1075218.peg.4199	100	Sensor histidine kinase/response regulator
1	413	297	fig|6666666.1074965.peg.413	ABC transporter, substrate-binding protein (cluster 15, trp?)	bi	43	4198	fig|6666666.1075218.peg.4198	100	ABC transporter, substrate-binding protein (cluster 15, trp?)
1	414	705	fig|6666666.1074965.peg.414	Outer membrane receptor proteins, mostly Fe transport	bi	43	4197	fig|6666666.1075218.peg.4197	100	Outer membrane receptor proteins, mostly Fe transport
1	415	342	fig|6666666.1074965.peg.415	Glycerol-3-phosphate dehydrogenase [NAD(P)+] (EC 1.1.1.94)	bi	43	4196	fig|6666666.1075218.peg.4196	100	Glycerol-3-phosphate dehydrogenase [NAD(P)+] (EC 1.1.1.94)
1	416	116	fig|6666666.1074965.peg.416	hypothetical protein	bi	43	4195	fig|6666666.1075218.peg.4195	100	hypothetical protein
1	417	153	fig|6666666.1074965.peg.417	Phosphohistidine phosphatase SixA	bi	43	4194	fig|6666666.1075218.peg.4194	100	Phosphohistidine phosphatase SixA
1	418	129	fig|6666666.1074965.peg.418	hypothetical protein	bi	43	4193	fig|6666666.1075218.peg.4193	99.22	hypothetical protein
1	419	263	fig|6666666.1074965.peg.419	Predicted hydrolase or acyltransferase PA1621	bi	43	4192	fig|6666666.1075218.peg.4192	99.62	Predicted hydrolase or acyltransferase PA1621
1	420	285	fig|6666666.1074965.peg.420	Hydrolase, alpha/beta fold family	bi	43	4191	fig|6666666.1075218.peg.4191	99.65	Hydrolase, alpha/beta fold family
1	421	265	fig|6666666.1074965.peg.421	Type IIA topoisomerase (DNA gyrase/topo II, topoisomerase IV), A subunit	bi	43	4190	fig|6666666.1075218.peg.4190	99.24	Type IIA topoisomerase (DNA gyrase/topo II, topoisomerase IV), A subunit
1	422	349	fig|6666666.1074965.peg.422	Uncharacterized UPF0118 membrane protein	bi	43	4189	fig|6666666.1075218.peg.4189	99.71	Uncharacterized UPF0118 membrane protein
1	423	807	fig|6666666.1074965.peg.423	hypothetical protein	bi	43	4188	fig|6666666.1075218.peg.4188	100	hypothetical protein
1	424	316	fig|6666666.1074965.peg.424	hypothetical protein	bi	43	4187	fig|6666666.1075218.peg.4187	99.37	hypothetical protein
1	425	166	fig|6666666.1074965.peg.425	FIG006045: Sigma factor, ECF subfamily	bi	43	4186	fig|6666666.1075218.peg.4186	100	FIG006045: Sigma factor, ECF subfamily
1	426	76	fig|6666666.1074965.peg.426	hypothetical protein	bi	43	4185	fig|6666666.1075218.peg.4185	100	hypothetical protein
1	427	565	fig|6666666.1074965.peg.427	Potassium-transporting ATPase A chain (EC 3.6.3.12) (TC 3.A.3.7.1)	bi	43	4184	fig|6666666.1075218.peg.4184	100	Potassium-transporting ATPase A chain (EC 3.6.3.12) (TC 3.A.3.7.1)
1	428	685	fig|6666666.1074965.peg.428	Potassium-transporting ATPase B chain (EC 3.6.3.12) (TC 3.A.3.7.1)	bi	43	4183	fig|6666666.1075218.peg.4183	100	Potassium-transporting ATPase B chain (EC 3.6.3.12) (TC 3.A.3.7.1)
1	429	184	fig|6666666.1074965.peg.429	Potassium-transporting ATPase C chain (EC 3.6.3.12) (TC 3.A.3.7.1)	bi	43	4182	fig|6666666.1075218.peg.4182	99.45	Potassium-transporting ATPase C chain (EC 3.6.3.12) (TC 3.A.3.7.1)
1	430	885	fig|6666666.1074965.peg.430	Osmosensitive K+ channel histidine kinase KdpD	bi	43	4181	fig|6666666.1075218.peg.4181	99.89	Osmosensitive K+ channel histidine kinase KdpD
1	431	232	fig|6666666.1074965.peg.431	DNA-binding response regulator KdpE	bi	43	4180	fig|6666666.1075218.peg.4180	99.57	DNA-binding response regulator KdpE
1	432	302	fig|6666666.1074965.peg.432	Transcriptional regulator, LysR family	bi	43	4179	fig|6666666.1075218.peg.4179	100	Transcriptional regulator, LysR family
1	433	975	fig|6666666.1074965.peg.433	Aminotransferase, class III	bi	43	4178	fig|6666666.1075218.peg.4178	99.79	Aminotransferase, class III
1	434	826	fig|6666666.1074965.peg.434	hypothetical protein	bi	43	4177	fig|6666666.1075218.peg.4177	99.88	hypothetical protein
1	435	322	fig|6666666.1074965.peg.435	Fe2+-dicitrate sensor, membrane component	bi	43	4176	fig|6666666.1075218.peg.4176	100	Fe2+-dicitrate sensor, membrane component
1	436	172	fig|6666666.1074965.peg.436	RNA polymerase ECF-type sigma factor	bi	43	4175	fig|6666666.1075218.peg.4175	100	RNA polymerase ECF-type sigma factor
1	437	38	fig|6666666.1074965.peg.437	Probable thiol oxidoreductase with 2 cytochrome c heme-binding sites	-	-	-	-	0	-
1	438	537	fig|6666666.1074965.peg.438	ABC transporter, ATP-binding protein (cluster 5, nickel/peptides/opines) / ABC transporter, ATP-binding protein (cluster 5, nickel/peptides/opines)	bi	43	4174	fig|6666666.1075218.peg.4174	99.81	ABC transporter, ATP-binding protein (cluster 5, nickel/peptides/opines) / ABC transporter, ATP-binding protein (cluster 5, nickel/peptides/opines)
1	439	340	fig|6666666.1074965.peg.439	ABC transporter, permease protein 2 PA1808	bi	43	4173	fig|6666666.1075218.peg.4173	99.71	ABC transporter, permease protein 2 PA1808
1	440	358	fig|6666666.1074965.peg.440	ABC transporter premease protein PA1809	bi	43	4172	fig|6666666.1075218.peg.4172	100	ABC transporter premease protein PA1809
1	441	612	fig|6666666.1074965.peg.441	ABC transporter periplasmic substrate-binding protein PA1810	bi	43	4171	fig|6666666.1075218.peg.4171	99.84	ABC transporter periplasmic substrate-binding protein PA1810
1	442	610	fig|6666666.1074965.peg.442	ABC transporter periplasmic substrate-binding protein PA1811	bi	43	4170	fig|6666666.1075218.peg.4170	99.67	ABC transporter periplasmic substrate-binding protein PA1811
1	443	477	fig|6666666.1074965.peg.443	Membrane-bound lytic murein transglycosylase D	bi	43	4169	fig|6666666.1075218.peg.4169	99.58	Membrane-bound lytic murein transglycosylase D
1	444	260	fig|6666666.1074965.peg.444	Hydroxyacylglutathione hydrolase (EC 3.1.2.6)	bi	43	4168	fig|6666666.1075218.peg.4168	99.61	Hydroxyacylglutathione hydrolase (EC 3.1.2.6)
1	445	258	fig|6666666.1074965.peg.445	FIG005121: SAM-dependent methyltransferase (EC 2.1.1.-)	bi	43	4167	fig|6666666.1075218.peg.4167	100	FIG005121: SAM-dependent methyltransferase (EC 2.1.1.-)
1	446	149	fig|6666666.1074965.peg.446	Ribonuclease HI (EC 3.1.26.4)	bi	43	4166	fig|6666666.1075218.peg.4166	99.32	Ribonuclease HI (EC 3.1.26.4)
1	447	253	fig|6666666.1074965.peg.447	DNA polymerase III epsilon subunit (EC 2.7.7.7)	bi	43	4165	fig|6666666.1075218.peg.4165	100	DNA polymerase III epsilon subunit (EC 2.7.7.7)
1	448	750	fig|6666666.1074965.peg.448	Lysine decarboxylase, inducible (EC 4.1.1.18)	bi	43	4164	fig|6666666.1075218.peg.4164	100	Lysine decarboxylase, inducible (EC 4.1.1.18)
1	449	73	fig|6666666.1074965.peg.449	hypothetical protein	bi	43	4163	fig|6666666.1075218.peg.4163	100	hypothetical protein
1	450	186	fig|6666666.1074965.peg.450	Chromate reductase (EC 1.6.5.2)	bi	43	4162	fig|6666666.1075218.peg.4162	100	Chromate reductase (EC 1.6.5.2)
1	451	684	fig|6666666.1074965.peg.451	TonB-dependent receptor	bi	43	4161	fig|6666666.1075218.peg.4161	99.56	TonB-dependent receptor
1	452	490	fig|6666666.1074965.peg.452	NADH-ubiquinone oxidoreductase chain N (EC 1.6.5.3)	bi	43	4160	fig|6666666.1075218.peg.4160	99.8	NADH-ubiquinone oxidoreductase chain N (EC 1.6.5.3)
1	453	511	fig|6666666.1074965.peg.453	NADH-ubiquinone oxidoreductase chain M (EC 1.6.5.3)	bi	43	4159	fig|6666666.1075218.peg.4159	100	NADH-ubiquinone oxidoreductase chain M (EC 1.6.5.3)
1	454	618	fig|6666666.1074965.peg.454	NADH-ubiquinone oxidoreductase chain L (EC 1.6.5.3)	bi	43	4158	fig|6666666.1075218.peg.4158	99.84	NADH-ubiquinone oxidoreductase chain L (EC 1.6.5.3)
1	455	103	fig|6666666.1074965.peg.455	NADH-ubiquinone oxidoreductase chain K (EC 1.6.5.3)	bi	43	4157	fig|6666666.1075218.peg.4157	100	NADH-ubiquinone oxidoreductase chain K (EC 1.6.5.3)
1	456	167	fig|6666666.1074965.peg.456	NADH-ubiquinone oxidoreductase chain J (EC 1.6.5.3)	bi	43	4156	fig|6666666.1075218.peg.4156	100	NADH-ubiquinone oxidoreductase chain J (EC 1.6.5.3)
1	457	183	fig|6666666.1074965.peg.457	NADH-ubiquinone oxidoreductase chain I (EC 1.6.5.3)	bi	43	4155	fig|6666666.1075218.peg.4155	100	NADH-ubiquinone oxidoreductase chain I (EC 1.6.5.3)
1	458	336	fig|6666666.1074965.peg.458	NADH-ubiquinone oxidoreductase chain H (EC 1.6.5.3)	bi	43	4154	fig|6666666.1075218.peg.4154	100	NADH-ubiquinone oxidoreductase chain H (EC 1.6.5.3)
1	459	905	fig|6666666.1074965.peg.459	NADH-ubiquinone oxidoreductase chain G (EC 1.6.5.3)	bi	43	4153	fig|6666666.1075218.peg.4153	100	NADH-ubiquinone oxidoreductase chain G (EC 1.6.5.3)
1	460	460	fig|6666666.1074965.peg.460	NADH-ubiquinone oxidoreductase chain F (EC 1.6.5.3)	bi	43	4152	fig|6666666.1075218.peg.4152	99.78	NADH-ubiquinone oxidoreductase chain F (EC 1.6.5.3)
1	461	166	fig|6666666.1074965.peg.461	NADH-ubiquinone oxidoreductase chain E (EC 1.6.5.3)	bi	43	4151	fig|6666666.1075218.peg.4151	100	NADH-ubiquinone oxidoreductase chain E (EC 1.6.5.3)
1	462	594	fig|6666666.1074965.peg.462	NADH-ubiquinone oxidoreductase chain C (EC 1.6.5.3) / NADH-ubiquinone oxidoreductase chain D (EC 1.6.5.3)	bi	43	4150	fig|6666666.1075218.peg.4150	100	NADH-ubiquinone oxidoreductase chain C (EC 1.6.5.3) / NADH-ubiquinone oxidoreductase chain D (EC 1.6.5.3)
1	463	226	fig|6666666.1074965.peg.463	NADH-ubiquinone oxidoreductase chain B (EC 1.6.5.3)	bi	43	4149	fig|6666666.1075218.peg.4149	100	NADH-ubiquinone oxidoreductase chain B (EC 1.6.5.3)
1	464	138	fig|6666666.1074965.peg.464	NADH ubiquinone oxidoreductase chain A (EC 1.6.5.3)	bi	43	4148	fig|6666666.1075218.peg.4148	100	NADH ubiquinone oxidoreductase chain A (EC 1.6.5.3)
1	465	442	fig|6666666.1074965.peg.465	Isocitrate lyase (EC 4.1.3.1)	bi	43	4147	fig|6666666.1075218.peg.4147	100	Isocitrate lyase (EC 4.1.3.1)
1	466	267	fig|6666666.1074965.peg.466	Type II secretory pathway, component PulD	bi	43	4146	fig|6666666.1075218.peg.4146	99.62	Type II secretory pathway, component PulD
1	467	574	fig|6666666.1074965.peg.467	Subtilisin-like serine proteases	bi	43	4145	fig|6666666.1075218.peg.4145	99.65	Subtilisin-like serine proteases
1	468	481	fig|6666666.1074965.peg.468	Sulfate permease	bi	43	4144	fig|6666666.1075218.peg.4144	99.79	Sulfate permease
1	469	36	fig|6666666.1074965.peg.469	hypothetical protein	bi	43	4143	fig|6666666.1075218.peg.4143	100	hypothetical protein
1	470	704	fig|6666666.1074965.peg.470	Translation elongation factor G	bi	43	4142	fig|6666666.1075218.peg.4142	100	Translation elongation factor G
1	471	142	fig|6666666.1074965.peg.471	FIG00958024: hypothetical protein	bi	43	4141	fig|6666666.1075218.peg.4141	98.58	FIG00958024: hypothetical protein
1	472	101	fig|6666666.1074965.peg.472	hypothetical protein	bi	43	4140	fig|6666666.1075218.peg.4140	100	hypothetical protein
1	473	415	fig|6666666.1074965.peg.473	Gamma-aminobutyrate:alpha-ketoglutarate aminotransferase (EC 2.6.1.19)	bi	43	4139	fig|6666666.1075218.peg.4139	100	Gamma-aminobutyrate:alpha-ketoglutarate aminotransferase (EC 2.6.1.19)
1	474	299	fig|6666666.1074965.peg.474	Transcriptional regulator, LysR family	bi	43	4138	fig|6666666.1075218.peg.4138	99.66	Transcriptional regulator, LysR family
1	475	41	fig|6666666.1074965.peg.475	hypothetical protein	bi	43	4137	fig|6666666.1075218.peg.4137	100	hypothetical protein
1	476	461	fig|6666666.1074965.peg.476	gamma-aminobutyrate (GABA) permease	bi	43	4136	fig|6666666.1075218.peg.4136	99.78	gamma-aminobutyrate (GABA) permease
1	477	166	fig|6666666.1074965.peg.477	Thioesterase family protein	bi	43	4135	fig|6666666.1075218.peg.4135	99.39	Thioesterase family protein
1	478	232	fig|6666666.1074965.peg.478	Glutathione S-transferase (EC 2.5.1.18)	bi	43	4134	fig|6666666.1075218.peg.4134	99.13	Glutathione S-transferase (EC 2.5.1.18)
1	479	539	fig|6666666.1074965.peg.479	Low-affinity inorganic phosphate transporter	bi	43	4133	fig|6666666.1075218.peg.4133	99.81	Low-affinity inorganic phosphate transporter
1	480	129	fig|6666666.1074965.peg.480	FIG016027: protein of unknown function YeaO	bi	43	4132	fig|6666666.1075218.peg.4132	99.22	FIG016027: protein of unknown function YeaO
1	481	142	fig|6666666.1074965.peg.481	Acetyltransferase, GNAT family	bi	43	4131	fig|6666666.1075218.peg.4131	100	Acetyltransferase, GNAT family
1	482	130	fig|6666666.1074965.peg.482	Transcriptional regulator, Xre family	bi	43	4130	fig|6666666.1075218.peg.4130	100	Transcriptional regulator, Xre family
1	483	213	fig|6666666.1074965.peg.483	BarA-associated response regulator UvrY (= GacA = SirA)	bi	43	4129	fig|6666666.1075218.peg.4129	100	BarA-associated response regulator UvrY (= GacA = SirA)
1	484	608	fig|6666666.1074965.peg.484	Excinuclease ABC subunit C	bi	43	4128	fig|6666666.1075218.peg.4128	100	Excinuclease ABC subunit C
1	485	187	fig|6666666.1074965.peg.485	CDP-diacylglycerol--glycerol-3-phosphate 3-phosphatidyltransferase (EC 2.7.8.5)	bi	43	4127	fig|6666666.1075218.peg.4127	100	CDP-diacylglycerol--glycerol-3-phosphate 3-phosphatidyltransferase (EC 2.7.8.5)
1	486	290	fig|6666666.1074965.peg.486	Mobile element protein	bi	43	4126	fig|6666666.1075218.peg.4126	98.11	Mobile element protein
1	487	284	fig|6666666.1074965.peg.487	hypothetical protein	-	-	-	-	0	-
1	488	88	fig|6666666.1074965.peg.488	FIG00960592: hypothetical protein	-	-	-	-	0	-
1	489	87	fig|6666666.1074965.peg.489	hypothetical protein	-	-	-	-	0	-
1	490	1115	fig|6666666.1074965.peg.490	Rhs-family protein	bi	43	4125	fig|6666666.1075218.peg.4125	76.4	hypothetical protein
2	491	491	fig|6666666.1074965.peg.491	Low-affinity inorganic phosphate transporter	bi	62	4639	fig|6666666.1075218.peg.4639	99.8	Low-affinity inorganic phosphate transporter
2	492	54	fig|6666666.1074965.peg.492	hypothetical protein	bi	62	4640	fig|6666666.1075218.peg.4640	100	hypothetical protein
2	493	67	fig|6666666.1074965.peg.493	hypothetical protein	bi	62	4641	fig|6666666.1075218.peg.4641	100	hypothetical protein
2	494	292	fig|6666666.1074965.peg.494	Pca regulon regulatory protein PcaR	bi	62	4642	fig|6666666.1075218.peg.4642	100	Pca regulon regulatory protein PcaR
2	495	449	fig|6666666.1074965.peg.495	4-hydroxybenzoate transporter	bi	62	4643	fig|6666666.1075218.peg.4643	99.33	4-hydroxybenzoate transporter
2	496	401	fig|6666666.1074965.peg.496	3-oxoadipyl-CoA thiolase (EC 2.3.1.174)	bi	62	4644	fig|6666666.1075218.peg.4644	99.75	3-oxoadipyl-CoA thiolase (EC 2.3.1.174)
2	497	430	fig|6666666.1074965.peg.497	dicarboxylic acid transporter PcaT	bi	62	4645	fig|6666666.1075218.peg.4645	100	dicarboxylic acid transporter PcaT
2	498	455	fig|6666666.1074965.peg.498	3-carboxy-cis,cis-muconate cycloisomerase (EC 5.5.1.2)	bi	62	4646	fig|6666666.1075218.peg.4646	100	3-carboxy-cis,cis-muconate cycloisomerase (EC 5.5.1.2)
2	499	264	fig|6666666.1074965.peg.499	Beta-ketoadipate enol-lactone hydrolase (EC 3.1.1.24)	bi	62	4647	fig|6666666.1075218.peg.4647	99.62	Beta-ketoadipate enol-lactone hydrolase (EC 3.1.1.24)
2	500	131	fig|6666666.1074965.peg.500	4-carboxymuconolactone decarboxylase (EC 4.1.1.44)	bi	62	4648	fig|6666666.1075218.peg.4648	100	4-carboxymuconolactone decarboxylase (EC 4.1.1.44)
2	501	170	fig|6666666.1074965.peg.501	putative membrane protein	bi	62	4649	fig|6666666.1075218.peg.4649	98.22	putative membrane protein
2	502	55	fig|6666666.1074965.peg.502	LysR family transcriptional regulator PA0191	-	-	-	-	0	-
2	503	418	fig|6666666.1074965.peg.503	Outer membrane low permeability porin, OprD family	bi	62	4651	fig|6666666.1075218.peg.4651	100	Outer membrane low permeability porin, OprD family
2	504	485	fig|6666666.1074965.peg.504	Multidrug efflux system, outer membrane factor lipoprotein => OprM of MexAB-OprM	bi	62	4652	fig|6666666.1075218.peg.4652	100	Multidrug efflux system, outer membrane factor lipoprotein => OprM of MexAB-OprM
2	505	1051	fig|6666666.1074965.peg.505	Multidrug efflux system, inner membrane proton/drug antiporter (RND type) => MexB of MexAB-OprM	bi	62	4653	fig|6666666.1075218.peg.4653	99.9	Multidrug efflux system, inner membrane proton/drug antiporter (RND type) => MexB of MexAB-OprM
2	506	385	fig|6666666.1074965.peg.506	Multidrug efflux system, membrane fusion component => MexA of MexAB-OprM	bi	62	4654	fig|6666666.1075218.peg.4654	99.74	Multidrug efflux system, membrane fusion component => MexA of MexAB-OprM
2	507	211	fig|6666666.1074965.peg.507	Multidrug resistance operon repressor MexR2/TtgR	bi	62	4655	fig|6666666.1075218.peg.4655	100	Multidrug resistance operon repressor MexR2/TtgR
2	508	484	fig|6666666.1074965.peg.508	Uncharacterized MFS-type transporter	bi	62	4656	fig|6666666.1075218.peg.4656	100	Uncharacterized MFS-type transporter
2	509	290	fig|6666666.1074965.peg.509	Oxaloacetate decarboxylase (EC 4.1.1.3)	bi	62	4657	fig|6666666.1075218.peg.4657	99.65	Oxaloacetate decarboxylase (EC 4.1.1.3)
2	510	58	fig|6666666.1074965.peg.510	FIG00954094: hypothetical protein	bi	62	4658	fig|6666666.1075218.peg.4658	98.25	FIG00954094: hypothetical protein
2	511	303	fig|6666666.1074965.peg.511	Transcriptional regulator clustered with PA0057, LysR family	bi	62	4659	fig|6666666.1075218.peg.4659	99.01	Transcriptional regulator clustered with PA0057, LysR family
2	512	292	fig|6666666.1074965.peg.512	Metallo-beta-lactamase superfamily protein PA0057	bi	62	4660	fig|6666666.1075218.peg.4660	99.66	Metallo-beta-lactamase superfamily protein PA0057
2	513	205	fig|6666666.1074965.peg.513	Rrf2-linked NADH-flavin reductase	bi	62	4661	fig|6666666.1075218.peg.4661	99.02	Rrf2-linked NADH-flavin reductase
2	514	295	fig|6666666.1074965.peg.514	Transcriptional regulator, LysR family	bi	62	4662	fig|6666666.1075218.peg.4662	99.66	Transcriptional regulator, LysR family
2	515	546	fig|6666666.1074965.peg.515	Acetohydroxy acid synthase	bi	62	4663	fig|6666666.1075218.peg.4663	99.82	Acetohydroxy acid synthase
2	516	307	fig|6666666.1074965.peg.516	Transcriptional regulator, AraC family	bi	62	4664	fig|6666666.1075218.peg.4664	100	Transcriptional regulator, AraC family
2	517	98	fig|6666666.1074965.peg.517	hypothetical protein	bi	62	4665	fig|6666666.1075218.peg.4665	100	hypothetical protein
2	518	89	fig|6666666.1074965.peg.518	hypothetical protein	bi	62	4666	fig|6666666.1075218.peg.4666	98.86	hypothetical protein
2	519	204	fig|6666666.1074965.peg.519	Flavin reductase-like, FMN-binding domain protein	bi	62	4667	fig|6666666.1075218.peg.4667	99.51	Flavin reductase-like, FMN-binding domain protein
2	520	109	fig|6666666.1074965.peg.520	Large exoproteins involved in heme utilization or adhesion	bi	62	4668	fig|6666666.1075218.peg.4668	100	Large exoproteins involved in heme utilization or adhesion
2	521	277	fig|6666666.1074965.peg.521	Fic domain protein, PA0574 type	bi	62	4669	fig|6666666.1075218.peg.4669	99.64	Fic domain protein, PA0574 type
2	522	440	fig|6666666.1074965.peg.522	Dicarboxylate MFS transporter	bi	62	4670	fig|6666666.1075218.peg.4670	100	Dicarboxylate MFS transporter
2	523	62	fig|6666666.1074965.peg.523	hypothetical protein	bi	62	4671	fig|6666666.1075218.peg.4671	100	hypothetical protein
2	524	444	fig|6666666.1074965.peg.524	C4-dicarboxylate transport transcriptional regulatory protein	bi	62	4672	fig|6666666.1075218.peg.4672	99.77	C4-dicarboxylate transport transcriptional regulatory protein
2	525	586	fig|6666666.1074965.peg.525	C4-dicarboxylate transport sensor protein	bi	62	4673	fig|6666666.1075218.peg.4673	100	C4-dicarboxylate transport sensor protein
2	526	763	fig|6666666.1074965.peg.526	Periplasmic beta-glucosidase (EC 3.2.1.21)	bi	62	4674	fig|6666666.1075218.peg.4674	100	Periplasmic beta-glucosidase (EC 3.2.1.21)
2	527	206	fig|6666666.1074965.peg.527	FIG004694: Hypothetical protein	bi	62	4675	fig|6666666.1075218.peg.4675	99.02	FIG004694: Hypothetical protein
2	528	407	fig|6666666.1074965.peg.528	SAM-dependent methyltransferase	bi	62	4676	fig|6666666.1075218.peg.4676	100	SAM-dependent methyltransferase
2	529	337	fig|6666666.1074965.peg.529	hypothetical protein	bi	62	4679	fig|6666666.1075218.peg.4679	98.81	hypothetical protein
2	530	566	fig|6666666.1074965.peg.530	Sulfate permease	bi	62	4681	fig|6666666.1075218.peg.4681	99.65	Sulfate permease
2	531	295	fig|6666666.1074965.peg.531	(R)-3-hydroxydecanoyl-ACP:CoA transacylase PhaG (3-hydroxyacyl-CoA-acyl carrier protein transferase) (EC 2.4.1.-)	bi	62	4682	fig|6666666.1075218.peg.4682	100	(R)-3-hydroxydecanoyl-ACP:CoA transacylase PhaG (3-hydroxyacyl-CoA-acyl carrier protein transferase) (EC 2.4.1.-)
2	532	231	fig|6666666.1074965.peg.532	SSU rRNA pseudouridine(516) synthase (EC 5.4.99.19)	bi	62	4683	fig|6666666.1075218.peg.4683	100	SSU rRNA pseudouridine(516) synthase (EC 5.4.99.19)
2	533	74	fig|6666666.1074965.peg.533	DNA or RNA helicases of superfamily II	bi	62	4684	fig|6666666.1075218.peg.4684	100	DNA or RNA helicases of superfamily II
2	534	497	fig|6666666.1074965.peg.534	GGDEF domain protein	bi	62	4685	fig|6666666.1075218.peg.4685	100	GGDEF domain protein
2	535	147	fig|6666666.1074965.peg.535	putative lipoprotein	bi	62	4686	fig|6666666.1075218.peg.4686	100	putative lipoprotein
2	536	372	fig|6666666.1074965.peg.536	3-hydroxyisobutyryl-CoA hydrolase (EC 3.1.2.4)	bi	62	4687	fig|6666666.1075218.peg.4687	99.73	3-hydroxyisobutyryl-CoA hydrolase (EC 3.1.2.4)
2	537	231	fig|6666666.1074965.peg.537	Uracil-DNA glycosylase, family 1 (EC 3.2.2.27)	bi	62	4688	fig|6666666.1075218.peg.4688	100	Uracil-DNA glycosylase, family 1 (EC 3.2.2.27)
2	538	344	fig|6666666.1074965.peg.538	Ammonia monooxygenase	bi	62	4689	fig|6666666.1075218.peg.4689	99.42	Ammonia monooxygenase
2	539	505	fig|6666666.1074965.peg.539	Tripartite tricarboxylate transporter TctA family	bi	62	4690	fig|6666666.1075218.peg.4690	99.4	Tripartite tricarboxylate transporter TctA family
2	540	153	fig|6666666.1074965.peg.540	Tripartite tricarboxylate transporter TctB family	bi	62	4691	fig|6666666.1075218.peg.4691	100	Tripartite tricarboxylate transporter TctB family
2	541	327	fig|6666666.1074965.peg.541	Tripartite tricarboxylate transporter TctC family	bi	62	4692	fig|6666666.1075218.peg.4692	100	Tripartite tricarboxylate transporter TctC family
2	542	430	fig|6666666.1074965.peg.542	Outer membrane low permeability porin, OprD family => OccK5/OpdH tricarboxylate	bi	62	4693	fig|6666666.1075218.peg.4693	100	Outer membrane low permeability porin, OprD family => OccK5/OpdH tricarboxylate
2	543	224	fig|6666666.1074965.peg.543	Tricarboxylate transport transcriptional regulator TctD	bi	62	4694	fig|6666666.1075218.peg.4694	100	Tricarboxylate transport transcriptional regulator TctD
2	544	460	fig|6666666.1074965.peg.544	Tricarboxylate transport sensor protein TctE	bi	62	4695	fig|6666666.1075218.peg.4695	100	Tricarboxylate transport sensor protein TctE
2	545	269	fig|6666666.1074965.peg.545	HD-GYP domain (HD superfamily hydrolase)	bi	62	4696	fig|6666666.1075218.peg.4696	100	HD-GYP domain (HD superfamily hydrolase)
2	546	314	fig|6666666.1074965.peg.546	tRNA-modifying protein YgfZ	bi	62	4697	fig|6666666.1075218.peg.4697	100	tRNA-modifying protein YgfZ
2	547	85	fig|6666666.1074965.peg.547	Succinate dehydrogenase flavin-adding protein, antitoxin of CptAB toxin-antitoxin	bi	62	4698	fig|6666666.1075218.peg.4698	100	Succinate dehydrogenase flavin-adding protein, antitoxin of CptAB toxin-antitoxin
2	548	153	fig|6666666.1074965.peg.548	hypothetical protein	bi	62	4699	fig|6666666.1075218.peg.4699	97.37	hypothetical protein
2	549	535	fig|6666666.1074965.peg.549	L-aspartate oxidase (EC 1.4.3.16)	bi	62	4700	fig|6666666.1075218.peg.4700	100	L-aspartate oxidase (EC 1.4.3.16)
2	550	194	fig|6666666.1074965.peg.550	RNA polymerase sigma factor RpoE	bi	62	4701	fig|6666666.1075218.peg.4701	100	RNA polymerase sigma factor RpoE
2	551	199	fig|6666666.1074965.peg.551	Sigma factor RpoE negative regulatory protein RseA	bi	62	4702	fig|6666666.1075218.peg.4702	100	Sigma factor RpoE negative regulatory protein RseA
2	552	322	fig|6666666.1074965.peg.552	Sigma factor RpoE negative regulatory protein RseB precursor	bi	62	4703	fig|6666666.1075218.peg.4703	99.69	Sigma factor RpoE negative regulatory protein RseB precursor
2	553	478	fig|6666666.1074965.peg.553	HtrA protease/chaperone protein	bi	62	4704	fig|6666666.1075218.peg.4704	100	HtrA protease/chaperone protein
2	554	600	fig|6666666.1074965.peg.554	Translation elongation factor LepA	bi	62	4705	fig|6666666.1075218.peg.4705	100	Translation elongation factor LepA
2	555	285	fig|6666666.1074965.peg.555	Signal peptidase I (EC 3.4.21.89)	bi	62	4706	fig|6666666.1075218.peg.4706	100	Signal peptidase I (EC 3.4.21.89)
2	556	209	fig|6666666.1074965.peg.556	Ribonuclease III (EC 3.1.26.3)	bi	62	4707	fig|6666666.1075218.peg.4707	100	Ribonuclease III (EC 3.1.26.3)
2	557	301	fig|6666666.1074965.peg.557	GTP-binding protein Era	bi	62	4708	fig|6666666.1075218.peg.4708	99.67	GTP-binding protein Era
2	558	228	fig|6666666.1074965.peg.558	DNA recombination and repair protein RecO	bi	62	4709	fig|6666666.1075218.peg.4709	99.12	DNA recombination and repair protein RecO
2	559	247	fig|6666666.1074965.peg.559	Pyridoxine 5'-phosphate synthase (EC 2.6.99.2)	bi	62	4710	fig|6666666.1075218.peg.4710	100	Pyridoxine 5'-phosphate synthase (EC 2.6.99.2)
2	560	460	fig|6666666.1074965.peg.560	Two-component system sensor histidine kinase	bi	62	4711	fig|6666666.1075218.peg.4711	99.56	Two-component system sensor histidine kinase
2	561	225	fig|6666666.1074965.peg.561	Two-component transcriptional response regulator, OmpR family	bi	62	4712	fig|6666666.1075218.peg.4712	100	Two-component transcriptional response regulator, OmpR family
2	562	68	fig|6666666.1074965.peg.562	hypothetical protein	bi	62	4713	fig|6666666.1075218.peg.4713	100	hypothetical protein
2	563	319	fig|6666666.1074965.peg.563	tRNA ho5U(34) carboxymethyltransferase	bi	62	4714	fig|6666666.1075218.peg.4714	100	tRNA ho5U(34) carboxymethyltransferase
2	564	248	fig|6666666.1074965.peg.564	Carboxy-S-adenosyl-L-methionine synthase	bi	62	4715	fig|6666666.1075218.peg.4715	98.79	Carboxy-S-adenosyl-L-methionine synthase
2	565	396	fig|6666666.1074965.peg.565	hypothetical protein	bi	62	4716	fig|6666666.1075218.peg.4716	32.29	hypothetical protein
2	566	308	fig|6666666.1074965.peg.566	hypothetical protein	bi	62	4717	fig|6666666.1075218.peg.4717	26.18	hypothetical protein
2	567	131	fig|6666666.1074965.peg.567	putative lipoprotein	bi	62	4718	fig|6666666.1075218.peg.4718	97.69	putative lipoprotein
2	568	807	fig|6666666.1074965.peg.568	ATP-dependent protease La (EC 3.4.21.53) Type I	bi	62	4719	fig|6666666.1075218.peg.4719	100	ATP-dependent protease La (EC 3.4.21.53) Type I
2	569	804	fig|6666666.1074965.peg.569	Glucose dehydrogenase, PQQ-dependent (EC 1.1.5.2)	bi	62	4720	fig|6666666.1075218.peg.4720	100	Glucose dehydrogenase, PQQ-dependent (EC 1.1.5.2)
2	570	445	fig|6666666.1074965.peg.570	Carbohydrate-selective porin OprB	bi	62	4721	fig|6666666.1075218.peg.4721	100	Carbohydrate-selective porin OprB
2	571	701	fig|6666666.1074965.peg.571	Zinc-regulated outer membrane receptor	bi	62	4722	fig|6666666.1075218.peg.4722	99.57	Zinc-regulated outer membrane receptor
2	572	74	fig|6666666.1074965.peg.572	hypothetical protein	bi	62	4723	fig|6666666.1075218.peg.4723	100	hypothetical protein
2	573	217	fig|6666666.1074965.peg.573	Integral membrane protein	bi	62	4724	fig|6666666.1075218.peg.4724	100	Integral membrane protein
2	574	254	fig|6666666.1074965.peg.574	iron-chelator utilization protein, putative	bi	62	4725	fig|6666666.1075218.peg.4725	100	iron-chelator utilization protein, putative
2	575	181	fig|6666666.1074965.peg.575	Transcriptional regulator, PadR family	bi	62	4726	fig|6666666.1075218.peg.4726	99.44	Transcriptional regulator, PadR family
2	576	1046	fig|6666666.1074965.peg.576	Membrane carboxypeptidase (penicillin-binding protein)	bi	62	4727	fig|6666666.1075218.peg.4727	99.81	Membrane carboxypeptidase (penicillin-binding protein)
2	577	473	fig|6666666.1074965.peg.577	Uncharacterized amino acid permease YtnA	bi	62	4728	fig|6666666.1075218.peg.4728	99.79	Uncharacterized amino acid permease YtnA
2	578	130	fig|6666666.1074965.peg.578	Bactoprenol-linked glucose translocase	bi	62	4729	fig|6666666.1075218.peg.4729	100	Bactoprenol-linked glucose translocase
2	579	321	fig|6666666.1074965.peg.579	Bactoprenol glucosyl transferase	bi	62	4730	fig|6666666.1075218.peg.4730	99.69	Bactoprenol glucosyl transferase
2	580	504	fig|6666666.1074965.peg.580	hypothetical protein	bi	62	4731	fig|6666666.1075218.peg.4731	98.81	hypothetical protein
2	581	537	fig|6666666.1074965.peg.581	Ferredoxin-dependent glutamate synthase (EC 1.4.7.1)	bi	62	4732	fig|6666666.1075218.peg.4732	100	Ferredoxin-dependent glutamate synthase (EC 1.4.7.1)
2	582	1459	fig|6666666.1074965.peg.582	Uncharacterized ATP-dependent DNA helicase PA3272	bi	62	4733	fig|6666666.1075218.peg.4733	99.72	Uncharacterized ATP-dependent DNA helicase PA3272
2	583	138	fig|6666666.1074965.peg.583	Nudix hydrolase family protein PA3470	bi	62	4734	fig|6666666.1075218.peg.4734	100	Nudix hydrolase family protein PA3470
2	584	306	fig|6666666.1074965.peg.584	Transcriptional activator MetR	bi	62	4735	fig|6666666.1075218.peg.4735	100	Transcriptional activator MetR
2	585	332	fig|6666666.1074965.peg.585	Hydrolase, alpha/beta fold family	bi	62	4736	fig|6666666.1075218.peg.4736	100	Hydrolase, alpha/beta fold family
2	586	443	fig|6666666.1074965.peg.586	Two component, Sigma-54 Specific, central transcriptional regulator of acidic amino acid uptake	bi	62	4737	fig|6666666.1075218.peg.4737	100	Two component, Sigma-54 Specific, central transcriptional regulator of acidic amino acid uptake
2	587	635	fig|6666666.1074965.peg.587	Signal transduction histidine kinase regulating C4-dicarboxylate transport system (EC 2.7.13.3)	bi	62	4738	fig|6666666.1075218.peg.4738	100	Signal transduction histidine kinase regulating C4-dicarboxylate transport system (EC 2.7.13.3)
2	588	245	fig|6666666.1074965.peg.588	Glutamate/aspartate ABC transporter, ATP-binding protein GltL (TC 3.A.1.3.4)	bi	62	4739	fig|6666666.1075218.peg.4739	100	Glutamate/aspartate ABC transporter, ATP-binding protein GltL (TC 3.A.1.3.4)
2	589	224	fig|6666666.1074965.peg.589	Glutamate/aspartate ABC transporter, permease protein GltK (TC 3.A.1.3.4)	bi	62	4740	fig|6666666.1075218.peg.4740	100	Glutamate/aspartate ABC transporter, permease protein GltK (TC 3.A.1.3.4)
2	590	249	fig|6666666.1074965.peg.590	Glutamate/aspartate ABC transporter, permease protein GltJ (TC 3.A.1.3.4)	bi	62	4741	fig|6666666.1075218.peg.4741	100	Glutamate/aspartate ABC transporter, permease protein GltJ (TC 3.A.1.3.4)
2	591	306	fig|6666666.1074965.peg.591	Glutamate/aspartate ABC transporter, substrate-binding protein GltI (TC 3.A.1.3.4)	bi	62	4742	fig|6666666.1075218.peg.4742	100	Glutamate/aspartate ABC transporter, substrate-binding protein GltI (TC 3.A.1.3.4)
2	592	1376	fig|6666666.1074965.peg.592	hypothetical protein	bi	62	4743	fig|6666666.1075218.peg.4743	99.2	hypothetical protein
2	593	510	fig|6666666.1074965.peg.593	Aerobic glycerol-3-phosphate dehydrogenase (EC 1.1.5.3)	bi	62	4744	fig|6666666.1075218.peg.4744	99.8	Aerobic glycerol-3-phosphate dehydrogenase (EC 1.1.5.3)
2	594	252	fig|6666666.1074965.peg.594	Glycerol-3-phosphate regulon repressor GlpR	bi	62	4745	fig|6666666.1075218.peg.4745	100	Glycerol-3-phosphate regulon repressor GlpR
2	595	500	fig|6666666.1074965.peg.595	Glycerol kinase (EC 2.7.1.30)	bi	62	4746	fig|6666666.1075218.peg.4746	99.8	Glycerol kinase (EC 2.7.1.30)
2	596	284	fig|6666666.1074965.peg.596	Glycerol uptake facilitator protein	bi	62	4747	fig|6666666.1075218.peg.4747	100	Glycerol uptake facilitator protein
2	597	157	fig|6666666.1074965.peg.597	Cys-tRNA(Pro) deacylase YbaK	bi	62	4748	fig|6666666.1075218.peg.4748	100	Cys-tRNA(Pro) deacylase YbaK
2	598	370	fig|6666666.1074965.peg.598	Ferric iron ABC transporter, ATP-binding protein	bi	62	4749	fig|6666666.1075218.peg.4749	99.73	Ferric iron ABC transporter, ATP-binding protein
2	599	307	fig|6666666.1074965.peg.599	Ornithine carbamoyltransferase (EC 2.1.3.3)	bi	62	4750	fig|6666666.1075218.peg.4750	100	Ornithine carbamoyltransferase (EC 2.1.3.3)
2	600	703	fig|6666666.1074965.peg.600	Formate dehydrogenase-O, major subunit (EC 1.2.1.2)	bi	62	4751	fig|6666666.1075218.peg.4751	99.57	Formate dehydrogenase-O, major subunit (EC 1.2.1.2)
2	601	112	fig|6666666.1074965.peg.601	Monothiol glutaredoxin GrxD	bi	62	4752	fig|6666666.1075218.peg.4752	99.1	Monothiol glutaredoxin GrxD
2	602	158	fig|6666666.1074965.peg.602	Bacterioferritin (EC 1.16.3.1)	bi	62	4753	fig|6666666.1075218.peg.4753	100	Bacterioferritin (EC 1.16.3.1)
2	603	73	fig|6666666.1074965.peg.603	Bacterioferritin-associated ferredoxin	bi	62	4754	fig|6666666.1075218.peg.4754	100	Bacterioferritin-associated ferredoxin
2	604	201	fig|6666666.1074965.peg.604	Alkyl hydroperoxide reductase subunit C-like protein	bi	62	4755	fig|6666666.1075218.peg.4755	100	Alkyl hydroperoxide reductase subunit C-like protein
2	605	225	fig|6666666.1074965.peg.605	Ribonuclease T	bi	62	4756	fig|6666666.1075218.peg.4756	100	Ribonuclease T
2	606	349	fig|6666666.1074965.peg.606	Dihydroorotase (EC 3.5.2.3)	bi	62	4757	fig|6666666.1075218.peg.4757	99.71	Dihydroorotase (EC 3.5.2.3)
2	607	322	fig|6666666.1074965.peg.607	outer membrane protein, OmpA family	bi	62	4758	fig|6666666.1075218.peg.4758	99.69	outer membrane protein, OmpA family
2	608	406	fig|6666666.1074965.peg.608	Argininosuccinate synthase (EC 6.3.4.5)	bi	62	4759	fig|6666666.1075218.peg.4759	100	Argininosuccinate synthase (EC 6.3.4.5)
2	609	148	fig|6666666.1074965.peg.609	hypothetical protein	bi	18	2831	fig|6666666.1075218.peg.2831	100	hypothetical protein
2	610	209	fig|6666666.1074965.peg.610	Two-component transcriptional response regulator, LuxR family	bi	18	2832	fig|6666666.1075218.peg.2832	100	Two-component transcriptional response regulator, LuxR family
2	611	59	fig|6666666.1074965.peg.611	FIG00350425: hypothetical protein	bi	18	2833	fig|6666666.1075218.peg.2833	100	FIG00350425: hypothetical protein
2	612	213	fig|6666666.1074965.peg.612	Endonuclease III (EC 4.2.99.18)	bi	18	2834	fig|6666666.1075218.peg.2834	100	Endonuclease III (EC 4.2.99.18)
2	613	144	fig|6666666.1074965.peg.613	Electron transport complex protein RnfE	bi	18	2835	fig|6666666.1075218.peg.2835	98.6	Electron transport complex protein RnfE
2	614	201	fig|6666666.1074965.peg.614	Electron transport complex protein RnfG	bi	18	2836	fig|6666666.1075218.peg.2836	99	Electron transport complex protein RnfG
2	615	323	fig|6666666.1074965.peg.615	Electron transport complex protein RnfD	bi	18	2837	fig|6666666.1075218.peg.2837	99.69	Electron transport complex protein RnfD
2	616	191	fig|6666666.1074965.peg.616	Electron transport complex protein RnfA	bi	18	2838	fig|6666666.1075218.peg.2838	98.95	Electron transport complex protein RnfA
2	617	682	fig|6666666.1074965.peg.617	Methionyl-tRNA synthetase (EC 6.1.1.10)	bi	18	2839	fig|6666666.1075218.peg.2839	99.71	Methionyl-tRNA synthetase (EC 6.1.1.10)
2	618	365	fig|6666666.1074965.peg.618	[4Fe-4S] cluster assembly scaffold protein Mrp (=ApbC)	bi	18	2840	fig|6666666.1075218.peg.2840	99.73	[4Fe-4S] cluster assembly scaffold protein Mrp (=ApbC)
2	619	70	fig|6666666.1074965.peg.619	Cold shock protein of CSP family	bi	18	2841	fig|6666666.1075218.peg.2841	100	Cold shock protein of CSP family
2	620	189	fig|6666666.1074965.peg.620	Deoxycytidine triphosphate deaminase (EC 3.5.4.13)	bi	18	2842	fig|6666666.1075218.peg.2842	100	Deoxycytidine triphosphate deaminase (EC 3.5.4.13)
2	621	75	fig|6666666.1074965.peg.621	hypothetical protein	bi	18	2843	fig|6666666.1075218.peg.2843	100	hypothetical protein
2	622	218	fig|6666666.1074965.peg.622	FIG006285: ICC-like protein phosphoesterase	bi	18	2844	fig|6666666.1075218.peg.2844	99.08	FIG006285: ICC-like protein phosphoesterase
2	623	818	fig|6666666.1074965.peg.623	ATP-dependent, 3'-5' DNA helicase with strand annealing activity	bi	18	2845	fig|6666666.1075218.peg.2845	99.88	ATP-dependent, 3'-5' DNA helicase with strand annealing activity
2	624	372	fig|6666666.1074965.peg.624	Succinylglutamate desuccinylase/aspartoacylase	bi	18	2846	fig|6666666.1075218.peg.2846	100	Succinylglutamate desuccinylase/aspartoacylase
2	625	553	fig|6666666.1074965.peg.625	ATP-dependent DNA ligase (EC 6.5.1.1) LigC	bi	18	2847	fig|6666666.1075218.peg.2847	100	ATP-dependent DNA ligase (EC 6.5.1.1) LigC
2	626	339	fig|6666666.1074965.peg.626	mRNA 3-end processing exonuclease	bi	18	2848	fig|6666666.1075218.peg.2848	100	mRNA 3-end processing exonuclease
2	627	114	fig|6666666.1074965.peg.627	hypothetical protein	bi	18	2849	fig|6666666.1075218.peg.2849	100	hypothetical protein
2	628	814	fig|6666666.1074965.peg.628	N-acyl-homoserine lactone acylase	bi	18	2850	fig|6666666.1075218.peg.2850	99.63	N-acyl-homoserine lactone acylase
2	629	68	fig|6666666.1074965.peg.629	hypothetical protein	bi	18	2851	fig|6666666.1075218.peg.2851	100	hypothetical protein
2	630	169	fig|6666666.1074965.peg.630	putative lipoprotein	bi	18	2852	fig|6666666.1075218.peg.2852	100	putative lipoprotein
2	631	160	fig|6666666.1074965.peg.631	UPF0225 protein YchJ	bi	18	2853	fig|6666666.1075218.peg.2853	100	UPF0225 protein YchJ
2	632	165	fig|6666666.1074965.peg.632	hypothetical protein	bi	18	2854	fig|6666666.1075218.peg.2854	100	hypothetical protein
2	633	231	fig|6666666.1074965.peg.633	Putative outer membrane protein	bi	18	2855	fig|6666666.1075218.peg.2855	100	Putative outer membrane protein
2	634	92	fig|6666666.1074965.peg.634	Adenine specific DNA methylase Mod	bi	18	2856	fig|6666666.1075218.peg.2856	100	Adenine specific DNA methylase Mod
2	635	253	fig|6666666.1074965.peg.635	Collagen pro alpha-chain precursor	bi	18	2857	fig|6666666.1075218.peg.2857	99.6	Collagen pro alpha-chain precursor
2	636	155	fig|6666666.1074965.peg.636	Phosphoribosylcarboxyaminoimidazole (NCAIR) mutase	bi	18	2858	fig|6666666.1075218.peg.2858	100	Phosphoribosylcarboxyaminoimidazole (NCAIR) mutase
2	637	715	fig|6666666.1074965.peg.637	ATP-dependent helicase DinG/Rad3	bi	18	2859	fig|6666666.1075218.peg.2859	99.86	ATP-dependent helicase DinG/Rad3
2	638	756	fig|6666666.1074965.peg.638	Putative hydrolase	bi	18	2860	fig|6666666.1075218.peg.2860	99.87	Putative hydrolase
2	639	382	fig|6666666.1074965.peg.639	Putative esterase	bi	18	2861	fig|6666666.1075218.peg.2861	100	Putative esterase
2	640	330	fig|6666666.1074965.peg.640	OmpA family protein	bi	18	2862	fig|6666666.1075218.peg.2862	99.09	OmpA family protein
2	641	216	fig|6666666.1074965.peg.641	Pyridoxamine 5'-phosphate oxidase (EC 1.4.3.5)	bi	18	2863	fig|6666666.1075218.peg.2863	100	Pyridoxamine 5'-phosphate oxidase (EC 1.4.3.5)
2	642	78	fig|6666666.1074965.peg.642	Uncharacterized protein Pfl_1230	bi	18	2864	fig|6666666.1075218.peg.2864	100	Uncharacterized protein Pfl_1230
2	643	155	fig|6666666.1074965.peg.643	Outer membrane lipoprotein	bi	18	2865	fig|6666666.1075218.peg.2865	99.35	Outer membrane lipoprotein
2	644	392	fig|6666666.1074965.peg.644	Na+/H+ antiporter NhaA type	bi	18	2866	fig|6666666.1075218.peg.2866	100	Na+/H+ antiporter NhaA type
2	645	544	fig|6666666.1074965.peg.645	NAD(FAD)-utilizing dehydrogenase, sll0175 homolog	bi	18	2867	fig|6666666.1075218.peg.2867	100	NAD(FAD)-utilizing dehydrogenase, sll0175 homolog
2	646	225	fig|6666666.1074965.peg.646	putative lipoprotein	bi	18	2868	fig|6666666.1075218.peg.2868	99.11	putative lipoprotein
2	647	234	fig|6666666.1074965.peg.647	Branched-chain amino acid ABC transporter, ATP-binding protein LivF (TC 3.A.1.4.1)	bi	18	2869	fig|6666666.1075218.peg.2869	100	Branched-chain amino acid ABC transporter, ATP-binding protein LivF (TC 3.A.1.4.1)
2	648	256	fig|6666666.1074965.peg.648	Branched-chain amino acid ABC transporter, ATP-binding protein LivG (TC 3.A.1.4.1)	bi	18	2870	fig|6666666.1075218.peg.2870	100	Branched-chain amino acid ABC transporter, ATP-binding protein LivG (TC 3.A.1.4.1)
2	649	419	fig|6666666.1074965.peg.649	Branched-chain amino acid ABC transporter, permease protein LivM (TC 3.A.1.4.1)	bi	18	2871	fig|6666666.1075218.peg.2871	100	Branched-chain amino acid ABC transporter, permease protein LivM (TC 3.A.1.4.1)
2	650	308	fig|6666666.1074965.peg.650	Branched-chain amino acid ABC transporter, permease protein LivH (TC 3.A.1.4.1)	bi	18	2872	fig|6666666.1075218.peg.2872	100	Branched-chain amino acid ABC transporter, permease protein LivH (TC 3.A.1.4.1)
2	651	372	fig|6666666.1074965.peg.651	Branched-chain amino acid ABC transporter, substrate-binding protein LivJ (TC 3.A.1.4.1)	bi	18	2873	fig|6666666.1075218.peg.2873	100	Branched-chain amino acid ABC transporter, substrate-binding protein LivJ (TC 3.A.1.4.1)
2	652	102	fig|6666666.1074965.peg.652	hypothetical protein	bi	18	2874	fig|6666666.1075218.peg.2874	100	hypothetical protein
2	653	296	fig|6666666.1074965.peg.653	3-hydroxyisobutyrate dehydrogenase family protein	bi	18	2875	fig|6666666.1075218.peg.2875	100	3-hydroxyisobutyrate dehydrogenase family protein
2	654	949	fig|6666666.1074965.peg.654	RNA polymerase associated protein RapA	bi	18	2876	fig|6666666.1075218.peg.2876	100	RNA polymerase associated protein RapA
2	655	232	fig|6666666.1074965.peg.655	hypothetical protein	bi	18	2877	fig|6666666.1075218.peg.2877	99.13	hypothetical protein
2	656	110	fig|6666666.1074965.peg.656	hypothetical protein	bi	18	2878	fig|6666666.1075218.peg.2878	100	hypothetical protein
2	657	54	fig|6666666.1074965.peg.657	hypothetical protein	bi	18	2879	fig|6666666.1075218.peg.2879	100	hypothetical protein
2	658	39	fig|6666666.1074965.peg.658	hypothetical protein	bi	18	2880	fig|6666666.1075218.peg.2880	100	hypothetical protein
2	659	663	fig|6666666.1074965.peg.659	Tetrapartite efflux system, inner membrane component FusBC-like	bi	18	2881	fig|6666666.1075218.peg.2881	100	Tetrapartite efflux system, inner membrane component FusBC-like
2	660	69	fig|6666666.1074965.peg.660	Tetrapartite efflux system component, FusD-like	bi	18	2882	fig|6666666.1075218.peg.2882	100	Tetrapartite efflux system component, FusD-like
2	661	290	fig|6666666.1074965.peg.661	Tetrapartite efflux system, membrane fusion component FusE-like	bi	18	2883	fig|6666666.1075218.peg.2883	100	Tetrapartite efflux system, membrane fusion component FusE-like
2	662	405	fig|6666666.1074965.peg.662	Two-component system sensor histidine kinase	bi	18	2884	fig|6666666.1075218.peg.2884	100	Two-component system sensor histidine kinase
2	663	107	fig|6666666.1074965.peg.663	putative lipoprotein	bi	18	2885	fig|6666666.1075218.peg.2885	100	putative lipoprotein
2	664	863	fig|6666666.1074965.peg.664	Sensory box protein	bi	18	2886	fig|6666666.1075218.peg.2886	99.65	Sensory box protein
2	665	359	fig|6666666.1074965.peg.665	Response regulator protein	bi	18	2887	fig|6666666.1075218.peg.2887	100	Response regulator protein
2	666	372	fig|6666666.1074965.peg.666	Outer membrane protein romA	bi	18	2888	fig|6666666.1075218.peg.2888	99.73	Outer membrane protein romA
2	667	299	fig|6666666.1074965.peg.667	Inner membrane protein YfdC	bi	18	2889	fig|6666666.1075218.peg.2889	99.66	Inner membrane protein YfdC
3	668	55	fig|6666666.1074965.peg.668	T1SS secreted agglutinin RTX @ RTX toxins and related Ca2+-binding proteins	bi	75	4978	fig|6666666.1075218.peg.4978	100	T1SS secreted agglutinin RTX @ RTX toxins and related Ca2+-binding proteins
4	669	34	fig|6666666.1074965.peg.669	Transposase and inactivated derivatives	bi	47	4254	fig|6666666.1075218.peg.4254	100	hypothetical protein
5	670	52	fig|6666666.1074965.peg.670	T1SS secreted agglutinin RTX @ RTX toxins and related Ca2+-binding proteins	-	-	-	-	0	-
6	671	50	fig|6666666.1074965.peg.671	T1SS secreted agglutinin RTX	-	-	-	-	0	-
7	672	46	fig|6666666.1074965.peg.672	hypothetical protein	-	-	-	-	0	-
8	673	46	fig|6666666.1074965.peg.673	Mobile element protein	-	-	-	-	0	-
9	674	1227	fig|6666666.1074965.peg.674	T1SS secreted agglutinin RTX @ RTX toxins and related Ca2+-binding proteins	uni	78	5162	fig|6666666.1075218.peg.5162	94.45	T1SS secreted agglutinin RTX @ RTX toxins and related Ca2+-binding proteins
9	675	114	fig|6666666.1074965.peg.675	FIG094192: hypothetical protein	bi	78	5161	fig|6666666.1075218.peg.5161	100	FIG094192: hypothetical protein
9	676	300	fig|6666666.1074965.peg.676	Alpha-ketoglutarate-dependent taurine dioxygenase (EC 1.14.11.17)	bi	78	5160	fig|6666666.1075218.peg.5160	99.33	Alpha-ketoglutarate-dependent taurine dioxygenase (EC 1.14.11.17)
9	677	340	fig|6666666.1074965.peg.677	Taurine ABC transporter, substrate-binding protein TauA	bi	78	5159	fig|6666666.1075218.peg.5159	100	Taurine ABC transporter, substrate-binding protein TauA
9	678	288	fig|6666666.1074965.peg.678	Taurine ABC transporter, ATP-binding protein TauB	bi	78	5158	fig|6666666.1075218.peg.5158	100	Taurine ABC transporter, ATP-binding protein TauB
9	679	288	fig|6666666.1074965.peg.679	Taurine ABC transporter, permease protein TauC	bi	78	5157	fig|6666666.1075218.peg.5157	100	Taurine ABC transporter, permease protein TauC
9	680	187	fig|6666666.1074965.peg.680	hypothetical protein	bi	78	5156	fig|6666666.1075218.peg.5156	100	hypothetical protein
9	681	265	fig|6666666.1074965.peg.681	FOG: TPR repeat, SEL1 subfamily	bi	78	5155	fig|6666666.1075218.peg.5155	100	FOG: TPR repeat, SEL1 subfamily
9	682	151	fig|6666666.1074965.peg.682	Transcriptional regulator, MarR family	bi	78	5154	fig|6666666.1075218.peg.5154	99.33	Transcriptional regulator, MarR family
9	683	696	fig|6666666.1074965.peg.683	Tetrapartite efflux system, inner membrane component FusBC-like	bi	78	5153	fig|6666666.1075218.peg.5153	100	Tetrapartite efflux system, inner membrane component FusBC-like
9	684	71	fig|6666666.1074965.peg.684	Tetrapartite efflux system component, FusD-like	bi	78	5152	fig|6666666.1075218.peg.5152	100	Tetrapartite efflux system component, FusD-like
9	685	292	fig|6666666.1074965.peg.685	Tetrapartite efflux system, membrane fusion component FusE-like	bi	78	5151	fig|6666666.1075218.peg.5151	99.66	Tetrapartite efflux system, membrane fusion component FusE-like
9	686	474	fig|6666666.1074965.peg.686	Tetrapartite efflux system, outer membrane factor lipoprotein FusA-like	bi	78	5150	fig|6666666.1075218.peg.5150	99.58	Tetrapartite efflux system, outer membrane factor lipoprotein FusA-like
9	687	637	fig|6666666.1074965.peg.687	Cytochrome c family protein	bi	78	5149	fig|6666666.1075218.peg.5149	99.21	Cytochrome c family protein
9	688	82	fig|6666666.1074965.peg.688	DNA-binding protein inhibitor Id-2-related protein	bi	78	5148	fig|6666666.1075218.peg.5148	100	DNA-binding protein inhibitor Id-2-related protein
9	689	100	fig|6666666.1074965.peg.689	hypothetical protein	bi	78	5147	fig|6666666.1075218.peg.5147	100	hypothetical protein
9	690	221	fig|6666666.1074965.peg.690	Glutathione S-transferase N-terminal domain protein (EC 2.5.1.18)	bi	78	5146	fig|6666666.1075218.peg.5146	99.55	Glutathione S-transferase N-terminal domain protein (EC 2.5.1.18)
9	691	465	fig|6666666.1074965.peg.691	Argininosuccinate lyase (EC 4.3.2.1)	bi	78	5145	fig|6666666.1075218.peg.5145	100	Argininosuccinate lyase (EC 4.3.2.1)
9	692	39	fig|6666666.1074965.peg.692	hypothetical protein	bi	78	5144	fig|6666666.1075218.peg.5144	100	hypothetical protein
9	693	248	fig|6666666.1074965.peg.693	Alginate biosynthesis two-component system response regulator AlgR	bi	78	5143	fig|6666666.1075218.peg.5143	100	Alginate biosynthesis two-component system response regulator AlgR
9	694	48	fig|6666666.1074965.peg.694	hypothetical protein	bi	78	5142	fig|6666666.1075218.peg.5142	97.87	hypothetical protein
9	695	314	fig|6666666.1074965.peg.695	Porphobilinogen deaminase (EC 2.5.1.61)	bi	78	5141	fig|6666666.1075218.peg.5141	99.36	Porphobilinogen deaminase (EC 2.5.1.61)
9	696	256	fig|6666666.1074965.peg.696	Uroporphyrinogen-III synthase (EC 4.2.1.75)	bi	78	5140	fig|6666666.1075218.peg.5140	100	Uroporphyrinogen-III synthase (EC 4.2.1.75)
9	697	367	fig|6666666.1074965.peg.697	Uncharacterized protein EC-HemX	bi	78	5139	fig|6666666.1075218.peg.5139	100	Uncharacterized protein EC-HemX
9	698	413	fig|6666666.1074965.peg.698	Uncharacterized protein EC-HemY in Proteobacteria (unrelated to HemY-type PPO in GramPositives)	bi	78	5138	fig|6666666.1075218.peg.5138	99.76	Uncharacterized protein EC-HemY in Proteobacteria (unrelated to HemY-type PPO in GramPositives)
9	699	167	fig|6666666.1074965.peg.699	Periplasmic thiol:disulfide oxidoreductase DsbB, required for DsbA reoxidation	bi	78	5137	fig|6666666.1075218.peg.5137	100	Periplasmic thiol:disulfide oxidoreductase DsbB, required for DsbA reoxidation
9	700	157	fig|6666666.1074965.peg.700	Alginate regulatory protein AlgQ, positive transcriptional regulator of AlgD	bi	78	5136	fig|6666666.1075218.peg.5136	99.36	Alginate regulatory protein AlgQ, positive transcriptional regulator of AlgD
9	701	217	fig|6666666.1074965.peg.701	Macrophage infectivity potentiator	bi	78	5135	fig|6666666.1075218.peg.5135	100	Macrophage infectivity potentiator
9	702	353	fig|6666666.1074965.peg.702	Alginate regulatory protein AlgP, positive transcriptional regulator of AlgD	bi	78	5134	fig|6666666.1075218.peg.5134	100	Alginate regulatory protein AlgP, positive transcriptional regulator of AlgD
9	703	161	fig|6666666.1074965.peg.703	hypothetical protein	bi	78	5133	fig|6666666.1075218.peg.5133	99.38	hypothetical protein
9	704	637	fig|6666666.1074965.peg.704	Bis-ABC ATPase YheS	bi	78	5132	fig|6666666.1075218.peg.5132	100	Bis-ABC ATPase YheS
9	705	196	fig|6666666.1074965.peg.705	Small-conductance mechanosensitive channel	bi	78	5131	fig|6666666.1075218.peg.5131	100	Small-conductance mechanosensitive channel
9	706	211	fig|6666666.1074965.peg.706	Homoserine/homoserine lactone efflux protein	bi	78	5130	fig|6666666.1075218.peg.5130	100	Homoserine/homoserine lactone efflux protein
9	707	251	fig|6666666.1074965.peg.707	Putative stomatin/prohibitin-family membrane protease subunit aq_911	bi	78	5129	fig|6666666.1075218.peg.5129	100	Putative stomatin/prohibitin-family membrane protease subunit aq_911
9	708	447	fig|6666666.1074965.peg.708	Putative membrane-bound ClpP-class protease associated with aq_911	bi	78	5128	fig|6666666.1075218.peg.5128	98.42	Putative membrane-bound ClpP-class protease associated with aq_911
9	709	153	fig|6666666.1074965.peg.709	hypothetical protein	bi	78	5127	fig|6666666.1075218.peg.5127	100	hypothetical protein
9	710	81	fig|6666666.1074965.peg.710	hypothetical protein	bi	78	5126	fig|6666666.1075218.peg.5126	98.75	hypothetical protein
9	711	213	fig|6666666.1074965.peg.711	hypothetical protein	bi	78	5125	fig|6666666.1075218.peg.5125	100	hypothetical protein
9	712	146	fig|6666666.1074965.peg.712	CBS domain protein	bi	78	5124	fig|6666666.1075218.peg.5124	100	CBS domain protein
9	713	513	fig|6666666.1074965.peg.713	Outer membrane protein A precursor	bi	78	5123	fig|6666666.1075218.peg.5123	98.83	Outer membrane protein A precursor
9	714	541	fig|6666666.1074965.peg.714	hypothetical protein	bi	78	5122	fig|6666666.1075218.peg.5122	95.19	hypothetical protein
9	715	278	fig|6666666.1074965.peg.715	hypothetical protein	bi	78	5121	fig|6666666.1075218.peg.5121	99.28	hypothetical protein
9	716	577	fig|6666666.1074965.peg.716	Putative Xaa-His dipeptidase	bi	78	5120	fig|6666666.1075218.peg.5120	99.65	Putative Xaa-His dipeptidase
9	717	167	fig|6666666.1074965.peg.717	Putative arylsulfate sulfotransferase (EC 2.8.2.22)	bi	78	5113	fig|6666666.1075218.peg.5113	78.57	Putative arylsulfate sulfotransferase (EC 2.8.2.22)
9	718	481	fig|6666666.1074965.peg.718	Succinate-semialdehyde dehydrogenase [NAD(P)+] (EC 1.2.1.16)	bi	78	5112	fig|6666666.1075218.peg.5112	99.79	Succinate-semialdehyde dehydrogenase [NAD(P)+] (EC 1.2.1.16)
9	719	426	fig|6666666.1074965.peg.719	5-aminovalerate aminotransferase (EC 2.6.1.48) / Gamma-aminobutyrate:alpha-ketoglutarate aminotransferase (EC 2.6.1.19)	bi	78	5111	fig|6666666.1075218.peg.5111	100	5-aminovalerate aminotransferase (EC 2.6.1.48) / Gamma-aminobutyrate:alpha-ketoglutarate aminotransferase (EC 2.6.1.19)
9	720	421	fig|6666666.1074965.peg.720	Response regulator	bi	78	5110	fig|6666666.1075218.peg.5110	99.76	Response regulator
9	721	344	fig|6666666.1074965.peg.721	Sensory box/GGDEF domain/EAL domain protein	bi	78	5109	fig|6666666.1075218.peg.5109	100	Sensory box/GGDEF domain/EAL domain protein
9	722	395	fig|6666666.1074965.peg.722	Fatty acid desaturase (EC 1.14.19.1); Delta-9 fatty acid desaturase (EC 1.14.19.1)	bi	78	5108	fig|6666666.1075218.peg.5108	99.75	Fatty acid desaturase (EC 1.14.19.1); Delta-9 fatty acid desaturase (EC 1.14.19.1)
9	723	632	fig|6666666.1074965.peg.723	Sensory box/GGDEF domain/EAL domain protein	bi	78	5107	fig|6666666.1075218.peg.5107	100	Sensory box/GGDEF domain/EAL domain protein
9	724	215	fig|6666666.1074965.peg.724	Methionine ABC transporter permease protein	bi	78	5104	fig|6666666.1075218.peg.5104	99.53	Methionine ABC transporter permease protein
9	725	370	fig|6666666.1074965.peg.725	Methionine ABC transporter ATP-binding protein	bi	78	5103	fig|6666666.1075218.peg.5103	100	Methionine ABC transporter ATP-binding protein
9	726	267	fig|6666666.1074965.peg.726	Methionine ABC transporter substrate-binding protein	bi	78	5102	fig|6666666.1075218.peg.5102	100	Methionine ABC transporter substrate-binding protein
9	727	464	fig|6666666.1074965.peg.727	Coenzyme F420-dependent N5,N10-methylene tetrahydromethanopterin reductase and related flavin-dependent oxidoreductases	bi	78	5101	fig|6666666.1075218.peg.5101	99.14	Coenzyme F420-dependent N5,N10-methylene tetrahydromethanopterin reductase and related flavin-dependent oxidoreductases
9	728	394	fig|6666666.1074965.peg.728	Acyl-CoA dehydrogenase; probable dibenzothiophene desulfurization enzyme	bi	78	5100	fig|6666666.1075218.peg.5100	99.24	Acyl-CoA dehydrogenase; probable dibenzothiophene desulfurization enzyme
9	729	414	fig|6666666.1074965.peg.729	Acyl-CoA dehydrogenase; probable dibenzothiophene desulfurization enzyme	bi	78	5099	fig|6666666.1075218.peg.5099	99.27	Acyl-CoA dehydrogenase; probable dibenzothiophene desulfurization enzyme
9	730	253	fig|6666666.1074965.peg.730	L-cystine ABC transporter (wide substrate range), ATP-binding protein YecC	bi	78	5098	fig|6666666.1075218.peg.5098	100	L-cystine ABC transporter (wide substrate range), ATP-binding protein YecC
9	731	223	fig|6666666.1074965.peg.731	L-cystine ABC transporter (wide substrate range), permease protein YecS	bi	78	5097	fig|6666666.1075218.peg.5097	100	L-cystine ABC transporter (wide substrate range), permease protein YecS
9	732	265	fig|6666666.1074965.peg.732	L-cystine ABC transporter (wide substrate range), substrate-binding protein FliY	bi	78	5096	fig|6666666.1075218.peg.5096	100	L-cystine ABC transporter (wide substrate range), substrate-binding protein FliY
9	733	311	fig|6666666.1074965.peg.733	Serine acetyltransferase (EC 2.3.1.30)	bi	78	5095	fig|6666666.1075218.peg.5095	100	Serine acetyltransferase (EC 2.3.1.30)
9	734	57	fig|6666666.1074965.peg.734	hypothetical protein	bi	78	5094	fig|6666666.1075218.peg.5094	90.2	hypothetical protein
9	735	668	fig|6666666.1074965.peg.735	High-affinity choline uptake protein BetT	bi	78	5093	fig|6666666.1075218.peg.5093	99.85	High-affinity choline uptake protein BetT
9	736	278	fig|6666666.1074965.peg.736	Alpha-ketoglutarate-dependent taurine dioxygenase (EC 1.14.11.17)	bi	78	5092	fig|6666666.1075218.peg.5092	100	Alpha-ketoglutarate-dependent taurine dioxygenase (EC 1.14.11.17)
9	737	280	fig|6666666.1074965.peg.737	Taurine ABC transporter, permease protein TauC	bi	78	5091	fig|6666666.1075218.peg.5091	100	Taurine ABC transporter, permease protein TauC
9	738	263	fig|6666666.1074965.peg.738	Taurine ABC transporter, ATP-binding protein TauB	bi	78	5090	fig|6666666.1075218.peg.5090	99.24	Taurine ABC transporter, ATP-binding protein TauB
9	739	324	fig|6666666.1074965.peg.739	Taurine ABC transporter, substrate-binding protein TauA	bi	78	5089	fig|6666666.1075218.peg.5089	99.69	Taurine ABC transporter, substrate-binding protein TauA
9	740	38	fig|6666666.1074965.peg.740	hypothetical protein	bi	78	5088	fig|6666666.1075218.peg.5088	92.31	hypothetical protein
9	741	443	fig|6666666.1074965.peg.741	Outer membrane low permeability porin, OprD family => OccK8/OprE anaerobically-induced	bi	78	5087	fig|6666666.1075218.peg.5087	100	Outer membrane low permeability porin, OprD family => OccK8/OprE anaerobically-induced
9	742	213	fig|6666666.1074965.peg.742	Alkyl hydroperoxide reductase subunit C-like protein	bi	78	5086	fig|6666666.1075218.peg.5086	100	Alkyl hydroperoxide reductase subunit C-like protein
9	743	198	fig|6666666.1074965.peg.743	FMN reductase (NADPH) (EC 1.5.1.38)	bi	78	5085	fig|6666666.1075218.peg.5085	100	FMN reductase (NADPH) (EC 1.5.1.38)
9	744	322	fig|6666666.1074965.peg.744	Alkanesulfonate ABC transporter substrate-binding protein SsuA	bi	78	5084	fig|6666666.1075218.peg.5084	99.69	Alkanesulfonate ABC transporter substrate-binding protein SsuA
9	745	383	fig|6666666.1074965.peg.745	FMNH2-dependent alkanesulfonate monooxygenase (EC 1.14.14.5)	bi	78	5083	fig|6666666.1075218.peg.5083	99.74	FMNH2-dependent alkanesulfonate monooxygenase (EC 1.14.14.5)
9	746	266	fig|6666666.1074965.peg.746	Alkanesulfonate ABC transporter permease protein SsuC	bi	78	5082	fig|6666666.1075218.peg.5082	100	Alkanesulfonate ABC transporter permease protein SsuC
9	747	271	fig|6666666.1074965.peg.747	Alkanesulfonate ABC transporter ATP-binding protein SsuB	bi	78	5081	fig|6666666.1075218.peg.5081	100	Alkanesulfonate ABC transporter ATP-binding protein SsuB
9	748	72	fig|6666666.1074965.peg.748	Organosulfonate utilization protein SsuF	bi	78	5080	fig|6666666.1075218.peg.5080	100	Organosulfonate utilization protein SsuF
9	749	1720	fig|6666666.1074965.peg.749	hypothetical protein	bi	78	5079	fig|6666666.1075218.peg.5079	99.48	hypothetical protein
9	750	212	fig|6666666.1074965.peg.750	Transcriptional regulator, AcrR family	bi	78	5078	fig|6666666.1075218.peg.5078	100	Transcriptional regulator, AcrR family
9	751	526	fig|6666666.1074965.peg.751	Glutamate--cysteine ligase (EC 6.3.2.2)	bi	78	5077	fig|6666666.1075218.peg.5077	100	Glutamate--cysteine ligase (EC 6.3.2.2)
9	752	128	fig|6666666.1074965.peg.752	Uncharacterized protein, possibly involved in aromatic compounds catabolism	bi	78	5076	fig|6666666.1075218.peg.5076	99.21	Uncharacterized protein, possibly involved in aromatic compounds catabolism
9	753	775	fig|6666666.1074965.peg.753	Transcription accessory protein (S1 RNA-binding domain)	bi	78	5075	fig|6666666.1075218.peg.5075	99.87	Transcription accessory protein (S1 RNA-binding domain)
9	754	247	fig|6666666.1074965.peg.754	Two-component system response regulator OmpR	bi	78	5074	fig|6666666.1075218.peg.5074	100	Two-component system response regulator OmpR
9	755	438	fig|6666666.1074965.peg.755	Osmolarity sensory histidine kinase EnvZ	bi	78	5073	fig|6666666.1075218.peg.5073	100	Osmolarity sensory histidine kinase EnvZ
9	756	302	fig|6666666.1074965.peg.756	Ribosomal protein S6--L-glutamate ligase	bi	78	5072	fig|6666666.1075218.peg.5072	100	Ribosomal protein S6--L-glutamate ligase
9	757	180	fig|6666666.1074965.peg.757	hypothetical protein sometimes fused to ribosomal protein S6 glutaminyl transferase	bi	78	5071	fig|6666666.1075218.peg.5071	99.44	hypothetical protein sometimes fused to ribosomal protein S6 glutaminyl transferase
9	758	134	fig|6666666.1074965.peg.758	Ribosome-associated heat shock protein implicated in the recycling of the 50S subunit (S4 paralog)	bi	78	5070	fig|6666666.1075218.peg.5070	100	Ribosome-associated heat shock protein implicated in the recycling of the 50S subunit (S4 paralog)
9	759	265	fig|6666666.1074965.peg.759	Membrane-associated phospholipid phosphatase	bi	78	5069	fig|6666666.1075218.peg.5069	99.62	Membrane-associated phospholipid phosphatase
9	760	300	fig|6666666.1074965.peg.760	33 kDa chaperonin HslO	bi	78	5068	fig|6666666.1075218.peg.5068	99.33	33 kDa chaperonin HslO
9	761	514	fig|6666666.1074965.peg.761	Phosphoenolpyruvate carboxykinase [ATP] (EC 4.1.1.49)	bi	78	5067	fig|6666666.1075218.peg.5067	100	Phosphoenolpyruvate carboxykinase [ATP] (EC 4.1.1.49)
9	762	147	fig|6666666.1074965.peg.762	putative 4-hydroxybenzoyl-CoA thioesterase	bi	78	5066	fig|6666666.1075218.peg.5066	98.63	putative 4-hydroxybenzoyl-CoA thioesterase
9	763	160	fig|6666666.1074965.peg.763	hypothetical protein	bi	78	5065	fig|6666666.1075218.peg.5065	100	hypothetical protein
9	764	782	fig|6666666.1074965.peg.764	Putative formate dehydrogenase oxidoreductase protein	bi	78	5064	fig|6666666.1075218.peg.5064	100	Putative formate dehydrogenase oxidoreductase protein
9	765	277	fig|6666666.1074965.peg.765	Sulfur carrier protein FdhD	bi	78	5063	fig|6666666.1075218.peg.5063	99.64	Sulfur carrier protein FdhD
9	766	147	fig|6666666.1074965.peg.766	Uncharacterized LysM domain protein YgaU	bi	78	5062	fig|6666666.1075218.peg.5062	97.95	Uncharacterized LysM domain protein YgaU
9	767	221	fig|6666666.1074965.peg.767	GMP/IMP nucleotidase YrfG	bi	78	5061	fig|6666666.1075218.peg.5061	100	GMP/IMP nucleotidase YrfG
9	768	189	fig|6666666.1074965.peg.768	ADP compounds hydrolase NudE	bi	78	5060	fig|6666666.1075218.peg.5060	100	ADP compounds hydrolase NudE
9	769	279	fig|6666666.1074965.peg.769	3'(2'),5'-bisphosphate nucleotidase (EC 3.1.3.7)	bi	78	5059	fig|6666666.1075218.peg.5059	99.64	3'(2'),5'-bisphosphate nucleotidase (EC 3.1.3.7)
9	770	152	fig|6666666.1074965.peg.770	Histone acetyltransferase HPA2 and related acetyltransferases	bi	78	5058	fig|6666666.1075218.peg.5058	100	Histone acetyltransferase HPA2 and related acetyltransferases
9	771	470	fig|6666666.1074965.peg.771	C4-dicarboxylate transport transcriptional regulatory protein	bi	78	5057	fig|6666666.1075218.peg.5057	99.79	C4-dicarboxylate transport transcriptional regulatory protein
9	772	605	fig|6666666.1074965.peg.772	Two-component system sensor histidine kinase	bi	78	5056	fig|6666666.1075218.peg.5056	100	Two-component system sensor histidine kinase
9	773	287	fig|6666666.1074965.peg.773	dTDP-4-dehydrorhamnose reductase (EC 1.1.1.133)	bi	78	5055	fig|6666666.1075218.peg.5055	99.65	dTDP-4-dehydrorhamnose reductase (EC 1.1.1.133)
9	774	182	fig|6666666.1074965.peg.774	dTDP-4-dehydrorhamnose 3,5-epimerase (EC 5.1.3.13)	bi	78	5054	fig|6666666.1075218.peg.5054	100	dTDP-4-dehydrorhamnose 3,5-epimerase (EC 5.1.3.13)
9	775	292	fig|6666666.1074965.peg.775	Glucose-1-phosphate thymidylyltransferase (EC 2.7.7.24)	bi	78	5053	fig|6666666.1075218.peg.5053	100	Glucose-1-phosphate thymidylyltransferase (EC 2.7.7.24)
9	776	361	fig|6666666.1074965.peg.776	dTDP-glucose 4,6-dehydratase (EC 4.2.1.46)	bi	78	5052	fig|6666666.1075218.peg.5052	99.72	dTDP-glucose 4,6-dehydratase (EC 4.2.1.46)
9	777	369	fig|6666666.1074965.peg.777	Agmatine deiminase (EC 3.5.3.12)	bi	78	5051	fig|6666666.1075218.peg.5051	99.73	Agmatine deiminase (EC 3.5.3.12)
9	778	68	fig|6666666.1074965.peg.778	FIG00953324: hypothetical protein	bi	78	5050	fig|6666666.1075218.peg.5050	98.51	FIG00953324: hypothetical protein
9	779	696	fig|6666666.1074965.peg.779	Ferrichrome-iron receptor	bi	78	5049	fig|6666666.1075218.peg.5049	100	Ferrichrome-iron receptor
9	780	440	fig|6666666.1074965.peg.780	Outer membrane low permeability porin, OprD family => OccD6/OprQ involved in adhesion	bi	78	5048	fig|6666666.1075218.peg.5048	100	Outer membrane low permeability porin, OprD family => OccD6/OprQ involved in adhesion
9	781	557	fig|6666666.1074965.peg.781	Ferredoxin-dependent glutamate synthase (EC 1.4.7.1)	bi	78	5047	fig|6666666.1075218.peg.5047	97.48	Ferredoxin-dependent glutamate synthase (EC 1.4.7.1)
9	782	459	fig|6666666.1074965.peg.782	Two-component system sensor histidine kinase	bi	78	5046	fig|6666666.1075218.peg.5046	99.13	Two-component system sensor histidine kinase
9	783	240	fig|6666666.1074965.peg.783	DNA-binding response regulator GltR	bi	78	5045	fig|6666666.1075218.peg.5045	98.74	DNA-binding response regulator GltR
9	784	760	fig|6666666.1074965.peg.784	Outer membrane receptor for ferric coprogen and ferric-rhodotorulic acid	bi	78	5044	fig|6666666.1075218.peg.5044	99.87	Outer membrane receptor for ferric coprogen and ferric-rhodotorulic acid
9	785	69	fig|6666666.1074965.peg.785	hypothetical protein	bi	78	5043	fig|6666666.1075218.peg.5043	98.53	hypothetical protein
9	786	157	fig|6666666.1074965.peg.786	hypothetical protein	bi	78	5042	fig|6666666.1075218.peg.5042	94.67	hypothetical protein
9	787	83	fig|6666666.1074965.peg.787	hypothetical protein	bi	78	5036	fig|6666666.1075218.peg.5036	98.78	hypothetical protein
9	788	89	fig|6666666.1074965.peg.788	hypothetical protein	bi	78	5035	fig|6666666.1075218.peg.5035	98.86	hypothetical protein
9	789	91	fig|6666666.1074965.peg.789	hypothetical protein	bi	78	5034	fig|6666666.1075218.peg.5034	100	hypothetical protein
9	790	400	fig|6666666.1074965.peg.790	SAM-dependent methyltransferase	bi	78	5033	fig|6666666.1075218.peg.5033	99.5	SAM-dependent methyltransferase
9	791	230	fig|6666666.1074965.peg.791	ABC transporter, permease protein (cluster 3, basic aa/glutamine/opines)	bi	78	5032	fig|6666666.1075218.peg.5032	100	ABC transporter, permease protein (cluster 3, basic aa/glutamine/opines)
9	792	232	fig|6666666.1074965.peg.792	ABC transporter, permease protein (cluster 3, basic aa/glutamine/opines)	bi	78	5031	fig|6666666.1075218.peg.5031	100	ABC transporter, permease protein (cluster 3, basic aa/glutamine/opines)
9	793	254	fig|6666666.1074965.peg.793	ABC transporter, substrate-binding protein (cluster 3, basic aa/glutamine/opines)	bi	78	5030	fig|6666666.1075218.peg.5030	100	ABC transporter, substrate-binding protein (cluster 3, basic aa/glutamine/opines)
9	794	258	fig|6666666.1074965.peg.794	ABC transporter, ATP-binding protein (cluster 3, basic aa/glutamine/opines)	bi	78	5029	fig|6666666.1075218.peg.5029	100	ABC transporter, ATP-binding protein (cluster 3, basic aa/glutamine/opines)
9	795	462	fig|6666666.1074965.peg.795	gamma-aminobutyrate (GABA) permease	bi	78	5028	fig|6666666.1075218.peg.5028	99.78	gamma-aminobutyrate (GABA) permease
9	796	146	fig|6666666.1074965.peg.796	FIG00954739: hypothetical protein	bi	78	5027	fig|6666666.1075218.peg.5027	100	FIG00954739: hypothetical protein
9	797	178	fig|6666666.1074965.peg.797	hypothetical protein	bi	78	5026	fig|6666666.1075218.peg.5026	100	hypothetical protein
9	798	327	fig|6666666.1074965.peg.798	Polyphosphate kinase 2 (EC 2.7.4.1)	bi	78	5025	fig|6666666.1075218.peg.5025	100	Polyphosphate kinase 2 (EC 2.7.4.1)
9	799	68	fig|6666666.1074965.peg.799	hypothetical protein	-	-	-	-	0	-
9	800	102	fig|6666666.1074965.peg.800	Addiction module antidote protein	bi	78	5024	fig|6666666.1075218.peg.5024	100	Addiction module antidote protein
9	801	96	fig|6666666.1074965.peg.801	FIG001341: Probable Fe(2+)-trafficking protein YggX	bi	78	5023	fig|6666666.1075218.peg.5023	100	FIG001341: Probable Fe(2+)-trafficking protein YggX
9	802	356	fig|6666666.1074965.peg.802	A/G-specific adenine glycosylase (EC 3.2.2.-)	bi	78	5022	fig|6666666.1075218.peg.5022	99.72	A/G-specific adenine glycosylase (EC 3.2.2.-)
9	803	750	fig|6666666.1074965.peg.803	A/G-specific adenine glycosylase (EC 3.2.2.-)	bi	78	5021	fig|6666666.1075218.peg.5021	99.87	A/G-specific adenine glycosylase (EC 3.2.2.-)
9	804	554	fig|6666666.1074965.peg.804	Uncharacterized MFS-type transporter	bi	78	5020	fig|6666666.1075218.peg.5020	99.82	Uncharacterized MFS-type transporter
9	805	198	fig|6666666.1074965.peg.805	Imidazoleglycerol-phosphate dehydratase (EC 4.2.1.19)	bi	78	5019	fig|6666666.1075218.peg.5019	100	Imidazoleglycerol-phosphate dehydratase (EC 4.2.1.19)
9	806	213	fig|6666666.1074965.peg.806	Imidazole glycerol phosphate synthase amidotransferase subunit HisH	bi	78	5018	fig|6666666.1075218.peg.5018	100	Imidazole glycerol phosphate synthase amidotransferase subunit HisH
9	807	87	fig|6666666.1074965.peg.807	hypothetical protein	bi	78	5017	fig|6666666.1075218.peg.5017	100	hypothetical protein
9	808	244	fig|6666666.1074965.peg.808	Phosphoribosylformimino-5-aminoimidazole carboxamide ribotide isomerase (EC 5.3.1.16)	bi	78	5016	fig|6666666.1075218.peg.5016	100	Phosphoribosylformimino-5-aminoimidazole carboxamide ribotide isomerase (EC 5.3.1.16)
9	809	257	fig|6666666.1074965.peg.809	Imidazole glycerol phosphate synthase cyclase subunit	bi	78	5015	fig|6666666.1075218.peg.5015	100	Imidazole glycerol phosphate synthase cyclase subunit
9	810	393	fig|6666666.1074965.peg.810	Choline binding ABC transport system ATP-binding protein ChoV	bi	78	5014	fig|6666666.1075218.peg.5014	100	Choline binding ABC transport system ATP-binding protein ChoV
9	811	282	fig|6666666.1074965.peg.811	Choline binding ABC transport system permease protein ChoW	bi	78	5013	fig|6666666.1075218.peg.5013	100	Choline binding ABC transport system permease protein ChoW
9	812	316	fig|6666666.1074965.peg.812	Choline binding ABC transport system substrate-binding protein ChoX	bi	78	5012	fig|6666666.1075218.peg.5012	100	Choline binding ABC transport system substrate-binding protein ChoX
9	813	459	fig|6666666.1074965.peg.813	L-serine dehydratase, beta subunit (EC 4.3.1.17) / L-serine dehydratase, alpha subunit (EC 4.3.1.17)	bi	78	5011	fig|6666666.1075218.peg.5011	100	L-serine dehydratase, beta subunit (EC 4.3.1.17) / L-serine dehydratase, alpha subunit (EC 4.3.1.17)
9	814	369	fig|6666666.1074965.peg.814	Transcriptional regulator containing an amidase domain and an AraC-type DNA-binding HTH domain	bi	78	5010	fig|6666666.1075218.peg.5010	100	Transcriptional regulator containing an amidase domain and an AraC-type DNA-binding HTH domain
9	815	86	fig|6666666.1074965.peg.815	Uncharacterized protein PA5381	bi	78	5009	fig|6666666.1075218.peg.5009	100	Uncharacterized protein PA5381
9	816	532	fig|6666666.1074965.peg.816	hypothetical protein	bi	78	5008	fig|6666666.1075218.peg.5008	98.87	hypothetical protein
9	817	155	fig|6666666.1074965.peg.817	Carnitine utilization associated thioesterase	bi	78	5007	fig|6666666.1075218.peg.5007	99.35	Carnitine utilization associated thioesterase
9	818	322	fig|6666666.1074965.peg.818	Carnitine 3-dehydrogenase (EC 1.1.1.108)	bi	78	5006	fig|6666666.1075218.peg.5006	99.69	Carnitine 3-dehydrogenase (EC 1.1.1.108)
9	819	295	fig|6666666.1074965.peg.819	beta-keto acid cleavage protein	bi	78	5005	fig|6666666.1075218.peg.5005	100	beta-keto acid cleavage protein
9	820	315	fig|6666666.1074965.peg.820	L-carnitine ABC transporter, substrate-binding protein CaiX	bi	78	5004	fig|6666666.1075218.peg.5004	98.73	L-carnitine ABC transporter, substrate-binding protein CaiX
9	821	315	fig|6666666.1074965.peg.821	Carnitine operon transcriptional regulator @ Transcriptional regulator containing an amidase domain and an AraC-type DNA-binding HTH domain	bi	78	5003	fig|6666666.1075218.peg.5003	99.68	Carnitine operon transcriptional regulator @ Transcriptional regulator containing an amidase domain and an AraC-type DNA-binding HTH domain
9	822	134	fig|6666666.1074965.peg.822	hypothetical protein	bi	78	5002	fig|6666666.1075218.peg.5002	100	hypothetical protein
9	823	326	fig|6666666.1074965.peg.823	Microsomal dipeptidase (EC 3.4.13.19)	bi	78	5001	fig|6666666.1075218.peg.5001	100	Microsomal dipeptidase (EC 3.4.13.19)
9	824	177	fig|6666666.1074965.peg.824	Predicted hydrocarbon binding protein (contains V4R domain)	bi	78	5000	fig|6666666.1075218.peg.5000	100	Predicted hydrocarbon binding protein (contains V4R domain)
9	825	687	fig|6666666.1074965.peg.825	DgcA Dimethylglycine demethylase subunit A	bi	78	4999	fig|6666666.1075218.peg.4999	100	DgcA Dimethylglycine demethylase subunit A
9	826	651	fig|6666666.1074965.peg.826	DgcB Dimethylglycine demethylase subunit B	bi	78	4998	fig|6666666.1075218.peg.4998	100	DgcB Dimethylglycine demethylase subunit B
9	827	411	fig|6666666.1074965.peg.827	Electron transfer flavoprotein, alpha subunit	bi	78	4997	fig|6666666.1075218.peg.4997	100	Electron transfer flavoprotein, alpha subunit
9	828	257	fig|6666666.1074965.peg.828	Electron transfer flavoprotein, beta subunit	bi	78	4996	fig|6666666.1075218.peg.4996	100	Electron transfer flavoprotein, beta subunit
9	829	38	fig|6666666.1074965.peg.829	hypothetical protein	-	-	-	-	0	-
9	830	279	fig|6666666.1074965.peg.830	hypothetical protein	bi	78	4992	fig|6666666.1075218.peg.4992	90.75	hypothetical protein
9	831	431	fig|6666666.1074965.peg.831	GbcA Glycine betaine demethylase subunit A	bi	78	4991	fig|6666666.1075218.peg.4991	99.77	GbcA Glycine betaine demethylase subunit A
9	832	70	fig|6666666.1074965.peg.832	hypothetical protein	bi	78	4990	fig|6666666.1075218.peg.4990	100	hypothetical protein
9	833	367	fig|6666666.1074965.peg.833	GbcB Glycine betaine demethylase subunit B	bi	78	4989	fig|6666666.1075218.peg.4989	100	GbcB Glycine betaine demethylase subunit B
10	834	42	fig|6666666.1074965.peg.834	T1SS secreted agglutinin RTX	-	-	-	-	0	-
11	835	42	fig|6666666.1074965.peg.835	T1SS secreted agglutinin RTX @ RTX toxins and related Ca2+-binding proteins	-	-	-	-	0	-
12	836	41	fig|6666666.1074965.peg.836	T1SS secreted agglutinin RTX @ RTX toxins and related Ca2+-binding proteins	-	-	-	-	0	-
13	837	40	fig|6666666.1074965.peg.837	T1SS secreted agglutinin RTX @ RTX toxins and related Ca2+-binding proteins	-	-	-	-	0	-
14	838	32	fig|6666666.1074965.peg.838	Uncharacterized fumarylacetoacetase-like protein YcgM	-	-	-	-	0	-
15	839	68	fig|6666666.1074965.peg.839	hypothetical protein	bi	72	4827	fig|6666666.1075218.peg.4827	100	hypothetical protein
15	840	120	fig|6666666.1074965.peg.840	Predicted enzyme of the cupin superfamily	bi	72	4826	fig|6666666.1075218.peg.4826	100	Predicted enzyme of the cupin superfamily
15	841	498	fig|6666666.1074965.peg.841	Aldehyde dehydrogenase (EC 1.2.1.3)	bi	72	4825	fig|6666666.1075218.peg.4825	100	Aldehyde dehydrogenase (EC 1.2.1.3)
15	842	380	fig|6666666.1074965.peg.842	Uncharacterized MFS-type transporter	bi	72	4824	fig|6666666.1075218.peg.4824	100	Uncharacterized MFS-type transporter
15	843	518	fig|6666666.1074965.peg.843	Cardiolipin synthase (EC 2.7.8.-) phosphatidylethanolamine-utilizing, bacterial type ClsC	bi	72	4823	fig|6666666.1075218.peg.4823	100	Cardiolipin synthase (EC 2.7.8.-) phosphatidylethanolamine-utilizing, bacterial type ClsC
15	844	477	fig|6666666.1074965.peg.844	DNA-binding transcriptional regulator, MocR family / aminotransferase domain	bi	72	4822	fig|6666666.1075218.peg.4822	99.58	DNA-binding transcriptional regulator, MocR family / aminotransferase domain
15	845	77	fig|6666666.1074965.peg.845	hypothetical protein	bi	72	4821	fig|6666666.1075218.peg.4821	100	hypothetical protein
15	846	431	fig|6666666.1074965.peg.846	FAD-dependent oxidoreductase	bi	72	4820	fig|6666666.1075218.peg.4820	99.77	FAD-dependent oxidoreductase
15	847	118	fig|6666666.1074965.peg.847	hypothetical protein	bi	72	4819	fig|6666666.1075218.peg.4819	100	hypothetical protein
15	848	163	fig|6666666.1074965.peg.848	Leucine-responsive regulatory protein, regulator for leucine (or lrp) regulon and high-affinity branched-chain amino acid transport system	bi	72	4818	fig|6666666.1075218.peg.4818	100	Leucine-responsive regulatory protein, regulator for leucine (or lrp) regulon and high-affinity branched-chain amino acid transport system
15	849	434	fig|6666666.1074965.peg.849	D-amino acid dehydrogenase (EC 1.4.99.6)	bi	72	4817	fig|6666666.1075218.peg.4817	100	D-amino acid dehydrogenase (EC 1.4.99.6)
15	850	358	fig|6666666.1074965.peg.850	Alanine racemase (EC 5.1.1.1)	bi	72	4816	fig|6666666.1075218.peg.4816	100	Alanine racemase (EC 5.1.1.1)
15	851	183	fig|6666666.1074965.peg.851	Putrescine utilization regulator	bi	72	4815	fig|6666666.1075218.peg.4815	100	Putrescine utilization regulator
15	852	141	fig|6666666.1074965.peg.852	Cytochrome c5	bi	72	4814	fig|6666666.1075218.peg.4814	100	Cytochrome c5
15	853	620	fig|6666666.1074965.peg.853	Acetyl-CoA hydrolase	bi	72	4813	fig|6666666.1075218.peg.4813	99.52	Acetyl-CoA hydrolase
15	854	191	fig|6666666.1074965.peg.854	Xanthine phosphoribosyltransferase (EC 2.4.2.22)	bi	72	4812	fig|6666666.1075218.peg.4812	100	Xanthine phosphoribosyltransferase (EC 2.4.2.22)
15	855	670	fig|6666666.1074965.peg.855	ATP-dependent DNA helicase Rep	bi	72	4811	fig|6666666.1075218.peg.4811	100	ATP-dependent DNA helicase Rep
15	856	555	fig|6666666.1074965.peg.856	GGDEF domain/EAL domain protein	bi	72	4810	fig|6666666.1075218.peg.4810	100	GGDEF domain/EAL domain protein
15	857	463	fig|6666666.1074965.peg.857	Multidrug and toxin extrusion (MATE) family efflux pump YdhE/NorM, homolog	bi	72	4809	fig|6666666.1075218.peg.4809	99.78	Multidrug and toxin extrusion (MATE) family efflux pump YdhE/NorM, homolog
15	858	318	fig|6666666.1074965.peg.858	Transcriptional regulator, LysR family	bi	72	4808	fig|6666666.1075218.peg.4808	99.37	Transcriptional regulator, LysR family
15	859	465	fig|6666666.1074965.peg.859	Uncharacterized protein YdcJ	bi	72	4807	fig|6666666.1075218.peg.4807	99.14	Uncharacterized protein YdcJ
15	860	297	fig|6666666.1074965.peg.860	Transcriptional regulator, LysR family	bi	72	4806	fig|6666666.1075218.peg.4806	99.66	Transcriptional regulator, LysR family
15	861	497	fig|6666666.1074965.peg.861	Aldehyde dehydrogenase B (EC 1.2.1.22)	bi	72	4805	fig|6666666.1075218.peg.4805	99.8	Aldehyde dehydrogenase B (EC 1.2.1.22)
15	862	429	fig|6666666.1074965.peg.862	L-pipecolate oxidase (1.5.3.7)	bi	72	4804	fig|6666666.1075218.peg.4804	99.77	L-pipecolate oxidase (1.5.3.7)
15	863	476	fig|6666666.1074965.peg.863	cyclic nucleotide-binding protein	bi	72	4803	fig|6666666.1075218.peg.4803	99.58	cyclic nucleotide-binding protein
15	864	154	fig|6666666.1074965.peg.864	hypothetical protein	bi	72	4802	fig|6666666.1075218.peg.4802	100	hypothetical protein
15	865	210	fig|6666666.1074965.peg.865	Nicotinamidase family protein YcaC	bi	72	4801	fig|6666666.1075218.peg.4801	100	Nicotinamidase family protein YcaC
15	866	189	fig|6666666.1074965.peg.866	putative membrane protein	bi	72	4800	fig|6666666.1075218.peg.4800	99.47	putative membrane protein
15	867	273	fig|6666666.1074965.peg.867	Non-heme chloroperoxidase (EC 1.11.1.10)	bi	72	4799	fig|6666666.1075218.peg.4799	99.63	Non-heme chloroperoxidase (EC 1.11.1.10)
15	868	661	fig|6666666.1074965.peg.868	Exoenzymes regulatory protein AepA precursor	bi	72	4798	fig|6666666.1075218.peg.4798	99.85	Exoenzymes regulatory protein AepA precursor
15	869	421	fig|6666666.1074965.peg.869	Outer membrane low permeability porin, OprD family => OccD7/OpdB proline	bi	72	4797	fig|6666666.1075218.peg.4797	99.29	Outer membrane low permeability porin, OprD family => OccD7/OpdB proline
15	870	304	fig|6666666.1074965.peg.870	Transcriptional regulator, LysR family	bi	72	4796	fig|6666666.1075218.peg.4796	100	Transcriptional regulator, LysR family
15	871	39	fig|6666666.1074965.peg.871	Toxin HigB	uni	1	704	fig|6666666.1075218.peg.704	75.68	Toxin HigB
15	872	95	fig|6666666.1074965.peg.872	Antitoxin HigA	bi	72	4795	fig|6666666.1075218.peg.4795	100	Antitoxin HigA
15	873	596	fig|6666666.1074965.peg.873	Inner membrane protein, KefB/KefC family	bi	72	4794	fig|6666666.1075218.peg.4794	99.83	Inner membrane protein, KefB/KefC family
15	874	205	fig|6666666.1074965.peg.874	AAA+ ATPase superfamily protein YifB/ComM, associated with DNA recombination	bi	72	4787	fig|6666666.1075218.peg.4787	99.02	AAA+ ATPase superfamily protein YifB/ComM, associated with DNA recombination
15	875	230	fig|6666666.1074965.peg.875	FIGfam050825	-	-	-	-	0	-
15	876	641	fig|6666666.1074965.peg.876	Mobile element protein	bi	72	4958	fig|6666666.1075218.peg.4958	26.29	Transposase
15	877	297	fig|6666666.1074965.peg.877	TniB NTP-binding protein	bi	72	4959	fig|6666666.1075218.peg.4959	25.5	GTP-binding protein, putative
15	878	374	fig|6666666.1074965.peg.878	hypothetical protein	-	-	-	-	0	-
15	879	482	fig|6666666.1074965.peg.879	hypothetical protein	-	-	-	-	0	-
15	880	552	fig|6666666.1074965.peg.880	hypothetical protein	-	-	-	-	0	-
15	881	130	fig|6666666.1074965.peg.881	hypothetical protein	-	-	-	-	0	-
15	882	411	fig|6666666.1074965.peg.882	hypothetical protein	-	-	-	-	0	-
15	883	295	fig|6666666.1074965.peg.883	hypothetical protein	-	-	-	-	0	-
15	884	103	fig|6666666.1074965.peg.884	hypothetical protein	-	-	-	-	0	-
15	885	385	fig|6666666.1074965.peg.885	hypothetical protein	-	-	-	-	0	-
15	886	123	fig|6666666.1074965.peg.886	hypothetical protein	-	-	-	-	0	-
15	887	63	fig|6666666.1074965.peg.887	hypothetical protein	-	-	-	-	0	-
15	888	112	fig|6666666.1074965.peg.888	hypothetical protein	-	-	-	-	0	-
15	889	222	fig|6666666.1074965.peg.889	hypothetical protein	-	-	-	-	0	-
15	890	84	fig|6666666.1074965.peg.890	hypothetical protein	bi	11	1769	fig|6666666.1075218.peg.1769	83.13	hypothetical protein
15	891	109	fig|6666666.1074965.peg.891	Ferredoxin	-	-	-	-	0	-
15	892	118	fig|6666666.1074965.peg.892	hypothetical protein	bi	11	1782	fig|6666666.1075218.peg.1782	88.89	hypothetical protein
15	893	1053	fig|6666666.1074965.peg.893	Copper/silver efflux RND transporter, transmembrane protein CusA	bi	11	1781	fig|6666666.1075218.peg.1781	97.05	Copper/silver efflux RND transporter, transmembrane protein CusA
15	894	488	fig|6666666.1074965.peg.894	Copper/silver efflux RND transporter, membrane fusion protein CusB	bi	11	1780	fig|6666666.1075218.peg.1780	90.97	Copper/silver efflux RND transporter, membrane fusion protein CusB
15	895	417	fig|6666666.1074965.peg.895	Copper/silver efflux RND transporter, outer membrane protein CusC	bi	11	1779	fig|6666666.1075218.peg.1779	95.67	Copper/silver efflux RND transporter, outer membrane protein CusC
15	896	313	fig|6666666.1074965.peg.896	Cobalt/zinc/cadmium resistance protein CzcD	bi	72	4972	fig|6666666.1075218.peg.4972	29.93	Cobalt/zinc/cadmium resistance protein CzcD
15	897	92	fig|6666666.1074965.peg.897	RcnR-like protein clustered with cobalt-zinc-cadmium resistance protein CzcD	-	-	-	-	0	-
15	898	459	fig|6666666.1074965.peg.898	Copper sensory histidine kinase CusS	bi	11	1778	fig|6666666.1075218.peg.1778	92.32	Copper sensory histidine kinase CusS
15	899	226	fig|6666666.1074965.peg.899	Copper-sensing two-component system response regulator CusR	bi	11	1777	fig|6666666.1075218.peg.1777	99.56	Copper-sensing two-component system response regulator CusR
15	900	69	fig|6666666.1074965.peg.900	FIG00955197: hypothetical protein	bi	11	1776	fig|6666666.1075218.peg.1776	94.12	FIG00955197: hypothetical protein
15	901	622	fig|6666666.1074965.peg.901	Multicopper oxidase	bi	11	1775	fig|6666666.1075218.peg.1775	95.6	Multicopper oxidase
15	902	108	fig|6666666.1074965.peg.902	Blue copper oxidase CueO precursor	bi	11	1774	fig|6666666.1075218.peg.1774	97.2	Blue copper oxidase CueO precursor
15	903	372	fig|6666666.1074965.peg.903	Copper resistance protein B	bi	11	1773	fig|6666666.1075218.peg.1773	96.77	Copper resistance protein B
15	904	280	fig|6666666.1074965.peg.904	Cytochrome c family protein	bi	11	1772	fig|6666666.1075218.peg.1772	92.83	Cytochrome c family protein
15	905	152	fig|6666666.1074965.peg.905	CopG protein	bi	11	1771	fig|6666666.1075218.peg.1771	92.05	CopG protein
15	906	382	fig|6666666.1074965.peg.906	hypothetical protein	-	-	-	-	0	-
15	907	288	fig|6666666.1074965.peg.907	AAA+ ATPase superfamily protein YifB/ComM, associated with DNA recombination	uni	72	4787	fig|6666666.1075218.peg.4787	98.94	AAA+ ATPase superfamily protein YifB/ComM, associated with DNA recombination
15	908	676	fig|6666666.1074965.peg.908	probable membrane protein YPO1990	bi	72	4785	fig|6666666.1075218.peg.4785	99.11	probable membrane protein YPO1990
15	909	87	fig|6666666.1074965.peg.909	hypothetical protein	bi	72	4784	fig|6666666.1075218.peg.4784	100	hypothetical protein
15	910	113	fig|6666666.1074965.peg.910	Nitrogen regulatory protein P-II, GlnK	bi	72	4783	fig|6666666.1075218.peg.4783	100	Nitrogen regulatory protein P-II, GlnK
15	911	444	fig|6666666.1074965.peg.911	Ammonium transporter	bi	72	4782	fig|6666666.1075218.peg.4782	100	Ammonium transporter
15	912	47	fig|6666666.1074965.peg.912	hypothetical protein	-	-	-	-	0	-
15	913	109	fig|6666666.1074965.peg.913	hypothetical protein	bi	72	4781	fig|6666666.1075218.peg.4781	100	hypothetical protein
15	914	232	fig|6666666.1074965.peg.914	2-haloalkanoic acid dehalogenase (EC 3.8.1.2)	bi	72	4780	fig|6666666.1075218.peg.4780	100	2-haloalkanoic acid dehalogenase (EC 3.8.1.2)
15	915	300	fig|6666666.1074965.peg.915	Site-specific tyrosine recombinase XerC	bi	72	4779	fig|6666666.1075218.peg.4779	99.33	Site-specific tyrosine recombinase XerC
15	916	237	fig|6666666.1074965.peg.916	Protein of unknown function DUF484	bi	72	4778	fig|6666666.1075218.peg.4778	100	Protein of unknown function DUF484
15	917	277	fig|6666666.1074965.peg.917	Diaminopimelate epimerase (EC 5.1.1.7)	bi	72	4777	fig|6666666.1075218.peg.4777	99.64	Diaminopimelate epimerase (EC 5.1.1.7)
15	918	416	fig|6666666.1074965.peg.918	Diaminopimelate decarboxylase (EC 4.1.1.20)	bi	72	4776	fig|6666666.1075218.peg.4776	100	Diaminopimelate decarboxylase (EC 4.1.1.20)
15	919	72	fig|6666666.1074965.peg.919	Diaminopimelate decarboxylase and/or diaminopimelate epimerase leader peptide	bi	72	4775	fig|6666666.1075218.peg.4775	100	Diaminopimelate decarboxylase and/or diaminopimelate epimerase leader peptide
15	920	38	fig|6666666.1074965.peg.920	hypothetical protein	bi	72	4774	fig|6666666.1075218.peg.4774	100	hypothetical protein
15	921	111	fig|6666666.1074965.peg.921	Frataxin homolog CyaY, facilitates Fe-S cluster assembly, interacts with IscS	bi	72	4773	fig|6666666.1075218.peg.4773	98.18	Frataxin homolog CyaY, facilitates Fe-S cluster assembly, interacts with IscS
15	922	71	fig|6666666.1074965.peg.922	hypothetical protein	bi	72	4772	fig|6666666.1075218.peg.4772	100	hypothetical protein
15	923	137	fig|6666666.1074965.peg.923	Regulator of nucleoside diphosphate kinase	bi	72	4771	fig|6666666.1075218.peg.4771	100	Regulator of nucleoside diphosphate kinase
15	924	952	fig|6666666.1074965.peg.924	Adenylate cyclase (EC 4.6.1.1)	bi	72	4770	fig|6666666.1075218.peg.4770	99.68	Adenylate cyclase (EC 4.6.1.1)
15	925	152	fig|6666666.1074965.peg.925	Protein YaiI	bi	72	4769	fig|6666666.1075218.peg.4769	100	Protein YaiI
15	926	225	fig|6666666.1074965.peg.926	Enhancing lycopene biosynthesis protein 2	bi	26	3023	fig|6666666.1075218.peg.3023	99.55	Enhancing lycopene biosynthesis protein 2
15	927	432	fig|6666666.1074965.peg.927	Fatty acid hydroxylase family (carotene hydroxylase/sterol desaturase)	bi	26	3024	fig|6666666.1075218.peg.3024	100	Fatty acid hydroxylase family (carotene hydroxylase/sterol desaturase)
15	928	50	fig|6666666.1074965.peg.928	hypothetical protein	bi	26	3025	fig|6666666.1075218.peg.3025	100	hypothetical protein
15	929	750	fig|6666666.1074965.peg.929	Polyphosphate kinase (EC 2.7.4.1)	bi	26	3026	fig|6666666.1075218.peg.3026	99.87	Polyphosphate kinase (EC 2.7.4.1)
15	930	501	fig|6666666.1074965.peg.930	Exopolyphosphatase (EC 3.6.1.11)	bi	26	3027	fig|6666666.1075218.peg.3027	99.8	Exopolyphosphatase (EC 3.6.1.11)
15	931	109	fig|6666666.1074965.peg.931	Thioredoxin	bi	26	3028	fig|6666666.1075218.peg.3028	99.07	Thioredoxin
15	932	420	fig|6666666.1074965.peg.932	Transcription termination factor Rho	bi	26	3029	fig|6666666.1075218.peg.3029	100	Transcription termination factor Rho
15	933	489	fig|6666666.1074965.peg.933	3-polyprenyl-4-hydroxybenzoate carboxy-lyase (EC 4.1.1.98)	bi	26	3030	fig|6666666.1075218.peg.3030	100	3-polyprenyl-4-hydroxybenzoate carboxy-lyase (EC 4.1.1.98)
15	934	323	fig|6666666.1074965.peg.934	CDP-6-deoxy-delta-3,4-glucoseen reductase-like	bi	26	3031	fig|6666666.1075218.peg.3031	100	CDP-6-deoxy-delta-3,4-glucoseen reductase-like
15	935	217	fig|6666666.1074965.peg.935	Cation transport protein ChaC	bi	26	3032	fig|6666666.1075218.peg.3032	100	Cation transport protein ChaC
15	936	326	fig|6666666.1074965.peg.936	Putative Zn-dependent oxidoreductase PA5234	bi	26	3033	fig|6666666.1075218.peg.3033	100	Putative Zn-dependent oxidoreductase PA5234
15	937	135	fig|6666666.1074965.peg.937	Similar to flagellar basal body-associated protein FliL	bi	26	3034	fig|6666666.1075218.peg.3034	100	Similar to flagellar basal body-associated protein FliL
15	938	371	fig|6666666.1074965.peg.938	Inner membrane transport permease YhhJ	bi	26	3035	fig|6666666.1075218.peg.3035	100	Inner membrane transport permease YhhJ
15	939	907	fig|6666666.1074965.peg.939	Ribosome-associated ATPase RbbA	bi	26	3036	fig|6666666.1075218.peg.3036	99.78	Ribosome-associated ATPase RbbA
15	940	320	fig|6666666.1074965.peg.940	HlyD-like membrane fusion protein YhiI	bi	26	3037	fig|6666666.1075218.peg.3037	100	HlyD-like membrane fusion protein YhiI
15	941	150	fig|6666666.1074965.peg.941	Protein of unknown function DUF55	bi	26	3038	fig|6666666.1075218.peg.3038	99.33	Protein of unknown function DUF55
15	942	51	fig|6666666.1074965.peg.942	hypothetical protein	bi	26	3039	fig|6666666.1075218.peg.3039	100	hypothetical protein
15	943	203	fig|6666666.1074965.peg.943	5-formyltetrahydrofolate cyclo-ligase (EC 6.3.3.2)	bi	26	3040	fig|6666666.1075218.peg.3040	100	5-formyltetrahydrofolate cyclo-ligase (EC 6.3.3.2)
15	944	107	fig|6666666.1074965.peg.944	Z-ring-associated protein ZapA	bi	26	3041	fig|6666666.1075218.peg.3041	100	Z-ring-associated protein ZapA
15	945	73	fig|6666666.1074965.peg.945	FIG019278: hypothetical protein	bi	26	3042	fig|6666666.1075218.peg.3042	100	FIG019278: hypothetical protein
15	946	185	fig|6666666.1074965.peg.946	FIG037488: Putative conserved exported protein precursor	bi	26	3043	fig|6666666.1075218.peg.3043	99.46	FIG037488: Putative conserved exported protein precursor
15	947	445	fig|6666666.1074965.peg.947	Xaa-Pro aminopeptidase (EC 3.4.11.9)	bi	26	3044	fig|6666666.1075218.peg.3044	99.77	Xaa-Pro aminopeptidase (EC 3.4.11.9)
15	948	400	fig|6666666.1074965.peg.948	2-polyprenyl-6-methoxyphenol hydroxylase	bi	26	3045	fig|6666666.1075218.peg.3045	99.75	2-polyprenyl-6-methoxyphenol hydroxylase
15	949	161	fig|6666666.1074965.peg.949	hypothetical protein	bi	26	3046	fig|6666666.1075218.peg.3046	100	hypothetical protein
15	950	408	fig|6666666.1074965.peg.950	2-polyprenylphenol hydroxylase	bi	26	3047	fig|6666666.1075218.peg.3047	100	2-polyprenylphenol hydroxylase
15	951	334	fig|6666666.1074965.peg.951	Ferric iron ABC transporter, iron-binding protein	bi	26	3048	fig|6666666.1075218.peg.3048	100	Ferric iron ABC transporter, iron-binding protein
15	952	541	fig|6666666.1074965.peg.952	Ferric iron ABC transporter, permease protein	bi	26	3049	fig|6666666.1075218.peg.3049	99.63	Ferric iron ABC transporter, permease protein
15	953	361	fig|6666666.1074965.peg.953	Aminomethyltransferase (glycine cleavage system T protein) (EC 2.1.2.10)	bi	26	3050	fig|6666666.1075218.peg.3050	100	Aminomethyltransferase (glycine cleavage system T protein) (EC 2.1.2.10)
15	954	128	fig|6666666.1074965.peg.954	Glycine cleavage system H protein	bi	26	3051	fig|6666666.1075218.peg.3051	100	Glycine cleavage system H protein
15	955	958	fig|6666666.1074965.peg.955	Glycine dehydrogenase [decarboxylating] (glycine cleavage system P protein) (EC 1.4.4.2)	bi	26	3052	fig|6666666.1075218.peg.3052	99.79	Glycine dehydrogenase [decarboxylating] (glycine cleavage system P protein) (EC 1.4.4.2)
15	956	105	fig|6666666.1074965.peg.956	Ribonucleotide reductase, alpha subunit	bi	26	3053	fig|6666666.1075218.peg.3053	100	Ribonucleotide reductase, alpha subunit
15	957	562	fig|6666666.1074965.peg.957	Type II secretory pathway, ATPase PulE/Tfp pilus assembly pathway, ATPase PilB	bi	26	3054	fig|6666666.1075218.peg.3054	99.64	Type II secretory pathway, ATPase PulE/Tfp pilus assembly pathway, ATPase PilB
15	958	102	fig|6666666.1074965.peg.958	hypothetical protein	bi	26	3055	fig|6666666.1075218.peg.3055	100	hypothetical protein
15	959	157	fig|6666666.1074965.peg.959	Transcriptional regulator, AsnC family	bi	26	3056	fig|6666666.1075218.peg.3056	100	Transcriptional regulator, AsnC family
15	960	459	fig|6666666.1074965.peg.960	Inorganic triphosphatase (EC 3.6.1.25)	bi	26	3057	fig|6666666.1075218.peg.3057	100	Inorganic triphosphatase (EC 3.6.1.25)
15	961	381	fig|6666666.1074965.peg.961	N-acetylornithine deacetylase (EC 3.5.1.16)	bi	26	3058	fig|6666666.1075218.peg.3058	99.74	N-acetylornithine deacetylase (EC 3.5.1.16)
15	962	433	fig|6666666.1074965.peg.962	N-acetylglutamate synthase (EC 2.3.1.1)	bi	26	3059	fig|6666666.1075218.peg.3059	100	N-acetylglutamate synthase (EC 2.3.1.1)
15	963	459	fig|6666666.1074965.peg.963	glutamine synthetase family protein	bi	26	3060	fig|6666666.1075218.peg.3060	100	glutamine synthetase family protein
15	964	453	fig|6666666.1074965.peg.964	glutamine synthetase family protein	bi	26	3061	fig|6666666.1075218.peg.3061	100	glutamine synthetase family protein
15	965	454	fig|6666666.1074965.peg.965	Omega-amino acid--pyruvate aminotransferase (EC 2.6.1.18)	bi	26	3062	fig|6666666.1075218.peg.3062	100	Omega-amino acid--pyruvate aminotransferase (EC 2.6.1.18)
15	966	41	fig|6666666.1074965.peg.966	hypothetical protein	-	-	-	-	0	-
15	967	366	fig|6666666.1074965.peg.967	Putrescine ABC transporter putrescine-binding protein PotF (TC 3.A.1.11.2)	bi	26	3063	fig|6666666.1075218.peg.3063	89.86	Putrescine ABC transporter putrescine-binding protein PotF (TC 3.A.1.11.2)
15	968	365	fig|6666666.1074965.peg.968	Putrescine ABC transporter putrescine-binding protein PotF (TC 3.A.1.11.2)	bi	26	3064	fig|6666666.1075218.peg.3064	100	Putrescine ABC transporter putrescine-binding protein PotF (TC 3.A.1.11.2)
15	969	381	fig|6666666.1074965.peg.969	Putrescine transport ATP-binding protein PotG (TC 3.A.1.11.2)	bi	26	3065	fig|6666666.1075218.peg.3065	100	Putrescine transport ATP-binding protein PotG (TC 3.A.1.11.2)
15	970	307	fig|6666666.1074965.peg.970	Putrescine transport system permease protein PotH (TC 3.A.1.11.2)	bi	26	3066	fig|6666666.1075218.peg.3066	100	Putrescine transport system permease protein PotH (TC 3.A.1.11.2)
15	971	298	fig|6666666.1074965.peg.971	Putrescine transport system permease protein PotI (TC 3.A.1.11.2)	bi	26	3067	fig|6666666.1075218.peg.3067	100	Putrescine transport system permease protein PotI (TC 3.A.1.11.2)
15	972	387	fig|6666666.1074965.peg.972	Split AAA-ATPase protein PA0787	bi	26	3068	fig|6666666.1075218.peg.3068	99.74	Split AAA-ATPase protein PA0787
15	973	363	fig|6666666.1074965.peg.973	Multidrug efflux system, membrane fusion component => TriA of TriABC-OpmH system	bi	26	3069	fig|6666666.1075218.peg.3069	100	Multidrug efflux system, membrane fusion component => TriA of TriABC-OpmH system
15	974	356	fig|6666666.1074965.peg.974	Multidrug efflux system, membrane fusion component => TriB of TriABC-OpmH system	bi	26	3070	fig|6666666.1075218.peg.3070	100	Multidrug efflux system, membrane fusion component => TriB of TriABC-OpmH system
15	975	1018	fig|6666666.1074965.peg.975	Multidrug efflux system, inner membrane proton/drug antiporter (RND type) => TriC of TriABC-OpmH system	bi	26	3071	fig|6666666.1075218.peg.3071	99.8	Multidrug efflux system, inner membrane proton/drug antiporter (RND type) => TriC of TriABC-OpmH system
15	976	61	fig|6666666.1074965.peg.976	Uncharacterized protein PA0284	bi	26	3072	fig|6666666.1075218.peg.3072	98.33	Uncharacterized protein PA0284
15	977	336	fig|6666666.1074965.peg.977	Sulfate and thiosulfate binding protein CysP	bi	26	3073	fig|6666666.1075218.peg.3073	100	Sulfate and thiosulfate binding protein CysP
15	978	273	fig|6666666.1074965.peg.978	Sulfate transport system permease protein CysT	bi	26	3074	fig|6666666.1075218.peg.3074	100	Sulfate transport system permease protein CysT
15	979	291	fig|6666666.1074965.peg.979	Sulfate transport system permease protein CysW	bi	26	3075	fig|6666666.1075218.peg.3075	100	Sulfate transport system permease protein CysW
15	980	330	fig|6666666.1074965.peg.980	Sulfate and thiosulfate import ATP-binding protein CysA (EC 3.6.3.25)	bi	26	3076	fig|6666666.1075218.peg.3076	100	Sulfate and thiosulfate import ATP-binding protein CysA (EC 3.6.3.25)
15	981	194	fig|6666666.1074965.peg.981	hypothetical protein	bi	26	3080	fig|6666666.1075218.peg.3080	98.96	hypothetical protein
15	982	277	fig|6666666.1074965.peg.982	sigma-54-dependent transcriptional regulator	bi	26	3081	fig|6666666.1075218.peg.3081	99.28	sigma-54-dependent transcriptional regulator
15	983	262	fig|6666666.1074965.peg.983	Methionine ABC transporter substrate-binding protein	bi	26	3082	fig|6666666.1075218.peg.3082	100	Methionine ABC transporter substrate-binding protein
15	984	788	fig|6666666.1074965.peg.984	N-acyl-homoserine lactone acylase	bi	26	3083	fig|6666666.1075218.peg.3083	99.62	N-acyl-homoserine lactone acylase
15	985	189	fig|6666666.1074965.peg.985	acetyltransferase, CysE/LacA/LpxA/NodL family	bi	26	3084	fig|6666666.1075218.peg.3084	98.4	acetyltransferase, CysE/LacA/LpxA/NodL family
15	986	186	fig|6666666.1074965.peg.986	Thiol-disulfide isomerase and thioredoxins	bi	26	3085	fig|6666666.1075218.peg.3085	98.92	Thiol-disulfide isomerase and thioredoxins
15	987	309	fig|6666666.1074965.peg.987	Lysophospholipase (EC 3.1.1.5)	bi	26	3086	fig|6666666.1075218.peg.3086	100	Lysophospholipase (EC 3.1.1.5)
15	988	251	fig|6666666.1074965.peg.988	hypothetical protein	bi	26	3087	fig|6666666.1075218.peg.3087	100	hypothetical protein
15	989	214	fig|6666666.1074965.peg.989	oxidoreductase, 2OG-Fe(II) oxygenase family	bi	26	3088	fig|6666666.1075218.peg.3088	100	oxidoreductase, 2OG-Fe(II) oxygenase family
15	990	166	fig|6666666.1074965.peg.990	Uncharacterized protein YbbK	bi	26	3089	fig|6666666.1075218.peg.3089	99.39	Uncharacterized protein YbbK
15	991	163	fig|6666666.1074965.peg.991	hypothetical protein	bi	26	3090	fig|6666666.1075218.peg.3090	100	hypothetical protein
15	992	160	fig|6666666.1074965.peg.992	Uncharacterized DUF4399 domain-containing protein PA0315	bi	26	3091	fig|6666666.1075218.peg.3091	100	Uncharacterized DUF4399 domain-containing protein PA0315
15	993	410	fig|6666666.1074965.peg.993	D-3-phosphoglycerate dehydrogenase (EC 1.1.1.95)	bi	26	3092	fig|6666666.1075218.peg.3092	100	D-3-phosphoglycerate dehydrogenase (EC 1.1.1.95)
15	994	466	fig|6666666.1074965.peg.994	D-2-hydroxyglutarate dehydrogenase (EC 1.1.99.2)	bi	26	3093	fig|6666666.1075218.peg.3093	100	D-2-hydroxyglutarate dehydrogenase (EC 1.1.99.2)
15	995	222	fig|6666666.1074965.peg.995	Uncharacterized fumarylacetoacetase-like protein YcgM	bi	26	3094	fig|6666666.1075218.peg.3094	100	Uncharacterized fumarylacetoacetase-like protein YcgM
16	996	38	fig|6666666.1074965.peg.996	RTX toxin, putative	-	-	-	-	0	-
17	997	38	fig|6666666.1074965.peg.997	Flagellar hook-length control protein FliK	-	-	-	-	0	-
18	998	33	fig|6666666.1074965.peg.998	Uncharacterized MFS-type transporter	-	-	-	-	0	-
19	999	147	fig|6666666.1074965.peg.999	Peptidyl-tRNA hydrolase ArfB (EC 3.1.1.29)	bi	15	2609	fig|6666666.1075218.peg.2609	99.32	Peptidyl-tRNA hydrolase ArfB (EC 3.1.1.29)
19	1000	47	fig|6666666.1074965.peg.1000	hypothetical protein	-	-	-	-	0	-
19	1001	76	fig|6666666.1074965.peg.1001	hypothetical protein	bi	15	2608	fig|6666666.1075218.peg.2608	100	hypothetical protein
19	1002	315	fig|6666666.1074965.peg.1002	Outer membrane ferripyoverdine receptor FpvA, TonB-dependent	bi	15	2607	fig|6666666.1075218.peg.2607	99.04	Outer membrane ferripyoverdine receptor FpvA, TonB-dependent @ Ferric siderophore receptor, TonB dependent
19	1003	310	fig|6666666.1074965.peg.1003	Malate dehydrogenase (EC 1.1.1.37)	bi	15	2604	fig|6666666.1075218.peg.2604	99.03	Malate dehydrogenase (EC 1.1.1.37)
19	1004	318	fig|6666666.1074965.peg.1004	Putative sodium-dependent transporter	bi	15	2603	fig|6666666.1075218.peg.2603	98.74	Putative sodium-dependent transporter
19	1005	197	fig|6666666.1074965.peg.1005	hypothetical protein	bi	15	2602	fig|6666666.1075218.peg.2602	97.45	hypothetical protein
19	1006	418	fig|6666666.1074965.peg.1006	Serine hydroxymethyltransferase (EC 2.1.2.1)	bi	15	2601	fig|6666666.1075218.peg.2601	100	Serine hydroxymethyltransferase (EC 2.1.2.1)
19	1007	1277	fig|6666666.1074965.peg.1007	Sensory box protein	bi	15	2600	fig|6666666.1075218.peg.2600	99.92	Sensory box protein
19	1008	133	fig|6666666.1074965.peg.1008	hypothetical protein	bi	15	2599	fig|6666666.1075218.peg.2599	99.24	hypothetical protein
19	1009	556	fig|6666666.1074965.peg.1009	Energy-dependent translational throttle protein EttA	bi	15	2598	fig|6666666.1075218.peg.2598	100	Energy-dependent translational throttle protein EttA
19	1010	447	fig|6666666.1074965.peg.1010	NADP-specific glutamate dehydrogenase (EC 1.4.1.4)	bi	15	2597	fig|6666666.1075218.peg.2597	99.55	NADP-specific glutamate dehydrogenase (EC 1.4.1.4)
19	1011	166	fig|6666666.1074965.peg.1011	Transcription elongation factor GreB-related protein	bi	15	2596	fig|6666666.1075218.peg.2596	100	Transcription elongation factor GreB-related protein
19	1012	119	fig|6666666.1074965.peg.1012	putative lipoprotein	bi	15	2595	fig|6666666.1075218.peg.2595	99.15	putative lipoprotein
19	1013	618	fig|6666666.1074965.peg.1013	putative outermembrane protein	bi	15	2594	fig|6666666.1075218.peg.2594	99.84	putative outermembrane protein
19	1014	163	fig|6666666.1074965.peg.1014	hypothetical protein	bi	15	2593	fig|6666666.1075218.peg.2593	100	hypothetical protein
19	1015	49	fig|6666666.1074965.peg.1015	hypothetical protein	bi	15	2592	fig|6666666.1075218.peg.2592	100	hypothetical protein
19	1016	813	fig|6666666.1074965.peg.1016	ATP-dependent protease La (EC 3.4.21.53) Type II	bi	15	2591	fig|6666666.1075218.peg.2591	100	ATP-dependent protease La (EC 3.4.21.53) Type II
19	1017	113	fig|6666666.1074965.peg.1017	hypothetical protein	bi	15	2590	fig|6666666.1075218.peg.2590	100	hypothetical protein
19	1018	163	fig|6666666.1074965.peg.1018	Putative inner membrane protein (Fragment)	bi	15	2589	fig|6666666.1075218.peg.2589	100	Putative inner membrane protein (Fragment)
19	1019	102	fig|6666666.1074965.peg.1019	hypothetical protein	bi	15	2588	fig|6666666.1075218.peg.2588	99.01	hypothetical protein
19	1020	206	fig|6666666.1074965.peg.1020	FKBP-type peptidyl-prolyl cis-trans isomerase FklB (EC 5.2.1.8)	bi	15	2587	fig|6666666.1075218.peg.2587	100	FKBP-type peptidyl-prolyl cis-trans isomerase FklB (EC 5.2.1.8)
19	1021	82	fig|6666666.1074965.peg.1021	hypothetical protein	bi	15	2586	fig|6666666.1075218.peg.2586	100	hypothetical protein
19	1022	114	fig|6666666.1074965.peg.1022	Protein PhnA	bi	15	2585	fig|6666666.1075218.peg.2585	100	Protein PhnA
19	1023	323	fig|6666666.1074965.peg.1023	Nonaprenyl diphosphate synthase (geranyl-diphosphate specific) (EC 2.5.1.84)	bi	15	2584	fig|6666666.1075218.peg.2584	100	Nonaprenyl diphosphate synthase (geranyl-diphosphate specific) (EC 2.5.1.84)
19	1024	105	fig|6666666.1074965.peg.1024	LSU ribosomal protein L21p	bi	15	2583	fig|6666666.1075218.peg.2583	100	LSU ribosomal protein L21p
19	1025	86	fig|6666666.1074965.peg.1025	LSU ribosomal protein L27p	bi	15	2582	fig|6666666.1075218.peg.2582	100	LSU ribosomal protein L27p
19	1026	409	fig|6666666.1074965.peg.1026	GTP-binding protein Obg	bi	15	2581	fig|6666666.1075218.peg.2581	100	GTP-binding protein Obg
19	1027	373	fig|6666666.1074965.peg.1027	Glutamate 5-kinase (EC 2.7.2.11) / RNA-binding C-terminal domain PUA	bi	15	2580	fig|6666666.1075218.peg.2580	100	Glutamate 5-kinase (EC 2.7.2.11) / RNA-binding C-terminal domain PUA
19	1028	154	fig|6666666.1074965.peg.1028	Conserved uncharacterized protein CreA	bi	15	2579	fig|6666666.1075218.peg.2579	100	Conserved uncharacterized protein CreA
19	1029	944	fig|6666666.1074965.peg.1029	Chromosome segregation ATPases	bi	15	2578	fig|6666666.1075218.peg.2578	99.47	Chromosome segregation ATPases
19	1030	236	fig|6666666.1074965.peg.1030	hypothetical protein	bi	15	2577	fig|6666666.1075218.peg.2577	100	hypothetical protein
19	1031	430	fig|6666666.1074965.peg.1031	hypothetical protein	bi	15	2576	fig|6666666.1075218.peg.2576	99.77	hypothetical protein
19	1032	262	fig|6666666.1074965.peg.1032	Periplasmic protein TonB, links inner and outer membranes	bi	15	2575	fig|6666666.1075218.peg.2575	99.62	Periplasmic protein TonB, links inner and outer membranes
19	1033	152	fig|6666666.1074965.peg.1033	Ribosomal-protein-S18p-alanine acetyltransferase (EC 2.3.1.128)	bi	15	2574	fig|6666666.1075218.peg.2574	100	Ribosomal-protein-S18p-alanine acetyltransferase (EC 2.3.1.128)
19	1034	213	fig|6666666.1074965.peg.1034	Carbonic anhydrase, beta class (EC 4.2.1.1)	bi	15	2573	fig|6666666.1075218.peg.2573	100	Carbonic anhydrase, beta class (EC 4.2.1.1)
19	1035	306	fig|6666666.1074965.peg.1035	Transcriptional regulator, LysR family	bi	15	2572	fig|6666666.1075218.peg.2572	99.67	Transcriptional regulator, LysR family
19	1036	206	fig|6666666.1074965.peg.1036	Threonine efflux protein	bi	15	2571	fig|6666666.1075218.peg.2571	99.51	Threonine efflux protein
19	1037	311	fig|6666666.1074965.peg.1037	Iron siderophore sensor protein	bi	15	2570	fig|6666666.1075218.peg.2570	99.35	Iron siderophore sensor protein
19	1038	405	fig|6666666.1074965.peg.1038	Fosmidomycin resistance protein	bi	15	2569	fig|6666666.1075218.peg.2569	100	Fosmidomycin resistance protein
19	1039	48	fig|6666666.1074965.peg.1039	FIG00954096: hypothetical protein	bi	15	2568	fig|6666666.1075218.peg.2568	100	FIG00954096: hypothetical protein
19	1040	386	fig|6666666.1074965.peg.1040	Uncharacterized MFS-type transporter	bi	15	2567	fig|6666666.1075218.peg.2567	100	Uncharacterized MFS-type transporter
19	1041	319	fig|6666666.1074965.peg.1041	Iron siderophore sensor protein	bi	15	2566	fig|6666666.1075218.peg.2566	99.69	Iron siderophore sensor protein
19	1042	172	fig|6666666.1074965.peg.1042	FIG006045: Sigma factor, ECF subfamily	bi	15	2565	fig|6666666.1075218.peg.2565	100	FIG006045: Sigma factor, ECF subfamily
19	1043	209	fig|6666666.1074965.peg.1043	DNA-3-methyladenine glycosylase II (EC 3.2.2.21)	bi	15	2564	fig|6666666.1075218.peg.2564	100	DNA-3-methyladenine glycosylase II (EC 3.2.2.21)
19	1044	353	fig|6666666.1074965.peg.1044	Methylphosphotriester-DNA--protein-cysteine S-methyltransferase (EC 2.1.1.n11) / ADA regulatory protein / Methylated-DNA--protein-cysteine methyltransferase (EC 2.1.1.63)	bi	15	2563	fig|6666666.1075218.peg.2563	100	Methylphosphotriester-DNA--protein-cysteine S-methyltransferase (EC 2.1.1.n11) / ADA regulatory protein / Methylated-DNA--protein-cysteine methyltransferase (EC 2.1.1.63)
19	1045	801	fig|6666666.1074965.peg.1045	Potassium efflux system KefA protein / Small-conductance mechanosensitive channel	bi	15	2562	fig|6666666.1075218.peg.2562	99.88	Potassium efflux system KefA protein / Small-conductance mechanosensitive channel
19	1046	406	fig|6666666.1074965.peg.1046	Uncharacterized membrane-anchored protein	bi	15	2561	fig|6666666.1075218.peg.2561	100	Uncharacterized membrane-anchored protein
19	1047	477	fig|6666666.1074965.peg.1047	Betaine-aldehyde dehydrogenase, putative	bi	15	2559	fig|6666666.1075218.peg.2559	99.16	Betaine-aldehyde dehydrogenase, putative
19	1048	500	fig|6666666.1074965.peg.1048	Cytosine/purine/uracil/thiamine/allantoin permease family protein	bi	15	2558	fig|6666666.1075218.peg.2558	99.6	Cytosine/purine/uracil/thiamine/allantoin permease family protein
19	1049	130	fig|6666666.1074965.peg.1049	hypothetical protein	bi	15	2557	fig|6666666.1075218.peg.2557	98.45	hypothetical protein
19	1050	207	fig|6666666.1074965.peg.1050	Nicotinamidase family protein YcaC	bi	15	2556	fig|6666666.1075218.peg.2556	100	Nicotinamidase family protein YcaC
19	1051	273	fig|6666666.1074965.peg.1051	Polyphosphate kinase 2 (EC 2.7.4.1)	bi	15	2555	fig|6666666.1075218.peg.2555	99.63	Polyphosphate kinase 2 (EC 2.7.4.1)
19	1052	399	fig|6666666.1074965.peg.1052	Inner membrane protein, KefB/KefC family	bi	15	2554	fig|6666666.1075218.peg.2554	99.5	Inner membrane protein, KefB/KefC family
19	1053	366	fig|6666666.1074965.peg.1053	putative membrane protein	bi	15	2553	fig|6666666.1075218.peg.2553	99.73	putative membrane protein
19	1054	507	fig|6666666.1074965.peg.1054	Efflux transport system, outer membrane factor (OMF) lipoprotein	bi	15	2552	fig|6666666.1075218.peg.2552	99.8	Efflux transport system, outer membrane factor (OMF) lipoprotein
19	1055	366	fig|6666666.1074965.peg.1055	HlyD family secretion protein	bi	15	2551	fig|6666666.1075218.peg.2551	100	HlyD family secretion protein
19	1056	339	fig|6666666.1074965.peg.1056	putative membrane protein	bi	15	2550	fig|6666666.1075218.peg.2550	98.8	putative membrane protein
19	1057	367	fig|6666666.1074965.peg.1057	GTP-binding and nucleic acid-binding protein YchF	bi	15	2544	fig|6666666.1075218.peg.2544	100	GTP-binding and nucleic acid-binding protein YchF
19	1058	195	fig|6666666.1074965.peg.1058	Peptidyl-tRNA hydrolase (EC 3.1.1.29)	bi	15	2543	fig|6666666.1075218.peg.2543	100	Peptidyl-tRNA hydrolase (EC 3.1.1.29)
19	1059	198	fig|6666666.1074965.peg.1059	LSU ribosomal protein L25p	bi	15	2542	fig|6666666.1075218.peg.2542	98.98	LSU ribosomal protein L25p
19	1060	314	fig|6666666.1074965.peg.1060	Ribose-phosphate pyrophosphokinase (EC 2.7.6.1)	bi	15	2541	fig|6666666.1075218.peg.2541	100	Ribose-phosphate pyrophosphokinase (EC 2.7.6.1)
19	1061	287	fig|6666666.1074965.peg.1061	4-diphosphocytidyl-2-C-methyl-D-erythritol kinase (EC 2.7.1.148)	bi	15	2540	fig|6666666.1075218.peg.2540	99.3	4-diphosphocytidyl-2-C-methyl-D-erythritol kinase (EC 2.7.1.148)
19	1062	206	fig|6666666.1074965.peg.1062	Outer membrane lipoprotein component of lipoprotein transport system LolB	bi	15	2539	fig|6666666.1075218.peg.2539	100	Outer membrane lipoprotein component of lipoprotein transport system LolB
19	1063	574	fig|6666666.1074965.peg.1063	FIG140336: TPR domain protein	bi	15	2538	fig|6666666.1075218.peg.2538	99.83	FIG140336: TPR domain protein
19	1064	426	fig|6666666.1074965.peg.1064	Glutamyl-tRNA reductase (EC 1.2.1.70)	bi	15	2537	fig|6666666.1075218.peg.2537	100	Glutamyl-tRNA reductase (EC 1.2.1.70)
19	1065	361	fig|6666666.1074965.peg.1065	Peptide chain release factor 1	bi	15	2536	fig|6666666.1075218.peg.2536	99.72	Peptide chain release factor 1
19	1066	277	fig|6666666.1074965.peg.1066	Peptide chain release factor N(5)-glutamine methyltransferase (EC 2.1.1.297)	bi	15	2535	fig|6666666.1075218.peg.2535	99.64	Peptide chain release factor N(5)-glutamine methyltransferase (EC 2.1.1.297)
19	1067	252	fig|6666666.1074965.peg.1067	Molybdopterin-synthase adenylyltransferase (EC 2.7.7.80)	bi	15	2534	fig|6666666.1075218.peg.2534	100	Molybdopterin-synthase adenylyltransferase (EC 2.7.7.80)
19	1068	266	fig|6666666.1074965.peg.1068	Glutamate racemase (EC 5.1.1.3)	bi	15	2533	fig|6666666.1075218.peg.2533	100	Glutamate racemase (EC 5.1.1.3)
19	1069	173	fig|6666666.1074965.peg.1069	Lipid A 3-O-deacylase	bi	15	2532	fig|6666666.1075218.peg.2532	100	Lipid A 3-O-deacylase
19	1070	233	fig|6666666.1074965.peg.1070	Oxidoreductase, short chain dehydrogenase/reductase family	bi	15	2531	fig|6666666.1075218.peg.2531	99.57	Oxidoreductase, short chain dehydrogenase/reductase family
19	1071	476	fig|6666666.1074965.peg.1071	Deoxyribodipyrimidine photolyase (EC 4.1.99.3)	bi	15	2530	fig|6666666.1075218.peg.2530	99.79	Deoxyribodipyrimidine photolyase (EC 4.1.99.3)
19	1072	300	fig|6666666.1074965.peg.1072	Transcriptional regulator, MerR family, associated with photolyase	bi	15	2529	fig|6666666.1075218.peg.2529	100	Transcriptional regulator, MerR family, associated with photolyase
19	1073	323	fig|6666666.1074965.peg.1073	COG1683: Uncharacterized conserved protein / FIG143828: Hypothetical protein YbgA	bi	15	2528	fig|6666666.1075218.peg.2528	100	COG1683: Uncharacterized conserved protein / FIG143828: Hypothetical protein YbgA
19	1074	329	fig|6666666.1074965.peg.1074	Renalase (EC 1.6.3.5), oxidases 1,2-dihydro- and 1,6-dihydro- beta-NAD(P)H isomers back to NAD(P)	bi	15	2527	fig|6666666.1075218.peg.2527	100	Renalase (EC 1.6.3.5), oxidases 1,2-dihydro- and 1,6-dihydro- beta-NAD(P)H isomers back to NAD(P)
19	1075	302	fig|6666666.1074965.peg.1075	Cell division inhibitor Slr1223 (YfcH in EC), contains epimerase/dehydratase and DUF1731 domains	bi	15	2526	fig|6666666.1075218.peg.2526	100	Cell division inhibitor Slr1223 (YfcH in EC), contains epimerase/dehydratase and DUF1731 domains
19	1076	338	fig|6666666.1074965.peg.1076	Ferrochelatase, protoheme ferro-lyase (EC 4.99.1.1)	bi	15	2525	fig|6666666.1075218.peg.2525	99.7	Ferrochelatase, protoheme ferro-lyase (EC 4.99.1.1)
19	1077	422	fig|6666666.1074965.peg.1077	Uracil permease @ Uracil:proton symporter UraA	bi	15	2524	fig|6666666.1075218.peg.2524	99.76	Uracil permease @ Uracil:proton symporter UraA
19	1078	213	fig|6666666.1074965.peg.1078	Uracil phosphoribosyltransferase (EC 2.4.2.9)	bi	15	2523	fig|6666666.1075218.peg.2523	100	Uracil phosphoribosyltransferase (EC 2.4.2.9)
19	1079	186	fig|6666666.1074965.peg.1079	Hypoxanthine-guanine phosphoribosyltransferase (EC 2.4.2.8)	bi	15	2522	fig|6666666.1075218.peg.2522	100	Hypoxanthine-guanine phosphoribosyltransferase (EC 2.4.2.8)
19	1080	158	fig|6666666.1074965.peg.1080	Tryptophan synthase (indole-salvaging) (EC 4.2.1.122)	bi	15	2521	fig|6666666.1075218.peg.2521	98.09	Tryptophan synthase (indole-salvaging) (EC 4.2.1.122)
19	1081	157	fig|6666666.1074965.peg.1081	hypothetical protein	bi	15	2520	fig|6666666.1075218.peg.2520	100	hypothetical protein
19	1082	97	fig|6666666.1074965.peg.1082	Aminopeptidase N	bi	15	2519	fig|6666666.1075218.peg.2519	98.96	Aminopeptidase N
19	1083	502	fig|6666666.1074965.peg.1083	Malate:quinone oxidoreductase (EC 1.1.5.4)	bi	15	2518	fig|6666666.1075218.peg.2518	100	Malate:quinone oxidoreductase (EC 1.1.5.4)
19	1084	78	fig|6666666.1074965.peg.1084	FIG00954931: hypothetical protein	bi	15	2517	fig|6666666.1075218.peg.2517	98.7	FIG00954931: hypothetical protein
19	1085	195	fig|6666666.1074965.peg.1085	putative lipoprotein	bi	15	2516	fig|6666666.1075218.peg.2516	100	putative lipoprotein
19	1086	69	fig|6666666.1074965.peg.1086	hypothetical protein	bi	15	2515	fig|6666666.1075218.peg.2515	100	hypothetical protein
19	1087	87	fig|6666666.1074965.peg.1087	hypothetical protein	bi	15	2514	fig|6666666.1075218.peg.2514	100	hypothetical protein
19	1088	389	fig|6666666.1074965.peg.1088	Glycerol-3-phosphate O-acyltransferase	bi	15	2513	fig|6666666.1075218.peg.2513	99.74	Glycerol-3-phosphate O-acyltransferase
19	1089	62	fig|6666666.1074965.peg.1089	Uncharacterized protein Pfl_4718	bi	15	2512	fig|6666666.1075218.peg.2512	100	Uncharacterized protein Pfl_4718
19	1090	87	fig|6666666.1074965.peg.1090	FIG00954698: hypothetical protein	bi	15	2511	fig|6666666.1075218.peg.2511	100	FIG00954698: hypothetical protein
19	1091	207	fig|6666666.1074965.peg.1091	hypothetical protein	bi	15	2510	fig|6666666.1075218.peg.2510	100	hypothetical protein
19	1092	272	fig|6666666.1074965.peg.1092	Zn-dependent protease with chaperone function PA4632	bi	15	2509	fig|6666666.1075218.peg.2509	100	Zn-dependent protease with chaperone function PA4632
19	1093	195	fig|6666666.1074965.peg.1093	Putative transmembrane protein	bi	15	2508	fig|6666666.1075218.peg.2508	100	Putative transmembrane protein
19	1094	333	fig|6666666.1074965.peg.1094	16S rRNA (guanine(1207)-N(2))-methyltransferase (EC 2.1.1.172)	bi	15	2507	fig|6666666.1075218.peg.2507	100	16S rRNA (guanine(1207)-N(2))-methyltransferase (EC 2.1.1.172)
19	1095	322	fig|6666666.1074965.peg.1095	Glycerate dehydrogenase (EC 1.1.1.29)	bi	15	2506	fig|6666666.1075218.peg.2506	98.75	Glycerate dehydrogenase (EC 1.1.1.29)
19	1096	561	fig|6666666.1074965.peg.1096	Medium-chain-fatty-acid--CoA ligase (EC 6.2.1.-)	bi	15	2505	fig|6666666.1075218.peg.2505	100	Medium-chain-fatty-acid--CoA ligase (EC 6.2.1.-)
19	1097	53	fig|6666666.1074965.peg.1097	hypothetical protein	bi	15	2504	fig|6666666.1075218.peg.2504	100	hypothetical protein
19	1098	629	fig|6666666.1074965.peg.1098	hypothetical protein	bi	15	2503	fig|6666666.1075218.peg.2503	99.84	hypothetical protein
19	1099	455	fig|6666666.1074965.peg.1099	hypothetical protein	bi	15	2502	fig|6666666.1075218.peg.2502	99.56	hypothetical protein
19	1100	39	fig|6666666.1074965.peg.1100	hypothetical protein	-	-	-	-	0	-
19	1101	906	fig|6666666.1074965.peg.1101	Transcriptional regulator, LuxR family	bi	15	2501	fig|6666666.1075218.peg.2501	99.67	Transcriptional regulator, LuxR family
19	1102	536	fig|6666666.1074965.peg.1102	Response regulator VieB	bi	15	2500	fig|6666666.1075218.peg.2500	100	Response regulator VieB
19	1103	231	fig|6666666.1074965.peg.1103	Two-component system sensor histidine kinase	bi	15	2499	fig|6666666.1075218.peg.2499	100	Two-component system sensor histidine kinase
19	1104	177	fig|6666666.1074965.peg.1104	hypothetical protein	bi	15	2498	fig|6666666.1075218.peg.2498	99.43	hypothetical protein
19	1105	215	fig|6666666.1074965.peg.1105	MBL-fold metallo-hydrolase superfamily	bi	15	2497	fig|6666666.1075218.peg.2497	100	MBL-fold metallo-hydrolase superfamily
19	1106	240	fig|6666666.1074965.peg.1106	Outer membrane porin, OmpA family	bi	15	2496	fig|6666666.1075218.peg.2496	100	Outer membrane porin, OmpA family
19	1107	696	fig|6666666.1074965.peg.1107	BioD-like N-terminal domain / Phosphate acetyltransferase (EC 2.3.1.8)	bi	15	2495	fig|6666666.1075218.peg.2495	100	BioD-like N-terminal domain / Phosphate acetyltransferase (EC 2.3.1.8)
19	1108	55	fig|6666666.1074965.peg.1108	hypothetical protein	-	-	-	-	0	-
19	1109	162	fig|6666666.1074965.peg.1109	FKBP-type peptidyl-prolyl cis-trans isomerase SlyD (EC 5.2.1.8)	bi	15	2494	fig|6666666.1075218.peg.2494	99.38	FKBP-type peptidyl-prolyl cis-trans isomerase SlyD (EC 5.2.1.8)
19	1110	161	fig|6666666.1074965.peg.1110	Glutathione peroxidase (EC 1.11.1.9) @ Thioredoxin peroxidase (EC 1.11.1.15)	bi	15	2493	fig|6666666.1075218.peg.2493	98.12	Glutathione peroxidase (EC 1.11.1.9) @ Thioredoxin peroxidase (EC 1.11.1.15)
19	1111	406	fig|6666666.1074965.peg.1111	Glycosyl transferase, group 1 family protein	bi	15	2492	fig|6666666.1075218.peg.2492	99.01	Glycosyl transferase, group 1 family protein
19	1112	439	fig|6666666.1074965.peg.1112	Methyl-accepting chemotaxis sensor/transducer protein	bi	15	2491	fig|6666666.1075218.peg.2491	98.86	Methyl-accepting chemotaxis sensor/transducer protein
19	1113	243	fig|6666666.1074965.peg.1113	Sulfate transport system protein cysZ	bi	15	2490	fig|6666666.1075218.peg.2490	99.17	Sulfate transport system protein cysZ
19	1114	321	fig|6666666.1074965.peg.1114	Thioredoxin reductase (EC 1.8.1.9)	bi	15	2489	fig|6666666.1075218.peg.2489	100	Thioredoxin reductase (EC 1.8.1.9)
19	1115	283	fig|6666666.1074965.peg.1115	Quinolinate phosphoribosyltransferase [decarboxylating] (EC 2.4.2.19)	bi	15	2488	fig|6666666.1075218.peg.2488	100	Quinolinate phosphoribosyltransferase [decarboxylating] (EC 2.4.2.19)
19	1116	722	fig|6666666.1074965.peg.1116	Thymidine phosphorylase (EC 2.4.2.4)	bi	15	2487	fig|6666666.1075218.peg.2487	99.58	Thymidine phosphorylase (EC 2.4.2.4)
19	1117	189	fig|6666666.1074965.peg.1117	1,6-anhydro-N-acetylmuramyl-L-alanine amidase	bi	15	2486	fig|6666666.1075218.peg.2486	100	1,6-anhydro-N-acetylmuramyl-L-alanine amidase
19	1118	277	fig|6666666.1074965.peg.1118	Membrane protein required for beta-lactamase induction	bi	15	2485	fig|6666666.1075218.peg.2485	99.64	Membrane protein required for beta-lactamase induction
19	1119	259	fig|6666666.1074965.peg.1119	Putative deoxyribonuclease YjjV	bi	15	2484	fig|6666666.1075218.peg.2484	98.84	Putative deoxyribonuclease YjjV
19	1120	332	fig|6666666.1074965.peg.1120	Fructose repressor FruR, LacI family	bi	15	2483	fig|6666666.1075218.peg.2483	100	Fructose repressor FruR, LacI family
19	1121	951	fig|6666666.1074965.peg.1121	PTS system, fructose-specific IIA component (EC 2.7.1.202) / Phosphotransferase system, phosphocarrier protein HPr / Phosphoenolpyruvate-protein phosphotransferase of PTS system (EC 2.7.3.9)	bi	15	2482	fig|6666666.1075218.peg.2482	99.79	PTS system, fructose-specific IIA component (EC 2.7.1.202) / Phosphotransferase system, phosphocarrier protein HPr / Phosphoenolpyruvate-protein phosphotransferase of PTS system (EC 2.7.3.9)
19	1122	316	fig|6666666.1074965.peg.1122	1-phosphofructokinase (EC 2.7.1.56)	bi	15	2481	fig|6666666.1075218.peg.2481	100	1-phosphofructokinase (EC 2.7.1.56)
19	1123	580	fig|6666666.1074965.peg.1123	PTS system, fructose-specific IIB component (EC 2.7.1.202) / PTS system, fructose-specific IIB component (EC 2.7.1.202) / PTS system, fructose-specific IIC component	bi	15	2480	fig|6666666.1075218.peg.2480	99.65	PTS system, fructose-specific IIB component (EC 2.7.1.202) / PTS system, fructose-specific IIB component (EC 2.7.1.202) / PTS system, fructose-specific IIC component
19	1124	74	fig|6666666.1074965.peg.1124	Uncharacterized protein YpeB	bi	15	2479	fig|6666666.1075218.peg.2479	100	Uncharacterized protein YpeB
19	1125	159	fig|6666666.1074965.peg.1125	hypothetical protein	bi	15	2478	fig|6666666.1075218.peg.2478	100	hypothetical protein
19	1126	499	fig|6666666.1074965.peg.1126	GGDEF domain protein	bi	15	2477	fig|6666666.1075218.peg.2477	100	GGDEF domain protein
19	1127	445	fig|6666666.1074965.peg.1127	Outer membrane low permeability porin, OprD family => OccD2/OpdC	bi	15	2476	fig|6666666.1075218.peg.2476	100	Outer membrane low permeability porin, OprD family => OccD2/OpdC
19	1128	75	fig|6666666.1074965.peg.1128	FIG00958554: hypothetical protein	bi	15	2475	fig|6666666.1075218.peg.2475	100	FIG00958554: hypothetical protein
19	1129	471	fig|6666666.1074965.peg.1129	Heavy metal sensor histidine kinase	bi	15	2474	fig|6666666.1075218.peg.2474	99.78	Heavy metal sensor histidine kinase
19	1130	225	fig|6666666.1074965.peg.1130	DNA-binding heavy metal response regulator	bi	15	2473	fig|6666666.1075218.peg.2473	99.55	DNA-binding heavy metal response regulator
19	1131	1031	fig|6666666.1074965.peg.1131	Multidrug efflux system MdtABC-TolC, inner-membrane proton/drug antiporter MdtB-like	bi	15	2472	fig|6666666.1075218.peg.2472	99.71	Multidrug efflux system MdtABC-TolC, inner-membrane proton/drug antiporter MdtB-like
19	1132	388	fig|6666666.1074965.peg.1132	RND efflux system, membrane fusion protein	bi	15	2471	fig|6666666.1075218.peg.2471	99.48	RND efflux system, membrane fusion protein
19	1133	245	fig|6666666.1074965.peg.1133	hypothetical protein	bi	15	2470	fig|6666666.1075218.peg.2470	100	hypothetical protein
19	1134	104	fig|6666666.1074965.peg.1134	hypothetical protein	bi	15	2469	fig|6666666.1075218.peg.2469	100	hypothetical protein
19	1135	300	fig|6666666.1074965.peg.1135	Chemotaxis protein CheV (EC 2.7.3.-)	bi	15	2468	fig|6666666.1075218.peg.2468	100	Chemotaxis protein CheV (EC 2.7.3.-)
19	1136	395	fig|6666666.1074965.peg.1136	Type I secretion membrane fusion protein, HlyD family @ Type I secretion system, membrane fusion protein LapC	bi	15	2467	fig|6666666.1075218.peg.2467	100	Type I secretion membrane fusion protein, HlyD family @ Type I secretion system, membrane fusion protein LapC
19	1137	721	fig|6666666.1074965.peg.1137	Type I secretion system ATPase, LssB family LapB	bi	15	2466	fig|6666666.1075218.peg.2466	100	Type I secretion system ATPase, LssB family LapB
19	1138	479	fig|6666666.1074965.peg.1138	Type I secretion system, outer membrane component LapE	bi	15	2465	fig|6666666.1075218.peg.2465	100	Type I secretion system, outer membrane component LapE
19	1139	5333	fig|6666666.1074965.peg.1139	T1SS secreted agglutinin RTX	bi	15	2464	fig|6666666.1075218.peg.2464	99.44	T1SS secreted agglutinin RTX
20	1140	292	fig|6666666.1074965.peg.1140	Auxin efflux carrier family protein	bi	14	2050	fig|6666666.1075218.peg.2050	99.31	Auxin efflux carrier family protein
20	1141	304	fig|6666666.1074965.peg.1141	Formate dehydrogenase formation protein FdhE	bi	14	2049	fig|6666666.1075218.peg.2049	99.67	Formate dehydrogenase formation protein FdhE
20	1142	212	fig|6666666.1074965.peg.1142	Formate dehydrogenase O gamma subunit (EC 1.2.1.2)	bi	14	2048	fig|6666666.1075218.peg.2048	100	Formate dehydrogenase O gamma subunit (EC 1.2.1.2)
20	1143	295	fig|6666666.1074965.peg.1143	Formate dehydrogenase O beta subunit (EC 1.2.1.2)	bi	14	2047	fig|6666666.1075218.peg.2047	100	Formate dehydrogenase O beta subunit (EC 1.2.1.2)
20	1144	1017	fig|6666666.1074965.peg.1144	Formate dehydrogenase O alpha subunit (EC 1.2.1.2)	bi	14	2046	fig|6666666.1075218.peg.2046	99.9	Formate dehydrogenase O alpha subunit (EC 1.2.1.2)
20	1145	123	fig|6666666.1074965.peg.1145	hypothetical protein	bi	14	2045	fig|6666666.1075218.peg.2045	96.46	hypothetical protein
20	1146	430	fig|6666666.1074965.peg.1146	Uncharacterized MFS-type transporter	bi	14	2044	fig|6666666.1075218.peg.2044	100	Uncharacterized MFS-type transporter
20	1147	104	fig|6666666.1074965.peg.1147	FIG00955641: hypothetical protein	bi	9	1348	fig|6666666.1075218.peg.1348	100	FIG00955641: hypothetical protein
20	1148	184	fig|6666666.1074965.peg.1148	Phospholipid-binding protein	bi	9	1349	fig|6666666.1075218.peg.1349	99.45	Phospholipid-binding protein
20	1149	40	fig|6666666.1074965.peg.1149	FIG00964284: hypothetical protein	bi	9	1350	fig|6666666.1075218.peg.1350	100	FIG00964284: hypothetical protein
20	1150	354	fig|6666666.1074965.peg.1150	2-keto-3-deoxy-D-arabino-heptulosonate-7-phosphate synthase I alpha (EC 2.5.1.54)	bi	9	1351	fig|6666666.1075218.peg.1351	99.72	2-keto-3-deoxy-D-arabino-heptulosonate-7-phosphate synthase I alpha (EC 2.5.1.54)
20	1151	94	fig|6666666.1074965.peg.1151	Peptidyl-prolyl cis-trans isomerase PpiC (EC 5.2.1.8)	bi	9	1352	fig|6666666.1075218.peg.1352	100	Peptidyl-prolyl cis-trans isomerase PpiC (EC 5.2.1.8)
20	1152	631	fig|6666666.1074965.peg.1152	ABC transporter, substrate-binding protein (cluster 5, nickel/peptides/opines)	bi	9	1353	fig|6666666.1075218.peg.1353	98.89	ABC transporter, substrate-binding protein (cluster 5, nickel/peptides/opines)
20	1153	353	fig|6666666.1074965.peg.1153	ABC transporter, permease protein 1 (cluster 5, nickel/peptides/opines)	bi	9	1354	fig|6666666.1075218.peg.1354	99.43	ABC transporter, permease protein 1 (cluster 5, nickel/peptides/opines)
20	1154	339	fig|6666666.1074965.peg.1154	ABC transporter, permease protein 2 (cluster 5, nickel/peptides/opines)	bi	9	1355	fig|6666666.1075218.peg.1355	100	ABC transporter, permease protein 2 (cluster 5, nickel/peptides/opines)
20	1155	257	fig|6666666.1074965.peg.1155	3-hydroxybutyrate dehydrogenase (EC 1.1.1.30)	bi	9	1356	fig|6666666.1075218.peg.1356	98.83	3-hydroxybutyrate dehydrogenase (EC 1.1.1.30)
20	1156	160	fig|6666666.1074965.peg.1156	Proteinase inhibitor I11, ecotin precursor	bi	9	1357	fig|6666666.1075218.peg.1357	99.37	Proteinase inhibitor I11, ecotin precursor
20	1157	92	fig|6666666.1074965.peg.1157	Peptidyl-prolyl cis-trans isomerase PpiC (EC 5.2.1.8)	bi	9	1358	fig|6666666.1075218.peg.1358	100	Peptidyl-prolyl cis-trans isomerase PpiC (EC 5.2.1.8)
20	1158	208	fig|6666666.1074965.peg.1158	Transporter, LysE family	bi	9	1359	fig|6666666.1075218.peg.1359	100	Transporter, LysE family
20	1159	271	fig|6666666.1074965.peg.1159	Transcriptional regulator, AraC family	bi	9	1360	fig|6666666.1075218.peg.1360	100	Transcriptional regulator, AraC family
20	1160	242	fig|6666666.1074965.peg.1160	serine/threonine protein phosphatase, putative	bi	9	1361	fig|6666666.1075218.peg.1361	98.76	serine/threonine protein phosphatase, putative
20	1161	172	fig|6666666.1074965.peg.1161	hypothetical protein	bi	9	1362	fig|6666666.1075218.peg.1362	95.32	hypothetical protein
20	1162	248	fig|6666666.1074965.peg.1162	carbon-nitrogen hydrolase family protein	bi	9	1363	fig|6666666.1075218.peg.1363	98.38	carbon-nitrogen hydrolase family protein
20	1163	81	fig|6666666.1074965.peg.1163	hypothetical protein	bi	9	1364	fig|6666666.1075218.peg.1364	96.25	hypothetical protein
20	1164	167	fig|6666666.1074965.peg.1164	Methylated-DNA--protein-cysteine methyltransferase (EC 2.1.1.63)	bi	9	1365	fig|6666666.1075218.peg.1365	98.8	Methylated-DNA--protein-cysteine methyltransferase (EC 2.1.1.63)
20	1165	267	fig|6666666.1074965.peg.1165	Lipopolysaccharide core biosynthesis protein RfaZ	bi	9	1366	fig|6666666.1075218.peg.1366	99.25	Lipopolysaccharide core biosynthesis protein RfaZ
20	1166	66	fig|6666666.1074965.peg.1166	FIG00958724: hypothetical protein	bi	9	1367	fig|6666666.1075218.peg.1367	100	FIG00958724: hypothetical protein
20	1167	99	fig|6666666.1074965.peg.1167	hypothetical protein	bi	9	1368	fig|6666666.1075218.peg.1368	100	hypothetical protein
20	1168	74	fig|6666666.1074965.peg.1168	hypothetical protein	bi	9	1369	fig|6666666.1075218.peg.1369	98.63	hypothetical protein
20	1169	154	fig|6666666.1074965.peg.1169	GCN5-related N-acetyltransferase	bi	9	1370	fig|6666666.1075218.peg.1370	98.04	GCN5-related N-acetyltransferase
20	1170	100	fig|6666666.1074965.peg.1170	hypothetical protein	bi	9	1371	fig|6666666.1075218.peg.1371	97.98	hypothetical protein
20	1171	66	fig|6666666.1074965.peg.1171	hypothetical protein	bi	9	1373	fig|6666666.1075218.peg.1373	96.92	hypothetical protein
20	1172	99	fig|6666666.1074965.peg.1172	hypothetical protein	bi	9	1374	fig|6666666.1075218.peg.1374	100	hypothetical protein
20	1173	72	fig|6666666.1074965.peg.1173	hypothetical protein	bi	9	1375	fig|6666666.1075218.peg.1375	100	hypothetical protein
20	1174	118	fig|6666666.1074965.peg.1174	Mobile element protein	-	-	-	-	0	-
20	1175	226	fig|6666666.1074965.peg.1175	hypothetical protein	-	-	-	-	0	-
20	1176	749	fig|6666666.1074965.peg.1176	RTX toxin transporter, ATP-binding protein	bi	9	1378	fig|6666666.1075218.peg.1378	99.6	RTX toxin transporter, ATP-binding protein
20	1177	280	fig|6666666.1074965.peg.1177	hypothetical protein	bi	9	1379	fig|6666666.1075218.peg.1379	98.57	hypothetical protein
20	1178	137	fig|6666666.1074965.peg.1178	RTX toxins and related Ca2+-binding proteins	bi	9	1380	fig|6666666.1075218.peg.1380	100	RTX toxins and related Ca2+-binding proteins
20	1179	129	fig|6666666.1074965.peg.1179	hypothetical protein	bi	9	1381	fig|6666666.1075218.peg.1381	99.22	hypothetical protein
20	1180	157	fig|6666666.1074965.peg.1180	Maltose O-acetyltransferase (EC 2.3.1.79)	bi	9	1382	fig|6666666.1075218.peg.1382	99.36	Maltose O-acetyltransferase (EC 2.3.1.79)
20	1181	86	fig|6666666.1074965.peg.1181	hypothetical protein	bi	9	1383	fig|6666666.1075218.peg.1383	100	hypothetical protein
20	1182	61	fig|6666666.1074965.peg.1182	hypothetical protein	bi	9	1384	fig|6666666.1075218.peg.1384	100	hypothetical protein
20	1183	107	fig|6666666.1074965.peg.1183	hypothetical protein	bi	9	1385	fig|6666666.1075218.peg.1385	100	hypothetical protein
20	1184	521	fig|6666666.1074965.peg.1184	Bis-ABC ATPase YbiT	bi	9	1386	fig|6666666.1075218.peg.1386	99.81	Bis-ABC ATPase YbiT
20	1185	398	fig|6666666.1074965.peg.1185	Putative transporter	bi	9	1387	fig|6666666.1075218.peg.1387	100	Putative transporter
20	1186	349	fig|6666666.1074965.peg.1186	Probable lipoprotein signal peptide	bi	9	1388	fig|6666666.1075218.peg.1388	99.43	Probable lipoprotein signal peptide
20	1187	280	fig|6666666.1074965.peg.1187	Glutathione S-transferase (EC 2.5.1.18)	bi	9	1389	fig|6666666.1075218.peg.1389	98.92	Glutathione S-transferase (EC 2.5.1.18)
20	1188	569	fig|6666666.1074965.peg.1188	Putative amidase PA4163	bi	9	1390	fig|6666666.1075218.peg.1390	99.47	Putative amidase PA4163
20	1189	234	fig|6666666.1074965.peg.1189	YheO-like PAS domain	bi	9	1391	fig|6666666.1075218.peg.1391	99.57	YheO-like PAS domain
20	1190	306	fig|6666666.1074965.peg.1190	L-serine dehydratase, (PLP)-dependent (EC 4.3.1.17) @ Threonine dehydratase (EC 4.3.1.19), eukaryotic type	bi	9	1392	fig|6666666.1075218.peg.1392	99.67	L-serine dehydratase, (PLP)-dependent (EC 4.3.1.17) @ Threonine dehydratase (EC 4.3.1.19), eukaryotic type
20	1191	366	fig|6666666.1074965.peg.1191	Carboxynorspermidine decarboxylase (EC 4.1.1.96)	bi	9	1393	fig|6666666.1075218.peg.1393	100	Carboxynorspermidine decarboxylase (EC 4.1.1.96)
20	1192	415	fig|6666666.1074965.peg.1192	Carboxynorspermidine synthase (EC 1.5.1.43)	bi	9	1394	fig|6666666.1075218.peg.1394	99.76	Carboxynorspermidine synthase (EC 1.5.1.43)
20	1193	127	fig|6666666.1074965.peg.1193	RidA/YER057c/UK114 superfamily protein	bi	9	1395	fig|6666666.1075218.peg.1395	99.21	RidA/YER057c/UK114 superfamily protein
20	1194	667	fig|6666666.1074965.peg.1194	Uncharacterized protease YdcP	bi	9	1396	fig|6666666.1075218.peg.1396	100	Uncharacterized protease YdcP
20	1195	441	fig|6666666.1074965.peg.1195	sigma-54-dependent transcriptional regulator	bi	9	1397	fig|6666666.1075218.peg.1397	99.77	sigma-54-dependent transcriptional regulator
20	1196	89	fig|6666666.1074965.peg.1196	hypothetical protein	bi	9	1398	fig|6666666.1075218.peg.1398	100	hypothetical protein
20	1197	208	fig|6666666.1074965.peg.1197	ChlD component of cobalt chelatase involved in B12 biosynthesis	bi	9	1399	fig|6666666.1075218.peg.1399	100	ChlD component of cobalt chelatase involved in B12 biosynthesis
20	1198	335	fig|6666666.1074965.peg.1198	ChlI component of cobalt chelatase involved in B12 biosynthesis	bi	9	1400	fig|6666666.1075218.peg.1400	99.7	ChlI component of cobalt chelatase involved in B12 biosynthesis
20	1199	1254	fig|6666666.1074965.peg.1199	Aerobic cobaltochelatase CobN subunit (EC 6.6.1.2)	bi	9	1401	fig|6666666.1075218.peg.1401	99.84	Aerobic cobaltochelatase CobN subunit (EC 6.6.1.2)
20	1200	356	fig|6666666.1074965.peg.1200	CobW GTPase involved in cobalt insertion for B12 biosynthesis	bi	9	1402	fig|6666666.1075218.peg.1402	99.72	CobW GTPase involved in cobalt insertion for B12 biosynthesis
20	1201	126	fig|6666666.1074965.peg.1201	Glyoxalase family protein	bi	9	1403	fig|6666666.1075218.peg.1403	100	Glyoxalase family protein
20	1202	120	fig|6666666.1074965.peg.1202	hypothetical protein	bi	9	1404	fig|6666666.1075218.peg.1404	99.16	hypothetical protein
20	1203	526	fig|6666666.1074965.peg.1203	Bis-ABC ATPase PA1425	bi	9	1405	fig|6666666.1075218.peg.1405	99.81	Bis-ABC ATPase PA1425
20	1204	340	fig|6666666.1074965.peg.1204	Branched-chain amino acid aminotransferase (EC 2.6.1.42)	bi	9	1406	fig|6666666.1075218.peg.1406	100	Branched-chain amino acid aminotransferase (EC 2.6.1.42)
20	1205	227	fig|6666666.1074965.peg.1205	Two-component transcriptional response regulator, LuxR family	bi	9	1407	fig|6666666.1075218.peg.1407	100	Two-component transcriptional response regulator, LuxR family
20	1206	464	fig|6666666.1074965.peg.1206	Two-component system sensor histidine kinase	bi	9	1408	fig|6666666.1075218.peg.1408	100	Two-component system sensor histidine kinase
20	1207	49	fig|6666666.1074965.peg.1207	hypothetical protein	-	-	-	-	0	-
20	1208	42	fig|6666666.1074965.peg.1208	hypothetical protein	bi	9	1409	fig|6666666.1075218.peg.1409	95.12	hypothetical protein
20	1209	297	fig|6666666.1074965.peg.1209	Permease of the drug/metabolite transporter (DMT) superfamily	bi	9	1410	fig|6666666.1075218.peg.1410	97.97	Permease of the drug/metabolite transporter (DMT) superfamily
20	1210	461	fig|6666666.1074965.peg.1210	Cysteinyl-tRNA synthetase (EC 6.1.1.16)	bi	9	1411	fig|6666666.1075218.peg.1411	99.78	Cysteinyl-tRNA synthetase (EC 6.1.1.16)
20	1211	568	fig|6666666.1074965.peg.1211	Glutaminyl-tRNA synthetase (EC 6.1.1.18)	bi	9	1412	fig|6666666.1075218.peg.1412	100	Glutaminyl-tRNA synthetase (EC 6.1.1.18)
20	1212	52	fig|6666666.1074965.peg.1212	hypothetical protein	bi	9	1413	fig|6666666.1075218.peg.1413	100	hypothetical protein
20	1213	167	fig|6666666.1074965.peg.1213	Peptidyl-prolyl cis-trans isomerase PpiB (EC 5.2.1.8)	bi	9	1414	fig|6666666.1075218.peg.1414	98.8	Peptidyl-prolyl cis-trans isomerase PpiB (EC 5.2.1.8)
20	1214	244	fig|6666666.1074965.peg.1214	UDP-2,3-diacylglucosamine diphosphatase (EC 3.6.1.54)	bi	9	1415	fig|6666666.1075218.peg.1415	99.18	UDP-2,3-diacylglucosamine diphosphatase (EC 3.6.1.54)
20	1215	770	fig|6666666.1074965.peg.1215	Acyl-homoserine lactone acylase PvdQ (EC 3.5.1.-), quorum-quenching	bi	9	1416	fig|6666666.1075218.peg.1416	99.87	Acyl-homoserine lactone acylase PvdQ (EC 3.5.1.-), quorum-quenching
20	1216	125	fig|6666666.1074965.peg.1216	hypothetical protein	bi	9	1418	fig|6666666.1075218.peg.1418	100	hypothetical protein
20	1217	63	fig|6666666.1074965.peg.1217	hypothetical protein	bi	9	1419	fig|6666666.1075218.peg.1419	100	hypothetical protein
20	1218	153	fig|6666666.1074965.peg.1218	hypothetical protein	bi	9	1420	fig|6666666.1075218.peg.1420	100	hypothetical protein
20	1219	127	fig|6666666.1074965.peg.1219	hypothetical protein	bi	9	1421	fig|6666666.1075218.peg.1421	100	hypothetical protein
20	1220	229	fig|6666666.1074965.peg.1220	hypothetical protein	bi	9	1422	fig|6666666.1075218.peg.1422	99.56	hypothetical protein
20	1221	188	fig|6666666.1074965.peg.1221	hypothetical protein	bi	9	1423	fig|6666666.1075218.peg.1423	99.47	hypothetical protein
20	1222	1225	fig|6666666.1074965.peg.1222	Inner membrane component of TAM transport system	bi	9	1424	fig|6666666.1075218.peg.1424	99.59	Inner membrane component of TAM transport system
20	1223	584	fig|6666666.1074965.peg.1223	Outer membrane component of TAM transport system	bi	9	1425	fig|6666666.1075218.peg.1425	100	Outer membrane component of TAM transport system
20	1224	217	fig|6666666.1074965.peg.1224	Histone acetyltransferase HPA2 and related acetyltransferases	bi	9	1426	fig|6666666.1075218.peg.1426	99.07	Histone acetyltransferase HPA2 and related acetyltransferases
20	1225	271	fig|6666666.1074965.peg.1225	Exodeoxyribonuclease III (EC 3.1.11.2)	bi	9	1427	fig|6666666.1075218.peg.1427	99.63	Exodeoxyribonuclease III (EC 3.1.11.2)
20	1226	251	fig|6666666.1074965.peg.1226	Transmembrane regulator protein PrtR	bi	9	1428	fig|6666666.1075218.peg.1428	100	Transmembrane regulator protein PrtR
20	1227	174	fig|6666666.1074965.peg.1227	RNA polymerase sigma-54 factor RpoN	bi	9	1429	fig|6666666.1075218.peg.1429	100	RNA polymerase sigma-54 factor RpoN
20	1228	349	fig|6666666.1074965.peg.1228	Catalase-like heme-binding protein	bi	9	1430	fig|6666666.1075218.peg.1430	100	Catalase-like heme-binding protein
20	1229	178	fig|6666666.1074965.peg.1229	Cytochrome b561	bi	9	1431	fig|6666666.1075218.peg.1431	99.44	Cytochrome b561
20	1230	402	fig|6666666.1074965.peg.1230	Uncharacterized MFS-type transporter	bi	9	1432	fig|6666666.1075218.peg.1432	100	Uncharacterized MFS-type transporter
20	1231	182	fig|6666666.1074965.peg.1231	Transcriptional regulator, MerR family	bi	9	1433	fig|6666666.1075218.peg.1433	100	Transcriptional regulator, MerR family
20	1232	100	fig|6666666.1074965.peg.1232	hypothetical protein	bi	9	1434	fig|6666666.1075218.peg.1434	100	hypothetical protein
20	1233	205	fig|6666666.1074965.peg.1233	2-hydroxychromene-2-carboxylate isomerase family protein	bi	9	1435	fig|6666666.1075218.peg.1435	100	2-hydroxychromene-2-carboxylate isomerase family protein
20	1234	244	fig|6666666.1074965.peg.1234	Short-chain dehydrogenase, associated with 2-hydroxychromene-2-carboxylate isomerase family protein	bi	9	1436	fig|6666666.1075218.peg.1436	98.77	Short-chain dehydrogenase, associated with 2-hydroxychromene-2-carboxylate isomerase family protein
20	1235	188	fig|6666666.1074965.peg.1235	Transcriptional regulator, TetR family, in cluster with 2-hydroxychromene-2-carboxylate isomerase family protein, glutathione-dependent	bi	9	1437	fig|6666666.1075218.peg.1437	99.47	Transcriptional regulator, TetR family, in cluster with 2-hydroxychromene-2-carboxylate isomerase family protein, glutathione-dependent
20	1236	198	fig|6666666.1074965.peg.1236	hypothetical protein	bi	9	1438	fig|6666666.1075218.peg.1438	100	hypothetical protein
20	1237	331	fig|6666666.1074965.peg.1237	Sodium/bile acid symporter family	bi	9	1439	fig|6666666.1075218.peg.1439	100	Sodium/bile acid symporter family
20	1238	383	fig|6666666.1074965.peg.1238	Class C beta-lactamase (EC 3.5.2.6)	bi	9	1440	fig|6666666.1075218.peg.1440	99.48	Class C beta-lactamase (EC 3.5.2.6)
20	1239	111	fig|6666666.1074965.peg.1239	hypothetical protein	bi	9	1441	fig|6666666.1075218.peg.1441	100	hypothetical protein
20	1240	104	fig|6666666.1074965.peg.1240	hypothetical protein	bi	9	1442	fig|6666666.1075218.peg.1442	100	hypothetical protein
20	1241	63	fig|6666666.1074965.peg.1241	FIG00955160: hypothetical protein	bi	9	1443	fig|6666666.1075218.peg.1443	100	FIG00955160: hypothetical protein
20	1242	107	fig|6666666.1074965.peg.1242	UPF0145 protein	bi	9	1444	fig|6666666.1075218.peg.1444	99.06	UPF0145 protein
20	1243	296	fig|6666666.1074965.peg.1243	Permease of the drug/metabolite transporter (DMT) superfamily	bi	9	1445	fig|6666666.1075218.peg.1445	99.66	Permease of the drug/metabolite transporter (DMT) superfamily
20	1244	252	fig|6666666.1074965.peg.1244	Ribulose-5-phosphate 4-epimerase and related epimerases and aldolases	bi	9	1446	fig|6666666.1075218.peg.1446	99.6	Ribulose-5-phosphate 4-epimerase and related epimerases and aldolases
20	1245	348	fig|6666666.1074965.peg.1245	ABC transporter, substrate-binding protein (cluster 1, maltose/g3p/polyamine/iron)	bi	9	1447	fig|6666666.1075218.peg.1447	100	ABC transporter, substrate-binding protein (cluster 1, maltose/g3p/polyamine/iron)
20	1246	651	fig|6666666.1074965.peg.1246	oxidoreductase, FMN-binding	bi	9	1448	fig|6666666.1075218.peg.1448	99.54	oxidoreductase, FMN-binding
20	1247	201	fig|6666666.1074965.peg.1247	Transcriptional regulator, Xre family	bi	9	1449	fig|6666666.1075218.peg.1449	100	Transcriptional regulator, Xre family
20	1248	352	fig|6666666.1074965.peg.1248	Transcriptional regulator, AraC family	bi	9	1450	fig|6666666.1075218.peg.1450	99.72	Transcriptional regulator, AraC family
20	1249	402	fig|6666666.1074965.peg.1249	NADH dehydrogenase (EC 1.6.99.3)	bi	9	1451	fig|6666666.1075218.peg.1451	99.75	NADH dehydrogenase (EC 1.6.99.3)
20	1250	204	fig|6666666.1074965.peg.1250	FMN-dependent NADH-azoreductase (EC 1.7.1.6)	bi	9	1452	fig|6666666.1075218.peg.1452	100	FMN-dependent NADH-azoreductase (EC 1.7.1.6)
20	1251	301	fig|6666666.1074965.peg.1251	Transcriptional regulator, LysR family	bi	9	1453	fig|6666666.1075218.peg.1453	99.67	Transcriptional regulator, LysR family
20	1252	120	fig|6666666.1074965.peg.1252	hypothetical protein	bi	9	1454	fig|6666666.1075218.peg.1454	100	hypothetical protein
20	1253	135	fig|6666666.1074965.peg.1253	Cold-shock DNA-binding domain	bi	9	1455	fig|6666666.1075218.peg.1455	100	Cold-shock DNA-binding domain
20	1254	277	fig|6666666.1074965.peg.1254	Undecaprenyl-diphosphatase (EC 3.6.1.27)	bi	9	1456	fig|6666666.1075218.peg.1456	99.64	Undecaprenyl-diphosphatase (EC 3.6.1.27)
20	1255	545	fig|6666666.1074965.peg.1255	Methyl-accepting chemotaxis sensor/transducer protein	bi	9	1457	fig|6666666.1075218.peg.1457	99.82	Methyl-accepting chemotaxis sensor/transducer protein
20	1256	189	fig|6666666.1074965.peg.1256	Ribosyl nicotinamide transporter, PnuC-like	bi	9	1458	fig|6666666.1075218.peg.1458	100	Ribosyl nicotinamide transporter, PnuC-like
20	1257	184	fig|6666666.1074965.peg.1257	Ribosylnicotinamide kinase (EC 2.7.1.22)	bi	9	1459	fig|6666666.1075218.peg.1459	100	Ribosylnicotinamide kinase (EC 2.7.1.22)
20	1258	43	fig|6666666.1074965.peg.1258	hypothetical protein	bi	9	1460	fig|6666666.1075218.peg.1460	100	hypothetical protein
20	1259	129	fig|6666666.1074965.peg.1259	Fap unknown function protein	bi	9	1461	fig|6666666.1075218.peg.1461	100	Fap unknown function protein
20	1260	191	fig|6666666.1074965.peg.1260	Fap amyloid fibril minor component	bi	9	1462	fig|6666666.1075218.peg.1462	100	Fap amyloid fibril minor component
20	1261	500	fig|6666666.1074965.peg.1261	Fap amyloid fibril major component	bi	9	1463	fig|6666666.1075218.peg.1463	98.2	Fap amyloid fibril major component
20	1262	227	fig|6666666.1074965.peg.1262	Bacteriocin resistance protein; peptidase C39 @ Fap protein with C39 domain	bi	9	1464	fig|6666666.1075218.peg.1464	100	Bacteriocin resistance protein; peptidase C39 @ Fap protein with C39 domain
20	1263	253	fig|6666666.1074965.peg.1263	Fap system putative outer membrane protein	bi	9	1465	fig|6666666.1075218.peg.1465	99.6	Fap system putative outer membrane protein
20	1264	427	fig|6666666.1074965.peg.1264	FIG00973752: TolA-like membrane protein @ Fap amyloid fiber secretin	bi	9	1466	fig|6666666.1075218.peg.1466	100	FIG00973752: TolA-like membrane protein @ Fap amyloid fiber secretin
20	1265	746	fig|6666666.1074965.peg.1265	sulfatase domain protein, putative	bi	9	1467	fig|6666666.1075218.peg.1467	99.73	sulfatase domain protein, putative
20	1266	243	fig|6666666.1074965.peg.1266	hypothetical protein	bi	9	1468	fig|6666666.1075218.peg.1468	100	hypothetical protein
20	1267	208	fig|6666666.1074965.peg.1267	Urease accessory protein UreG	bi	9	1469	fig|6666666.1075218.peg.1469	100	Urease accessory protein UreG
20	1268	225	fig|6666666.1074965.peg.1268	Urease accessory protein UreF	bi	9	1470	fig|6666666.1075218.peg.1470	100	Urease accessory protein UreF
20	1269	182	fig|6666666.1074965.peg.1269	Nickel-binding accessory protein UreJ-HupE	bi	9	1471	fig|6666666.1075218.peg.1471	100	Nickel-binding accessory protein UreJ-HupE
20	1270	166	fig|6666666.1074965.peg.1270	Urease accessory protein UreE	bi	9	1472	fig|6666666.1075218.peg.1472	100	Urease accessory protein UreE
20	1271	568	fig|6666666.1074965.peg.1271	Urease alpha subunit (EC 3.5.1.5)	bi	9	1473	fig|6666666.1075218.peg.1473	99.65	Urease alpha subunit (EC 3.5.1.5)
20	1272	106	fig|6666666.1074965.peg.1272	Urease beta subunit (EC 3.5.1.5)	bi	9	1474	fig|6666666.1075218.peg.1474	100	Urease beta subunit (EC 3.5.1.5)
20	1273	101	fig|6666666.1074965.peg.1273	Urease gamma subunit (EC 3.5.1.5)	bi	9	1475	fig|6666666.1075218.peg.1475	100	Urease gamma subunit (EC 3.5.1.5)
20	1274	278	fig|6666666.1074965.peg.1274	Urease accessory protein UreD	bi	9	1476	fig|6666666.1075218.peg.1476	98.92	Urease accessory protein UreD
20	1275	305	fig|6666666.1074965.peg.1275	Phage integrase	bi	9	1477	fig|6666666.1075218.peg.1477	100	Phage integrase
20	1276	754	fig|6666666.1074965.peg.1276	DinG family ATP-dependent helicase CPE1197	bi	9	1478	fig|6666666.1075218.peg.1478	100	DinG family ATP-dependent helicase CPE1197
20	1277	564	fig|6666666.1074965.peg.1277	Hypothetical protein, restriction endonuclease-like VRR-NUC domain	bi	9	1479	fig|6666666.1075218.peg.1479	99.29	Hypothetical protein, restriction endonuclease-like VRR-NUC domain
20	1278	439	fig|6666666.1074965.peg.1278	D-galactarate transporter	bi	9	1480	fig|6666666.1075218.peg.1480	99.54	D-galactarate transporter
20	1279	416	fig|6666666.1074965.peg.1279	predicted 2-keto-3-deoxyxylonate dehydratase	bi	9	1481	fig|6666666.1075218.peg.1481	100	predicted 2-keto-3-deoxyxylonate dehydratase
20	1280	357	fig|6666666.1074965.peg.1280	Malate dehydrogenase (EC 1.1.1.37)	bi	9	1482	fig|6666666.1075218.peg.1482	100	Malate dehydrogenase (EC 1.1.1.37)
20	1281	527	fig|6666666.1074965.peg.1281	2,5-dioxovalerate dehydrogenase (EC 1.2.1.26)	bi	9	1483	fig|6666666.1075218.peg.1483	100	2,5-dioxovalerate dehydrogenase (EC 1.2.1.26)
20	1282	514	fig|6666666.1074965.peg.1282	Altronate dehydratase (EC 4.2.1.7)	bi	9	1484	fig|6666666.1075218.peg.1484	99.22	Altronate dehydratase (EC 4.2.1.7)
20	1283	322	fig|6666666.1074965.peg.1283	Transcriptional regulator, LysR family	bi	9	1485	fig|6666666.1075218.peg.1485	99.38	Transcriptional regulator, LysR family
20	1284	316	fig|6666666.1074965.peg.1284	Transcriptional regulator, LysR family	bi	9	1486	fig|6666666.1075218.peg.1486	100	Transcriptional regulator, LysR family
20	1285	438	fig|6666666.1074965.peg.1285	L-fuconate dehydratase (EC 4.2.1.68)	bi	9	1487	fig|6666666.1075218.peg.1487	99.77	L-fuconate dehydratase (EC 4.2.1.68)
20	1286	434	fig|6666666.1074965.peg.1286	Uncharacterized MFS-type transporter	bi	9	1488	fig|6666666.1075218.peg.1488	100	Uncharacterized MFS-type transporter
20	1287	452	fig|6666666.1074965.peg.1287	DNA-binding transcriptional regulator, MocR family / aminotransferase domain	bi	9	1489	fig|6666666.1075218.peg.1489	100	DNA-binding transcriptional regulator, MocR family / aminotransferase domain
20	1288	461	fig|6666666.1074965.peg.1288	hypothetical protein	bi	9	1490	fig|6666666.1075218.peg.1490	99.78	hypothetical protein
20	1289	342	fig|6666666.1074965.peg.1289	Alcohol dehydrogenase, zinc-containing	bi	9	1491	fig|6666666.1075218.peg.1491	99.71	Alcohol dehydrogenase, zinc-containing
20	1290	305	fig|6666666.1074965.peg.1290	Transcriptional regulator MexT	bi	9	1492	fig|6666666.1075218.peg.1492	99.67	Transcriptional regulator MexT
20	1291	413	fig|6666666.1074965.peg.1291	2-amino-3-ketobutyrate coenzyme A ligase (EC 2.3.1.29)	bi	9	1501	fig|6666666.1075218.peg.1501	100	2-amino-3-ketobutyrate coenzyme A ligase (EC 2.3.1.29)
20	1292	276	fig|6666666.1074965.peg.1292	Citrate lyase beta chain	bi	53	4415	fig|6666666.1075218.peg.4415	28.52	Similar to citrate lyase beta chain, 3
20	1293	175	fig|6666666.1074965.peg.1293	Transcriptional regulator	-	-	-	-	0	-
20	1294	247	fig|6666666.1074965.peg.1294	Oxidoreductase, short-chain dehydrogenase/reductase family	uni	35	3902	fig|6666666.1075218.peg.3902	42	Oxidoreductase, short-chain dehydrogenase/reductase family
20	1295	347	fig|6666666.1074965.peg.1295	hypothetical protein	uni	2	777	fig|6666666.1075218.peg.777	25.7	Ornithine cyclodeaminase (EC 4.3.1.12)
20	1296	326	fig|6666666.1074965.peg.1296	D-3-phosphoglycerate dehydrogenase	uni	53	4413	fig|6666666.1075218.peg.4413	34.7	D-3-phosphoglycerate dehydrogenase (EC 1.1.1.95)
20	1297	248	fig|6666666.1074965.peg.1297	hypothetical protein	-	-	-	-	0	-
20	1298	390	fig|6666666.1074965.peg.1298	hypothetical protein	uni	12	1832	fig|6666666.1075218.peg.1832	27.47	L-threonine 3-O-phosphate decarboxylase (EC 4.1.1.81)
20	1299	246	fig|6666666.1074965.peg.1299	Ynd	-	-	-	-	0	-
20	1300	406	fig|6666666.1074965.peg.1300	hypothetical protein	uni	62	4569	fig|6666666.1075218.peg.4569	25.69	D-alanine--D-alanine ligase (EC 6.3.2.4)
20	1301	402	fig|6666666.1074965.peg.1301	Multidrug resistance protein B	-	-	-	-	0	-
20	1302	349	fig|6666666.1074965.peg.1302	hypothetical protein	-	-	-	-	0	-
20	1303	865	fig|6666666.1074965.peg.1303	Leucyl-tRNA synthetase (EC 6.1.1.4)	uni	26	3452	fig|6666666.1075218.peg.3452	51.15	Leucyl-tRNA synthetase (EC 6.1.1.4)
21	1304	400	fig|6666666.1074965.peg.1304	Tyrosyl-tRNA synthetase (EC 6.1.1.1)	bi	13	2043	fig|6666666.1075218.peg.2043	100	Tyrosyl-tRNA synthetase (EC 6.1.1.1)
21	1305	473	fig|6666666.1074965.peg.1305	Peptidase, M23/M37 family	bi	13	2042	fig|6666666.1075218.peg.2042	100	Peptidase, M23/M37 family
21	1306	364	fig|6666666.1074965.peg.1306	Anhydro-N-acetylmuramic acid kinase (EC 2.7.1.170)	bi	13	2041	fig|6666666.1075218.peg.2041	99.72	Anhydro-N-acetylmuramic acid kinase (EC 2.7.1.170)
21	1307	133	fig|6666666.1074965.peg.1307	Iron-sulfur cluster insertion protein ErpA	bi	13	2040	fig|6666666.1075218.peg.2040	100	Iron-sulfur cluster insertion protein ErpA
21	1308	345	fig|6666666.1074965.peg.1308	N-acetyl-gamma-glutamyl-phosphate reductase (EC 1.2.1.38)	bi	13	2039	fig|6666666.1075218.peg.2039	99.71	N-acetyl-gamma-glutamyl-phosphate reductase (EC 1.2.1.38)
21	1309	142	fig|6666666.1074965.peg.1309	Protoporphyrinogen IX oxidase, novel form, HemJ (EC 1.3.-.-)	bi	13	2038	fig|6666666.1075218.peg.2038	100	Protoporphyrinogen IX oxidase, novel form, HemJ (EC 1.3.-.-)
21	1310	319	fig|6666666.1074965.peg.1310	putative oxidoreductase, nitronate monooxygenase family	bi	13	2037	fig|6666666.1075218.peg.2037	99.69	putative oxidoreductase, nitronate monooxygenase family
21	1311	261	fig|6666666.1074965.peg.1311	Oxidoreductase, short-chain dehydrogenase/reductase family	bi	13	2036	fig|6666666.1075218.peg.2036	100	Oxidoreductase, short-chain dehydrogenase/reductase family
21	1312	113	fig|6666666.1074965.peg.1312	Bis(5'-nucleosyl)-tetraphosphatase (asymmetrical) (EC 3.6.1.17)	bi	13	2035	fig|6666666.1075218.peg.2035	100	Bis(5'-nucleosyl)-tetraphosphatase (asymmetrical) (EC 3.6.1.17)
21	1313	216	fig|6666666.1074965.peg.1313	2-polyprenyl-3-methyl-6-methoxy-1,4-benzoquinol hydroxylase, coq7 type	bi	13	2034	fig|6666666.1075218.peg.2034	100	2-polyprenyl-3-methyl-6-methoxy-1,4-benzoquinol hydroxylase, coq7 type
21	1314	347	fig|6666666.1074965.peg.1314	putative membrane protein	bi	13	2033	fig|6666666.1075218.peg.2033	100	putative membrane protein
21	1315	141	fig|6666666.1074965.peg.1315	Protein YhfA	bi	13	2032	fig|6666666.1075218.peg.2032	100	Protein YhfA
21	1316	215	fig|6666666.1074965.peg.1316	Cyclic AMP receptor protein	bi	13	2031	fig|6666666.1075218.peg.2031	100	Cyclic AMP receptor protein
21	1317	235	fig|6666666.1074965.peg.1317	Lipoate-protein ligase A	bi	13	2030	fig|6666666.1075218.peg.2030	100	Lipoate-protein ligase A
21	1318	278	fig|6666666.1074965.peg.1318	Indole-3-glycerol phosphate synthase (EC 4.1.1.48)	bi	13	2029	fig|6666666.1075218.peg.2029	100	Indole-3-glycerol phosphate synthase (EC 4.1.1.48)
21	1319	350	fig|6666666.1074965.peg.1319	Anthranilate phosphoribosyltransferase (EC 2.4.2.18)	bi	13	2028	fig|6666666.1075218.peg.2028	100	Anthranilate phosphoribosyltransferase (EC 2.4.2.18)
21	1320	198	fig|6666666.1074965.peg.1320	Anthranilate synthase, amidotransferase component (EC 4.1.3.27) @ Para-aminobenzoate synthase, amidotransferase component (EC 2.6.1.85)	bi	13	2027	fig|6666666.1075218.peg.2027	100	Anthranilate synthase, amidotransferase component (EC 4.1.3.27) @ Para-aminobenzoate synthase, amidotransferase component (EC 2.6.1.85)
21	1321	630	fig|6666666.1074965.peg.1321	lipase, GDSL family	bi	13	2026	fig|6666666.1075218.peg.2026	99.52	lipase, GDSL family
21	1322	494	fig|6666666.1074965.peg.1322	Anthranilate synthase, aminase component (EC 4.1.3.27)	bi	13	2025	fig|6666666.1075218.peg.2025	100	Anthranilate synthase, aminase component (EC 4.1.3.27)
21	1323	273	fig|6666666.1074965.peg.1323	Phosphoglycolate phosphatase (EC 3.1.3.18)	bi	13	2024	fig|6666666.1075218.peg.2024	100	Phosphoglycolate phosphatase (EC 3.1.3.18)
21	1324	237	fig|6666666.1074965.peg.1324	Ribulose-phosphate 3-epimerase (EC 5.1.3.1)	bi	13	2023	fig|6666666.1075218.peg.2023	100	Ribulose-phosphate 3-epimerase (EC 5.1.3.1)
21	1325	276	fig|6666666.1074965.peg.1325	Spermidine/putrescine import ABC transporter permease protein PotC (TC 3.A.1.11.1)	bi	13	2022	fig|6666666.1075218.peg.2022	100	Spermidine/putrescine import ABC transporter permease protein PotC (TC 3.A.1.11.1)
21	1326	416	fig|6666666.1074965.peg.1326	Spermidine/putrescine import ABC transporter permease protein PotB (TC 3.A.1.11.1)	bi	13	2021	fig|6666666.1075218.peg.2021	99.76	Spermidine/putrescine import ABC transporter permease protein PotB (TC 3.A.1.11.1)
21	1327	345	fig|6666666.1074965.peg.1327	Spermidine/putrescine import ABC transporter substrate-binding protein PotD (TC 3.A.1.11.1)	bi	13	2020	fig|6666666.1075218.peg.2020	100	Spermidine/putrescine import ABC transporter substrate-binding protein PotD (TC 3.A.1.11.1)
21	1328	375	fig|6666666.1074965.peg.1328	Spermidine/putrescine import ABC transporter ATP-binding protein PotA (TC 3.A.1.11.1)	bi	13	2019	fig|6666666.1075218.peg.2019	100	Spermidine/putrescine import ABC transporter ATP-binding protein PotA (TC 3.A.1.11.1)
21	1329	210	fig|6666666.1074965.peg.1329	DNA-binding response regulator, LuxR family, near polyamine transporter	bi	13	2018	fig|6666666.1075218.peg.2018	100	DNA-binding response regulator, LuxR family, near polyamine transporter
21	1330	796	fig|6666666.1074965.peg.1330	Probable two-component sensor, near polyamine transporter	bi	13	2017	fig|6666666.1075218.peg.2017	99.62	Probable two-component sensor, near polyamine transporter
21	1331	333	fig|6666666.1074965.peg.1331	hypothetical protein	bi	13	2016	fig|6666666.1075218.peg.2016	99.7	hypothetical protein
21	1332	255	fig|6666666.1074965.peg.1332	DnaJ-like protein DjlA	bi	13	2015	fig|6666666.1075218.peg.2015	100	DnaJ-like protein DjlA
21	1333	224	fig|6666666.1074965.peg.1333	Nucleotidyl transferase possibly involved in threonylcarbamoyladenosine formation	bi	13	2014	fig|6666666.1075218.peg.2014	99.1	Nucleotidyl transferase possibly involved in threonylcarbamoyladenosine formation
21	1334	340	fig|6666666.1074965.peg.1334	Phosphotransferase involved in threonylcarbamoyladenosine t(6)A37 formation in tRNA	bi	13	2013	fig|6666666.1075218.peg.2013	99.71	Phosphotransferase involved in threonylcarbamoyladenosine t(6)A37 formation in tRNA
21	1335	947	fig|6666666.1074965.peg.1335	LPS-assembly protein LptD @ Organic solvent tolerance protein precursor	bi	13	2012	fig|6666666.1075218.peg.2012	100	LPS-assembly protein LptD @ Organic solvent tolerance protein precursor
21	1336	440	fig|6666666.1074965.peg.1336	Periplasmic chaperone and peptidyl-prolyl cis-trans isomerase of outer membrane proteins SurA (EC 5.2.1.8)	bi	13	2011	fig|6666666.1075218.peg.2011	100	Periplasmic chaperone and peptidyl-prolyl cis-trans isomerase of outer membrane proteins SurA (EC 5.2.1.8)
21	1337	330	fig|6666666.1074965.peg.1337	4-hydroxythreonine-4-phosphate dehydrogenase (EC 1.1.1.262)	bi	13	2010	fig|6666666.1075218.peg.2010	99.7	4-hydroxythreonine-4-phosphate dehydrogenase (EC 1.1.1.262)
21	1338	267	fig|6666666.1074965.peg.1338	SSU rRNA (adenine(1518)-N(6)/adenine(1519)-N(6))-dimethyltransferase (EC 2.1.1.182)	bi	13	2009	fig|6666666.1075218.peg.2009	100	SSU rRNA (adenine(1518)-N(6)/adenine(1519)-N(6))-dimethyltransferase (EC 2.1.1.182)
21	1339	127	fig|6666666.1074965.peg.1339	ApaG protein	bi	13	2008	fig|6666666.1075218.peg.2008	100	ApaG protein
21	1340	289	fig|6666666.1074965.peg.1340	Bis(5'-nucleosyl)-tetraphosphatase, symmetrical (EC 3.6.1.41)	bi	13	2007	fig|6666666.1075218.peg.2007	100	Bis(5'-nucleosyl)-tetraphosphatase, symmetrical (EC 3.6.1.41)
21	1341	110	fig|6666666.1074965.peg.1341	Thiosulfate sulfurtransferase GlpE (EC 2.8.1.1)	bi	13	2006	fig|6666666.1075218.peg.2006	100	Thiosulfate sulfurtransferase GlpE (EC 2.8.1.1)
21	1342	641	fig|6666666.1074965.peg.1342	Uncharacterized protein YeaG	bi	13	2005	fig|6666666.1075218.peg.2005	100	Uncharacterized protein YeaG
21	1343	424	fig|6666666.1074965.peg.1343	UPF0229 protein YeaH	bi	13	2004	fig|6666666.1075218.peg.2004	100	UPF0229 protein YeaH
21	1344	523	fig|6666666.1074965.peg.1344	FIG004684: SpoVR-like protein	bi	13	2003	fig|6666666.1075218.peg.2003	100	FIG004684: SpoVR-like protein
21	1345	373	fig|6666666.1074965.peg.1345	CCA tRNA nucleotidyltransferase (EC 2.7.7.72)	bi	13	2002	fig|6666666.1075218.peg.2002	99.73	CCA tRNA nucleotidyltransferase (EC 2.7.7.72)
21	1346	170	fig|6666666.1074965.peg.1346	2-amino-4-hydroxy-6-hydroxymethyldihydropteridine pyrophosphokinase (EC 2.7.6.3)	bi	13	2001	fig|6666666.1075218.peg.2001	100	2-amino-4-hydroxy-6-hydroxymethyldihydropteridine pyrophosphokinase (EC 2.7.6.3)
21	1347	119	fig|6666666.1074965.peg.1347	Dihydroneopterin aldolase (EC 4.1.2.25)	bi	13	2000	fig|6666666.1075218.peg.2000	100	Dihydroneopterin aldolase (EC 4.1.2.25)
21	1348	190	fig|6666666.1074965.peg.1348	Acyl-phosphate:glycerol-3-phosphate O-acyltransferase PlsY (EC 2.3.1.n3)	bi	13	1999	fig|6666666.1075218.peg.1999	100	Acyl-phosphate:glycerol-3-phosphate O-acyltransferase PlsY (EC 2.3.1.n3)
21	1349	342	fig|6666666.1074965.peg.1349	N(6)-L-threonylcarbamoyladenine synthase (EC 2.3.1.234)	bi	13	1998	fig|6666666.1075218.peg.1998	100	N(6)-L-threonylcarbamoyladenine synthase (EC 2.3.1.234)
21	1350	72	fig|6666666.1074965.peg.1350	SSU ribosomal protein S21p	bi	13	1997	fig|6666666.1075218.peg.1997	100	SSU ribosomal protein S21p
21	1351	661	fig|6666666.1074965.peg.1351	DNA primase DnaG	bi	13	1996	fig|6666666.1075218.peg.1996	99.85	DNA primase DnaG
21	1352	616	fig|6666666.1074965.peg.1352	RNA polymerase sigma factor RpoD	bi	13	1995	fig|6666666.1075218.peg.1995	100	RNA polymerase sigma factor RpoD
21	1353	1248	fig|6666666.1074965.peg.1353	Sensory box protein	bi	13	1994	fig|6666666.1075218.peg.1994	99.68	Sensory box protein
21	1354	431	fig|6666666.1074965.peg.1354	Porin B precursor	bi	13	1993	fig|6666666.1075218.peg.1993	99.53	Porin B precursor
21	1355	812	fig|6666666.1074965.peg.1355	Quinate/shikimate dehydrogenase [Pyrroloquinoline-quinone] (EC 1.1.5.8)	bi	13	1992	fig|6666666.1075218.peg.1992	100	Quinate/shikimate dehydrogenase [Pyrroloquinoline-quinone] (EC 1.1.5.8)
21	1356	224	fig|6666666.1074965.peg.1356	hypothetical protein	bi	13	1991	fig|6666666.1075218.peg.1991	100	hypothetical protein
21	1357	185	fig|6666666.1074965.peg.1357	Serine acetyltransferase (EC 2.3.1.30)	bi	13	1990	fig|6666666.1075218.peg.1990	100	Serine acetyltransferase (EC 2.3.1.30)
21	1358	154	fig|6666666.1074965.peg.1358	Transcriptional regulator, AsnC family	bi	13	1989	fig|6666666.1075218.peg.1989	100	Transcriptional regulator, AsnC family
21	1359	561	fig|6666666.1074965.peg.1359	Lysine 2-monooxygenase (EC 1.13.12.2)	bi	13	1988	fig|6666666.1075218.peg.1988	99.82	Lysine 2-monooxygenase (EC 1.13.12.2)
21	1360	265	fig|6666666.1074965.peg.1360	5-aminopentanamidase (EC 3.5.1.30) / Aliphatic amidase AmiE (EC 3.5.1.4)	bi	13	1987	fig|6666666.1075218.peg.1987	99.62	5-aminopentanamidase (EC 3.5.1.30) / Aliphatic amidase AmiE (EC 3.5.1.4)
21	1361	759	fig|6666666.1074965.peg.1361	Coenzyme PQQ synthesis protein F	bi	13	1986	fig|6666666.1075218.peg.1986	99.87	Coenzyme PQQ synthesis protein F
21	1362	304	fig|6666666.1074965.peg.1362	Coenzyme PQQ synthesis protein B	bi	13	1985	fig|6666666.1075218.peg.1985	100	Coenzyme PQQ synthesis protein B
21	1363	252	fig|6666666.1074965.peg.1363	Pyrroloquinoline-quinone synthase (EC 1.3.3.11)	bi	13	1984	fig|6666666.1075218.peg.1984	99.6	Pyrroloquinoline-quinone synthase (EC 1.3.3.11)
21	1364	92	fig|6666666.1074965.peg.1364	Coenzyme PQQ synthesis protein D	bi	13	1983	fig|6666666.1075218.peg.1983	100	Coenzyme PQQ synthesis protein D
21	1365	387	fig|6666666.1074965.peg.1365	Coenzyme PQQ synthesis protein E	bi	13	1982	fig|6666666.1075218.peg.1982	99.74	Coenzyme PQQ synthesis protein E
21	1366	611	fig|6666666.1074965.peg.1366	Prolyl oligopeptidase family protein	bi	13	1981	fig|6666666.1075218.peg.1981	99.67	Prolyl oligopeptidase family protein
21	1367	53	fig|6666666.1074965.peg.1367	UPF0057 membrane protein YqaE	bi	13	1980	fig|6666666.1075218.peg.1980	100	UPF0057 membrane protein YqaE
21	1368	427	fig|6666666.1074965.peg.1368	N-acetylornithine aminotransferase (EC 2.6.1.11)	bi	13	1979	fig|6666666.1075218.peg.1979	99.53	N-acetylornithine aminotransferase (EC 2.6.1.11)
21	1369	308	fig|6666666.1074965.peg.1369	Transcriptional regulator, LysR family	bi	13	1978	fig|6666666.1075218.peg.1978	100	Transcriptional regulator, LysR family
21	1370	593	fig|6666666.1074965.peg.1370	Acyl-CoA dehydrogenase 2 [fadN-fadA-fadE operon] (EC 1.3.8.7)	bi	13	1977	fig|6666666.1075218.peg.1977	99.83	Acyl-CoA dehydrogenase 2 [fadN-fadA-fadE operon] (EC 1.3.8.7)
21	1371	428	fig|6666666.1074965.peg.1371	GGDEF domain protein	bi	13	1976	fig|6666666.1075218.peg.1976	100	GGDEF domain protein
21	1372	602	fig|6666666.1074965.peg.1372	Long chain acyl-CoA dehydrogenase [fadN-fadA-fadE operon] (EC 1.3.8.8)	bi	13	1975	fig|6666666.1075218.peg.1975	100	Long chain acyl-CoA dehydrogenase [fadN-fadA-fadE operon] (EC 1.3.8.8)
21	1373	99	fig|6666666.1074965.peg.1373	Methyl-accepting chemotaxis protein	bi	13	1974	fig|6666666.1075218.peg.1974	94.23	Methyl-accepting chemotaxis protein
21	1374	227	fig|6666666.1074965.peg.1374	Dethiobiotin synthase BioD (EC 6.3.3.3)	bi	13	1973	fig|6666666.1075218.peg.1973	100	Dethiobiotin synthase BioD (EC 6.3.3.3)
21	1375	273	fig|6666666.1074965.peg.1375	Malonyl-[acyl-carrier protein] O-methyltransferase (EC 2.1.1.197)	bi	13	1972	fig|6666666.1075218.peg.1972	100	Malonyl-[acyl-carrier protein] O-methyltransferase (EC 2.1.1.197)
21	1376	244	fig|6666666.1074965.peg.1376	Pimeloyl-[acyl-carrier protein] methyl ester esterase BioH (EC 3.1.1.85)	bi	13	1971	fig|6666666.1075218.peg.1971	100	Pimeloyl-[acyl-carrier protein] methyl ester esterase BioH (EC 3.1.1.85)
21	1377	398	fig|6666666.1074965.peg.1377	8-amino-7-oxononanoate synthase (EC 2.3.1.47)	bi	13	1970	fig|6666666.1075218.peg.1970	100	8-amino-7-oxononanoate synthase (EC 2.3.1.47)
21	1378	353	fig|6666666.1074965.peg.1378	Biotin synthase (EC 2.8.1.6)	bi	13	1969	fig|6666666.1075218.peg.1969	100	Biotin synthase (EC 2.8.1.6)
21	1379	244	fig|6666666.1074965.peg.1379	Competence protein F homolog, phosphoribosyltransferase domain; protein YhgH required for utilization of DNA as sole source of carbon and energy	bi	13	1968	fig|6666666.1075218.peg.1968	99.18	Competence protein F homolog, phosphoribosyltransferase domain; protein YhgH required for utilization of DNA as sole source of carbon and energy
21	1380	255	fig|6666666.1074965.peg.1380	DNA-binding domain of ModE / Molybdate-binding domain of ModE	bi	13	1967	fig|6666666.1075218.peg.1967	99.61	DNA-binding domain of ModE / Molybdate-binding domain of ModE
21	1381	325	fig|6666666.1074965.peg.1381	YihE protein, required for LPS synthesis	bi	13	1966	fig|6666666.1075218.peg.1966	100	YihE protein, required for LPS synthesis
21	1382	296	fig|6666666.1074965.peg.1382	Uncharacterized inner membrane protein RarD	bi	13	1965	fig|6666666.1075218.peg.1965	99.66	Uncharacterized inner membrane protein RarD
21	1383	173	fig|6666666.1074965.peg.1383	GcvR-like protein	bi	13	1964	fig|6666666.1075218.peg.1964	99.42	GcvR-like protein
21	1384	726	fig|6666666.1074965.peg.1384	Malate synthase G (EC 2.3.3.9)	bi	13	1963	fig|6666666.1075218.peg.1963	100	Malate synthase G (EC 2.3.3.9)
21	1385	148	fig|6666666.1074965.peg.1385	Response regulator	bi	13	1962	fig|6666666.1075218.peg.1962	100	Response regulator
21	1386	646	fig|6666666.1074965.peg.1386	Predicted signal-transduction protein containing cAMP-binding and CBS domains	bi	13	1961	fig|6666666.1075218.peg.1961	100	Predicted signal-transduction protein containing cAMP-binding and CBS domains
21	1387	237	fig|6666666.1074965.peg.1387	Exonuclease	bi	13	1960	fig|6666666.1075218.peg.1960	99.58	Exonuclease
21	1388	173	fig|6666666.1074965.peg.1388	RNA polymerase ECF-type sigma factor	bi	13	1959	fig|6666666.1075218.peg.1959	100	RNA polymerase ECF-type sigma factor
21	1389	319	fig|6666666.1074965.peg.1389	Putative transmembrane sensor	bi	13	1958	fig|6666666.1075218.peg.1958	99.69	Putative transmembrane sensor
21	1390	812	fig|6666666.1074965.peg.1390	Ferrichrome-iron receptor @ Ferric siderophore receptor, TonB dependent	bi	13	1957	fig|6666666.1075218.peg.1957	71.2	Ferrichrome-iron receptor @ Ferric siderophore receptor, TonB dependent
21	1391	371	fig|6666666.1074965.peg.1391	putative iron-regulated membrane protein	bi	13	1956	fig|6666666.1075218.peg.1956	99.73	putative iron-regulated membrane protein
21	1392	59	fig|6666666.1074965.peg.1392	FIG00953361: hypothetical protein	bi	13	1955	fig|6666666.1075218.peg.1955	100	FIG00953361: hypothetical protein
21	1393	345	fig|6666666.1074965.peg.1393	hypothetical protein	bi	13	1954	fig|6666666.1075218.peg.1954	100	hypothetical protein
21	1394	589	fig|6666666.1074965.peg.1394	hypothetical protein	uni	13	1954	fig|6666666.1075218.peg.1954	99.66	hypothetical protein
21	1395	481	fig|6666666.1074965.peg.1395	Serine/threonine protein kinase	bi	13	1953	fig|6666666.1075218.peg.1953	100	Serine/threonine protein kinase
21	1396	251	fig|6666666.1074965.peg.1396	InaA protein	bi	13	1952	fig|6666666.1075218.peg.1952	100	InaA protein
21	1397	245	fig|6666666.1074965.peg.1397	Heptose kinase WapQ, eukaryotic type	bi	13	1951	fig|6666666.1075218.peg.1951	99.59	Heptose kinase WapQ, eukaryotic type
21	1398	269	fig|6666666.1074965.peg.1398	Lipopolysaccharide core heptose(I) kinase RfaP	bi	13	1950	fig|6666666.1075218.peg.1950	100	Lipopolysaccharide core heptose(I) kinase RfaP
21	1399	374	fig|6666666.1074965.peg.1399	UDP-glucose:(heptosyl) LPS alpha1,3-glucosyltransferase WaaG	bi	13	1949	fig|6666666.1075218.peg.1949	100	UDP-glucose:(heptosyl) LPS alpha1,3-glucosyltransferase WaaG
21	1400	353	fig|6666666.1074965.peg.1400	Lipopolysaccharide core heptosyltransferase I	bi	13	1948	fig|6666666.1075218.peg.1948	100	Lipopolysaccharide core heptosyltransferase I
21	1401	350	fig|6666666.1074965.peg.1401	ADP-heptose--lipooligosaccharide heptosyltransferase II	bi	13	1947	fig|6666666.1075218.peg.1947	99.71	ADP-heptose--lipooligosaccharide heptosyltransferase II
21	1402	978	fig|6666666.1074965.peg.1402	Glutamine synthetase adenylyl-L-tyrosine phosphorylase (EC 2.7.7.89) / Glutamate-ammonia-ligase adenylyltransferase (EC 2.7.7.42)	bi	13	1946	fig|6666666.1075218.peg.1946	100	Glutamine synthetase adenylyl-L-tyrosine phosphorylase (EC 2.7.7.89) / Glutamate-ammonia-ligase adenylyltransferase (EC 2.7.7.42)
21	1403	882	fig|6666666.1074965.peg.1403	Pyruvate dehydrogenase E1 component (EC 1.2.4.1)	bi	13	1945	fig|6666666.1075218.peg.1945	100	Pyruvate dehydrogenase E1 component (EC 1.2.4.1)
21	1404	547	fig|6666666.1074965.peg.1404	Dihydrolipoamide acetyltransferase component of pyruvate dehydrogenase complex (EC 2.3.1.12)	bi	13	1944	fig|6666666.1075218.peg.1944	99.45	Dihydrolipoamide acetyltransferase component of pyruvate dehydrogenase complex (EC 2.3.1.12)
21	1405	66	fig|6666666.1074965.peg.1405	hypothetical protein	-	-	-	-	0	-
21	1406	897	fig|6666666.1074965.peg.1406	Sensory box/GGDEF family protein	bi	13	1943	fig|6666666.1075218.peg.1943	100	Sensory box/GGDEF family protein
21	1407	223	fig|6666666.1074965.peg.1407	Peptide-methionine (S)-S-oxide reductase MsrA (EC 1.8.4.11)	bi	13	1942	fig|6666666.1075218.peg.1942	100	Peptide-methionine (S)-S-oxide reductase MsrA (EC 1.8.4.11)
21	1408	208	fig|6666666.1074965.peg.1408	Glutathione S-transferase family protein	bi	13	1941	fig|6666666.1075218.peg.1941	97.1	Glutathione S-transferase family protein
21	1409	443	fig|6666666.1074965.peg.1409	Inner membrane protein CreD	bi	13	1940	fig|6666666.1075218.peg.1940	99.55	Inner membrane protein CreD
21	1410	478	fig|6666666.1074965.peg.1410	Sensory histidine kinase CreC of two-component signal transduction system CreBC	bi	13	1939	fig|6666666.1075218.peg.1939	100	Sensory histidine kinase CreC of two-component signal transduction system CreBC
21	1411	227	fig|6666666.1074965.peg.1411	Response regulator CreB of two-component signal transduction system CreBC	bi	13	1938	fig|6666666.1075218.peg.1938	100	Response regulator CreB of two-component signal transduction system CreBC
21	1412	167	fig|6666666.1074965.peg.1412	Ribosomal protein S6--L-glutamate ligase	bi	13	1937	fig|6666666.1075218.peg.1937	100	Ribosomal protein S6--L-glutamate ligase
21	1413	297	fig|6666666.1074965.peg.1413	Probable acyltransferase YihG	bi	13	1936	fig|6666666.1075218.peg.1936	98.99	Probable acyltransferase YihG
21	1414	450	fig|6666666.1074965.peg.1414	Uncharacterized amino acid permease, GabP family	bi	13	1935	fig|6666666.1075218.peg.1935	99.55	Uncharacterized amino acid permease, GabP family
21	1415	192	fig|6666666.1074965.peg.1415	hypothetical protein	bi	13	1934	fig|6666666.1075218.peg.1934	100	hypothetical protein
21	1416	91	fig|6666666.1074965.peg.1416	hypothetical protein	bi	13	1933	fig|6666666.1075218.peg.1933	100	hypothetical protein
21	1417	83	fig|6666666.1074965.peg.1417	hypothetical protein	bi	13	1932	fig|6666666.1075218.peg.1932	97.56	hypothetical protein
21	1418	306	fig|6666666.1074965.peg.1418	hypothetical protein	uni	8	1222	fig|6666666.1075218.peg.1222	48.7	YD repeat protein
21	1419	325	fig|6666666.1074965.peg.1419	hypothetical protein	bi	13	1930	fig|6666666.1075218.peg.1930	59.87	hypothetical protein
21	1420	400	fig|6666666.1074965.peg.1420	Glutathione-independent formaldehyde dehydrogenase (EC 1.2.1.46)	bi	13	1929	fig|6666666.1075218.peg.1929	100	Glutathione-independent formaldehyde dehydrogenase (EC 1.2.1.46)
21	1421	286	fig|6666666.1074965.peg.1421	Formyltetrahydrofolate deformylase (EC 3.5.1.10)	bi	25	3017	fig|6666666.1075218.peg.3017	99.65	Formyltetrahydrofolate deformylase (EC 3.5.1.10)
21	1422	211	fig|6666666.1074965.peg.1422	Sarcosine oxidase gamma subunit (EC 1.5.3.1)	bi	25	3018	fig|6666666.1075218.peg.3018	100	Sarcosine oxidase gamma subunit (EC 1.5.3.1)
21	1423	1006	fig|6666666.1074965.peg.1423	Sarcosine oxidase alpha subunit (EC 1.5.3.1)	bi	25	3019	fig|6666666.1075218.peg.3019	100	Sarcosine oxidase alpha subunit (EC 1.5.3.1)
21	1424	112	fig|6666666.1074965.peg.1424	Sarcosine oxidase delta subunit (EC 1.5.3.1)	bi	25	3020	fig|6666666.1075218.peg.3020	100	Sarcosine oxidase delta subunit (EC 1.5.3.1)
21	1425	417	fig|6666666.1074965.peg.1425	Sarcosine oxidase beta subunit (EC 1.5.3.1)	bi	25	3021	fig|6666666.1075218.peg.3021	100	Sarcosine oxidase beta subunit (EC 1.5.3.1)
21	1426	418	fig|6666666.1074965.peg.1426	Serine hydroxymethyltransferase (EC 2.1.2.1)	bi	25	3022	fig|6666666.1075218.peg.3022	100	Serine hydroxymethyltransferase (EC 2.1.2.1)
21	1427	347	fig|6666666.1074965.peg.1427	Low-specificity L-threonine aldolase (EC 4.1.2.48)	bi	78	4982	fig|6666666.1075218.peg.4982	100	Low-specificity L-threonine aldolase (EC 4.1.2.48)
21	1428	646	fig|6666666.1074965.peg.1428	Methyl-accepting chemotaxis sensor/transducer protein	bi	78	4983	fig|6666666.1075218.peg.4983	100	Methyl-accepting chemotaxis sensor/transducer protein
21	1429	101	fig|6666666.1074965.peg.1429	hypothetical protein	bi	78	4984	fig|6666666.1075218.peg.4984	100	hypothetical protein
21	1430	77	fig|6666666.1074965.peg.1430	Chromosome segregation ATPases	bi	78	4985	fig|6666666.1075218.peg.4985	100	Chromosome segregation ATPases
21	1431	542	fig|6666666.1074965.peg.1431	Methyl-accepting chemotaxis sensor/transducer protein	bi	78	4986	fig|6666666.1075218.peg.4986	99.82	Methyl-accepting chemotaxis sensor/transducer protein
21	1432	118	fig|6666666.1074965.peg.1432	hypothetical protein	bi	78	4987	fig|6666666.1075218.peg.4987	100	hypothetical protein
21	1433	58	fig|6666666.1074965.peg.1433	hypothetical protein	-	-	-	-	0	-
22	1434	1161	fig|6666666.1074965.peg.1434	Exodeoxyribonuclease V gamma chain (EC 3.1.11.5)	bi	10	1645	fig|6666666.1075218.peg.1645	99.74	Exodeoxyribonuclease V gamma chain (EC 3.1.11.5)
22	1435	1226	fig|6666666.1074965.peg.1435	Exodeoxyribonuclease V beta chain (EC 3.1.11.5)	bi	10	1644	fig|6666666.1075218.peg.1644	99.84	Exodeoxyribonuclease V beta chain (EC 3.1.11.5)
22	1436	692	fig|6666666.1074965.peg.1436	Exodeoxyribonuclease V alpha chain (EC 3.1.11.5)	bi	10	1643	fig|6666666.1075218.peg.1643	99.86	Exodeoxyribonuclease V alpha chain (EC 3.1.11.5)
22	1437	189	fig|6666666.1074965.peg.1437	Uncharacterized protein YfiR	bi	10	1642	fig|6666666.1075218.peg.1642	99.47	Uncharacterized protein YfiR
22	1438	423	fig|6666666.1074965.peg.1438	Inner membrane protein YfiN	bi	10	1641	fig|6666666.1075218.peg.1641	100	Inner membrane protein YfiN
22	1439	164	fig|6666666.1074965.peg.1439	Integral membrane protein YfiB	bi	10	1640	fig|6666666.1075218.peg.1640	100	Integral membrane protein YfiB
22	1440	92	fig|6666666.1074965.peg.1440	hypothetical protein	bi	10	1639	fig|6666666.1075218.peg.1639	100	hypothetical protein
22	1441	109	fig|6666666.1074965.peg.1441	hypothetical protein	bi	10	1638	fig|6666666.1075218.peg.1638	99.07	hypothetical protein
22	1442	317	fig|6666666.1074965.peg.1442	Transcriptional regulator, LysR family	bi	10	1637	fig|6666666.1075218.peg.1637	100	Transcriptional regulator, LysR family
22	1443	509	fig|6666666.1074965.peg.1443	Methylmalonate-semialdehyde dehydrogenase (EC 1.2.1.27)	bi	10	1636	fig|6666666.1075218.peg.1636	100	Methylmalonate-semialdehyde dehydrogenase (EC 1.2.1.27)
22	1444	296	fig|6666666.1074965.peg.1444	3-hydroxyisobutyrate dehydrogenase (EC 1.1.1.31)	bi	10	1635	fig|6666666.1075218.peg.1635	100	3-hydroxyisobutyrate dehydrogenase (EC 1.1.1.31)
22	1445	115	fig|6666666.1074965.peg.1445	hypothetical protein	bi	10	1634	fig|6666666.1075218.peg.1634	100	hypothetical protein
22	1446	311	fig|6666666.1074965.peg.1446	Phosphatidate cytidylyltransferase (EC 2.7.7.41)	bi	10	1633	fig|6666666.1075218.peg.1633	100	Phosphatidate cytidylyltransferase (EC 2.7.7.41)
22	1447	208	fig|6666666.1074965.peg.1447	Acyl-CoA:1-acyl-sn-glycerol-3-phosphate acyltransferase (EC 2.3.1.51)	bi	10	1632	fig|6666666.1075218.peg.1632	100	Acyl-CoA:1-acyl-sn-glycerol-3-phosphate acyltransferase (EC 2.3.1.51)
22	1448	144	fig|6666666.1074965.peg.1448	hypothetical protein	bi	10	1631	fig|6666666.1075218.peg.1631	98.6	hypothetical protein
22	1449	443	fig|6666666.1074965.peg.1449	Ser/Thr and Tyr protein phosphatase (dual specificity)	bi	10	1630	fig|6666666.1075218.peg.1630	99.55	Ser/Thr and Tyr protein phosphatase (dual specificity)
22	1450	586	fig|6666666.1074965.peg.1450	Putative lipase in cluster with Phosphatidate cytidylyltransferase	bi	10	1629	fig|6666666.1075218.peg.1629	99.83	Putative lipase in cluster with Phosphatidate cytidylyltransferase
22	1451	202	fig|6666666.1074965.peg.1451	CDP-alcohol phosphatidyltransferase family protein	bi	10	1628	fig|6666666.1075218.peg.1628	100	CDP-alcohol phosphatidyltransferase family protein
22	1452	300	fig|6666666.1074965.peg.1452	Transcriptional regulator, LysR family	bi	10	1627	fig|6666666.1075218.peg.1627	100	Transcriptional regulator, LysR family
22	1453	255	fig|6666666.1074965.peg.1453	putative membrane protein	bi	10	1626	fig|6666666.1075218.peg.1626	100	putative membrane protein
22	1454	105	fig|6666666.1074965.peg.1454	hypothetical protein	bi	10	1625	fig|6666666.1075218.peg.1625	100	hypothetical protein
22	1455	197	fig|6666666.1074965.peg.1455	Modulator of drug activity B	bi	10	1624	fig|6666666.1075218.peg.1624	100	Modulator of drug activity B
22	1456	299	fig|6666666.1074965.peg.1456	Transcriptional regulator PA1859, LysR family	bi	10	1623	fig|6666666.1075218.peg.1623	100	Transcriptional regulator PA1859, LysR family
22	1457	556	fig|6666666.1074965.peg.1457	Gamma-glutamyltranspeptidase (EC 2.3.2.2) @ Glutathione hydrolase (EC 3.4.19.13)	bi	10	1622	fig|6666666.1075218.peg.1622	100	Gamma-glutamyltranspeptidase (EC 2.3.2.2) @ Glutathione hydrolase (EC 3.4.19.13)
22	1458	640	fig|6666666.1074965.peg.1458	Methyl-accepting chemotaxis sensor/transducer protein	bi	10	1621	fig|6666666.1075218.peg.1621	100	Methyl-accepting chemotaxis sensor/transducer protein
22	1459	296	fig|6666666.1074965.peg.1459	YpfJ protein, zinc metalloprotease superfamily	bi	10	1620	fig|6666666.1075218.peg.1620	100	YpfJ protein, zinc metalloprotease superfamily
22	1460	240	fig|6666666.1074965.peg.1460	Protocatechuate 3,4-dioxygenase beta chain (EC 1.13.11.3)	bi	10	1619	fig|6666666.1075218.peg.1619	100	Protocatechuate 3,4-dioxygenase beta chain (EC 1.13.11.3)
22	1461	202	fig|6666666.1074965.peg.1461	Protocatechuate 3,4-dioxygenase alpha chain (EC 1.13.11.3)	bi	10	1618	fig|6666666.1075218.peg.1618	99.5	Protocatechuate 3,4-dioxygenase alpha chain (EC 1.13.11.3)
22	1462	145	fig|6666666.1074965.peg.1462	FIG00953480: hypothetical protein	bi	10	1617	fig|6666666.1075218.peg.1617	100	FIG00953480: hypothetical protein
22	1463	302	fig|6666666.1074965.peg.1463	Transcriptional regulator, LysR family	bi	10	1616	fig|6666666.1075218.peg.1616	99.67	Transcriptional regulator, LysR family
22	1464	362	fig|6666666.1074965.peg.1464	tRNA (uracil(54)-C5)-methyltransferase (EC 2.1.1.35) @ tmRNA (uracil(341)-C5)-methyltransferase	bi	10	1615	fig|6666666.1075218.peg.1615	100	tRNA (uracil(54)-C5)-methyltransferase (EC 2.1.1.35) @ tmRNA (uracil(341)-C5)-methyltransferase
22	1465	432	fig|6666666.1074965.peg.1465	Xanthine/uracil/thiamine/ascorbate permease family protein	bi	10	1614	fig|6666666.1075218.peg.1614	100	Xanthine/uracil/thiamine/ascorbate permease family protein
22	1466	407	fig|6666666.1074965.peg.1466	Uncharacterized MFS-type transporter	bi	10	1613	fig|6666666.1075218.peg.1613	99.75	Uncharacterized MFS-type transporter
22	1467	479	fig|6666666.1074965.peg.1467	Cytochrome d ubiquinol oxidase subunit I (EC 1.10.3.-)	bi	10	1612	fig|6666666.1075218.peg.1612	100	Cytochrome d ubiquinol oxidase subunit I (EC 1.10.3.-)
22	1468	336	fig|6666666.1074965.peg.1468	Cytochrome d ubiquinol oxidase subunit II (EC 1.10.3.-)	bi	10	1611	fig|6666666.1075218.peg.1611	100	Cytochrome d ubiquinol oxidase subunit II (EC 1.10.3.-)
22	1469	52	fig|6666666.1074965.peg.1469	Cytochrome d ubiquinol oxidase subunit X (EC 1.10.3.-)	bi	10	1610	fig|6666666.1075218.peg.1610	100	Cytochrome d ubiquinol oxidase subunit X (EC 1.10.3.-)
22	1470	375	fig|6666666.1074965.peg.1470	23S rRNA (guanine(1835)-N(2))-methyltransferase (EC 2.1.1.174)	bi	10	1609	fig|6666666.1075218.peg.1609	99.47	23S rRNA (guanine(1835)-N(2))-methyltransferase (EC 2.1.1.174)
22	1471	236	fig|6666666.1074965.peg.1471	Acyl-homoserine lactone-binding transcriptional activator, LuxR family	bi	10	1608	fig|6666666.1075218.peg.1608	100	Acyl-homoserine lactone-binding transcriptional activator, LuxR family
22	1472	296	fig|6666666.1074965.peg.1472	Ferredoxin--NADP(+) reductase (EC 1.18.1.2) @ Flavodoxin--NADP(+) reductase (EC 1.19.1.1)	bi	10	1607	fig|6666666.1075218.peg.1607	100	Ferredoxin--NADP(+) reductase (EC 1.18.1.2) @ Flavodoxin--NADP(+) reductase (EC 1.19.1.1)
22	1473	140	fig|6666666.1074965.peg.1473	Large-conductance mechanosensitive channel	bi	10	1606	fig|6666666.1075218.peg.1606	100	Large-conductance mechanosensitive channel
22	1474	457	fig|6666666.1074965.peg.1474	DNA repair protein RadA	bi	10	1605	fig|6666666.1075218.peg.1605	100	DNA repair protein RadA
22	1475	506	fig|6666666.1074965.peg.1475	Unknown substrate:proton symporter, NAT/NCS2 family	bi	10	1604	fig|6666666.1075218.peg.1604	100	Unknown substrate:proton symporter, NAT/NCS2 family
22	1476	122	fig|6666666.1074965.peg.1476	PilZ domain protein	bi	10	1603	fig|6666666.1075218.peg.1603	100	PilZ domain protein
22	1477	213	fig|6666666.1074965.peg.1477	Chitin binding protein	bi	10	1602	fig|6666666.1075218.peg.1602	100	Chitin binding protein
22	1478	689	fig|6666666.1074965.peg.1478	Carbon starvation protein A	bi	10	1601	fig|6666666.1075218.peg.1601	100	Carbon starvation protein A
22	1479	66	fig|6666666.1074965.peg.1479	Uncharacterized proteins YbdD and YjiX	bi	10	1600	fig|6666666.1075218.peg.1600	98.46	Uncharacterized proteins YbdD and YjiX
22	1480	326	fig|6666666.1074965.peg.1480	Metal-binding GTPase YjiA	bi	10	1599	fig|6666666.1075218.peg.1599	100	Metal-binding GTPase YjiA
22	1481	496	fig|6666666.1074965.peg.1481	5,10-methylenetetrahydrofolate reductase (EC 1.5.1.20)	-	-	-	-	0	-
22	1482	382	fig|6666666.1074965.peg.1482	5-methyltetrahydropteroyltriglutamate--homocysteine methyltransferase (EC 2.1.1.14)	bi	10	1597	fig|6666666.1075218.peg.1597	99.48	5-methyltetrahydropteroyltriglutamate--homocysteine methyltransferase (EC 2.1.1.14)
22	1483	240	fig|6666666.1074965.peg.1483	hypothetical protein	bi	10	1596	fig|6666666.1075218.peg.1596	100	hypothetical protein
22	1484	393	fig|6666666.1074965.peg.1484	Acetyl-CoA acetyltransferase (EC 2.3.1.9)	bi	10	1595	fig|6666666.1075218.peg.1595	100	Acetyl-CoA acetyltransferase (EC 2.3.1.9)
22	1485	89	fig|6666666.1074965.peg.1485	hypothetical protein	bi	10	1594	fig|6666666.1075218.peg.1594	100	hypothetical protein
22	1486	180	fig|6666666.1074965.peg.1486	Cytochrome b	bi	10	1593	fig|6666666.1075218.peg.1593	99.44	Cytochrome b
22	1487	62	fig|6666666.1074965.peg.1487	Phage-related protein	bi	10	1592	fig|6666666.1075218.peg.1592	100	Phage-related protein
22	1488	95	fig|6666666.1074965.peg.1488	Phage DNA binding protein	bi	10	1591	fig|6666666.1075218.peg.1591	100	Phage DNA binding protein
22	1489	404	fig|6666666.1074965.peg.1489	Enoyl-[acyl-carrier-protein] reductase [NADH] (EC 1.3.1.9), FabV => refractory to triclosan	bi	10	1590	fig|6666666.1075218.peg.1590	100	Enoyl-[acyl-carrier-protein] reductase [NADH] (EC 1.3.1.9), FabV => refractory to triclosan
22	1490	303	fig|6666666.1074965.peg.1490	Hydrolase, alpha/beta fold family	bi	10	1589	fig|6666666.1075218.peg.1589	99.67	Hydrolase, alpha/beta fold family
22	1491	114	fig|6666666.1074965.peg.1491	Type III effector HopPmaJ	bi	10	1588	fig|6666666.1075218.peg.1588	100	Type III effector HopPmaJ
22	1492	99	fig|6666666.1074965.peg.1492	hypothetical protein	bi	10	1587	fig|6666666.1075218.peg.1587	100	hypothetical protein
22	1493	249	fig|6666666.1074965.peg.1493	FolM Alternative dihydrofolate reductase 1	bi	10	1586	fig|6666666.1075218.peg.1586	100	FolM Alternative dihydrofolate reductase 1
22	1494	187	fig|6666666.1074965.peg.1494	putative membrane protein	bi	10	1585	fig|6666666.1075218.peg.1585	100	putative membrane protein
22	1495	317	fig|6666666.1074965.peg.1495	Transcriptional regulator, MerR family	bi	10	1584	fig|6666666.1075218.peg.1584	99.37	Transcriptional regulator, MerR family
22	1496	216	fig|6666666.1074965.peg.1496	hypothetical protein	bi	10	1583	fig|6666666.1075218.peg.1583	100	hypothetical protein
22	1497	143	fig|6666666.1074965.peg.1497	Sensory box protein	bi	10	1582	fig|6666666.1075218.peg.1582	100	Sensory box protein
22	1498	152	fig|6666666.1074965.peg.1498	Hypothetical flavoprotein YqcA (clustered with tRNA pseudouridine synthase C)	bi	10	1581	fig|6666666.1075218.peg.1581	100	Hypothetical flavoprotein YqcA (clustered with tRNA pseudouridine synthase C)
22	1499	294	fig|6666666.1074965.peg.1499	Transcriptional regulator CidR, LysR family	bi	10	1580	fig|6666666.1075218.peg.1580	99.66	Transcriptional regulator CidR, LysR family
22	1500	129	fig|6666666.1074965.peg.1500	Holin-like protein CidA	bi	10	1579	fig|6666666.1075218.peg.1579	100	Holin-like protein CidA
22	1501	229	fig|6666666.1074965.peg.1501	CidA-associated membrane protein CidB	bi	10	1578	fig|6666666.1075218.peg.1578	99.56	CidA-associated membrane protein CidB
22	1502	302	fig|6666666.1074965.peg.1502	Hydrolase, alpha/beta fold family	bi	10	1577	fig|6666666.1075218.peg.1577	100	Hydrolase, alpha/beta fold family
22	1503	263	fig|6666666.1074965.peg.1503	Homogentisate pathway transcriptional regulator HmgR	bi	10	1576	fig|6666666.1075218.peg.1576	100	Homogentisate pathway transcriptional regulator HmgR
22	1504	434	fig|6666666.1074965.peg.1504	Homogentisate 1,2-dioxygenase (EC 1.13.11.5)	bi	10	1575	fig|6666666.1075218.peg.1575	100	Homogentisate 1,2-dioxygenase (EC 1.13.11.5)
22	1505	431	fig|6666666.1074965.peg.1505	Fumarylacetoacetase (EC 3.7.1.2)	bi	10	1574	fig|6666666.1075218.peg.1574	100	Fumarylacetoacetase (EC 3.7.1.2)
22	1506	211	fig|6666666.1074965.peg.1506	Maleylacetoacetate isomerase (EC 5.2.1.2) @ Glutathione S-transferase, zeta (EC 2.5.1.18)	bi	10	1573	fig|6666666.1075218.peg.1573	100	Maleylacetoacetate isomerase (EC 5.2.1.2) @ Glutathione S-transferase, zeta (EC 2.5.1.18)
22	1507	269	fig|6666666.1074965.peg.1507	Protein sirB1	bi	10	1572	fig|6666666.1075218.peg.1572	99.25	Protein sirB1
22	1508	340	fig|6666666.1074965.peg.1508	Branched-chain amino acid dehydrogenase [deaminating] (EC 1.4.1.9)(EC 1.4.1.23)	bi	10	1571	fig|6666666.1075218.peg.1571	100	Branched-chain amino acid dehydrogenase [deaminating] (EC 1.4.1.9)(EC 1.4.1.23)
22	1509	88	fig|6666666.1074965.peg.1509	YebG, DNA damage-inducible gene in SOS regulon, expressed in stationary phase	bi	10	1570	fig|6666666.1075218.peg.1570	100	YebG, DNA damage-inducible gene in SOS regulon, expressed in stationary phase
22	1510	157	fig|6666666.1074965.peg.1510	hypothetical protein	bi	10	1569	fig|6666666.1075218.peg.1569	99.36	hypothetical protein
22	1511	97	fig|6666666.1074965.peg.1511	hypothetical protein	bi	10	1568	fig|6666666.1075218.peg.1568	100	hypothetical protein
22	1512	116	fig|6666666.1074965.peg.1512	Ribosome-associated inhibitor A	bi	10	1567	fig|6666666.1075218.peg.1567	100	Ribosome-associated inhibitor A
22	1513	102	fig|6666666.1074965.peg.1513	FIG024006: iron uptake protein	bi	10	1566	fig|6666666.1075218.peg.1566	99.01	FIG024006: iron uptake protein
22	1514	526	fig|6666666.1074965.peg.1514	FIG138928: iron-regulated membrane protein	bi	10	1565	fig|6666666.1075218.peg.1565	99.62	FIG138928: iron-regulated membrane protein
22	1515	109	fig|6666666.1074965.peg.1515	FIG016502: iron uptake protein	bi	10	1564	fig|6666666.1075218.peg.1564	100	FIG016502: iron uptake protein
22	1516	192	fig|6666666.1074965.peg.1516	RNA polymerase ECF-type sigma factor	bi	10	1563	fig|6666666.1075218.peg.1563	100	RNA polymerase ECF-type sigma factor
22	1517	328	fig|6666666.1074965.peg.1517	Iron siderophore sensor protein	bi	10	1562	fig|6666666.1075218.peg.1562	100	Iron siderophore sensor protein
22	1518	797	fig|6666666.1074965.peg.1518	Ferrichrome-iron receptor @ Iron siderophore receptor protein	bi	10	1561	fig|6666666.1075218.peg.1561	100	Ferrichrome-iron receptor @ Iron siderophore receptor protein
22	1519	292	fig|6666666.1074965.peg.1519	Transcriptional regulator, AraC family	bi	10	1560	fig|6666666.1075218.peg.1560	99.66	Transcriptional regulator, AraC family
22	1520	299	fig|6666666.1074965.peg.1520	Permease of the drug/metabolite transporter (DMT) superfamily	bi	10	1559	fig|6666666.1075218.peg.1559	99.33	Permease of the drug/metabolite transporter (DMT) superfamily
22	1521	325	fig|6666666.1074965.peg.1521	Glyoxylate reductase (EC 1.1.1.79) / Glyoxylate reductase (EC 1.1.1.26) / Hydroxypyruvate reductase (EC 1.1.1.81); 2-ketoaldonate reductase, broad specificity (EC 1.1.1.215)	bi	10	1558	fig|6666666.1075218.peg.1558	99.38	Glyoxylate reductase (EC 1.1.1.79) / Glyoxylate reductase (EC 1.1.1.26) / Hydroxypyruvate reductase (EC 1.1.1.81); 2-ketoaldonate reductase, broad specificity (EC 1.1.1.215)
22	1522	316	fig|6666666.1074965.peg.1522	Transcriptional regulator Bxe_A1347, LysR family	bi	10	1557	fig|6666666.1075218.peg.1557	100	Transcriptional regulator Bxe_A1347, LysR family
22	1523	510	fig|6666666.1074965.peg.1523	Tetrapartite efflux system, outer membrane factor lipoprotein FusA-like => FusA of FusABCDE system	bi	10	1556	fig|6666666.1075218.peg.1556	99.8	Tetrapartite efflux system, outer membrane factor lipoprotein FusA-like => FusA of FusABCDE system
22	1524	726	fig|6666666.1074965.peg.1524	Tetrapartite efflux system, inner membrane component FusBC-like => FusBC of FusABCDE system	bi	10	1555	fig|6666666.1075218.peg.1555	99.86	Tetrapartite efflux system, inner membrane component FusBC-like => FusBC of FusABCDE system
22	1525	72	fig|6666666.1074965.peg.1525	Tetrapartite efflux system component, FusD-like => FusD of FusABCDE system	bi	10	1554	fig|6666666.1075218.peg.1554	100	Tetrapartite efflux system component, FusD-like => FusD of FusABCDE system
22	1526	287	fig|6666666.1074965.peg.1526	Tetrapartite efflux system, membrane fusion component FusE-like => FusE of FusABCDE system	bi	10	1553	fig|6666666.1075218.peg.1553	100	Tetrapartite efflux system, membrane fusion component FusE-like => FusE of FusABCDE system
22	1527	150	fig|6666666.1074965.peg.1527	Universal stress protein UspA and related nucleotide-binding proteins	bi	10	1552	fig|6666666.1075218.peg.1552	100	Universal stress protein UspA and related nucleotide-binding proteins
22	1528	302	fig|6666666.1074965.peg.1528	Transcriptional regulator, LysR family	bi	10	1551	fig|6666666.1075218.peg.1551	100	Transcriptional regulator, LysR family
22	1529	514	fig|6666666.1074965.peg.1529	Inner-membrane proton/drug antiporter (MSF type) of tripartite multidrug efflux system	bi	10	1550	fig|6666666.1075218.peg.1550	100	Inner-membrane proton/drug antiporter (MSF type) of tripartite multidrug efflux system
22	1530	354	fig|6666666.1074965.peg.1530	Membrane fusion component of MSF-type tripartite multidrug efflux system	bi	10	1549	fig|6666666.1075218.peg.1549	99.15	Membrane fusion component of MSF-type tripartite multidrug efflux system
22	1531	484	fig|6666666.1074965.peg.1531	Efflux transport system, outer membrane factor (OMF) lipoprotein	bi	10	1548	fig|6666666.1075218.peg.1548	99.38	Efflux transport system, outer membrane factor (OMF) lipoprotein
22	1532	275	fig|6666666.1074965.peg.1532	Oxidoreductase, short-chain dehydrogenase/reductase family	bi	10	1547	fig|6666666.1075218.peg.1547	100	Oxidoreductase, short-chain dehydrogenase/reductase family
22	1533	155	fig|6666666.1074965.peg.1533	Permease of the drug/metabolite transporter (DMT) superfamily	bi	10	1546	fig|6666666.1075218.peg.1546	100	Permease of the drug/metabolite transporter (DMT) superfamily
22	1534	485	fig|6666666.1074965.peg.1534	Mannose-1-phosphate guanylyltransferase (EC 2.7.7.13) / Mannose-6-phosphate isomerase (EC 5.3.1.8)	bi	10	1545	fig|6666666.1075218.peg.1545	100	Mannose-1-phosphate guanylyltransferase (EC 2.7.7.13) / Mannose-6-phosphate isomerase (EC 5.3.1.8)
22	1535	216	fig|6666666.1074965.peg.1535	Alginate O-acetyltransferase AlgF, periplasmic	bi	10	1544	fig|6666666.1075218.peg.1544	99.53	Alginate O-acetyltransferase AlgF, periplasmic
22	1536	386	fig|6666666.1074965.peg.1536	Alginate O-acetyltransferase AlgJ, inner membrane	bi	10	1543	fig|6666666.1075218.peg.1543	99.74	Alginate O-acetyltransferase AlgJ, inner membrane
22	1537	486	fig|6666666.1074965.peg.1537	Probable poly(beta-D-mannuronate) O-acetylase (EC 2.3.1.-)	bi	10	1542	fig|6666666.1075218.peg.1542	99.79	Probable poly(beta-D-mannuronate) O-acetylase (EC 2.3.1.-)
22	1538	368	fig|6666666.1074965.peg.1538	Alginate lyase AlgL (EC 4.2.2.3)	bi	10	1541	fig|6666666.1075218.peg.1541	99.73	Alginate lyase AlgL (EC 4.2.2.3)
22	1539	480	fig|6666666.1074965.peg.1539	Alginate O-acetyltransferase AlgX, periplasmic	bi	10	1540	fig|6666666.1075218.peg.1540	99.58	Alginate O-acetyltransferase AlgX, periplasmic
22	1540	520	fig|6666666.1074965.peg.1540	Poly (beta-D-mannuronate) C5 epimerase AlgG (EC 5.1.3.-)	bi	10	1539	fig|6666666.1075218.peg.1539	100	Poly (beta-D-mannuronate) C5 epimerase AlgG (EC 5.1.3.-)
22	1541	493	fig|6666666.1074965.peg.1541	Alginate export system Algk/AlgE, outer membrane porin AlgE	bi	10	1538	fig|6666666.1075218.peg.1538	100	Alginate export system Algk/AlgE, outer membrane porin AlgE
22	1542	476	fig|6666666.1074965.peg.1542	Alginate export system AlgK/AlgE, periplasmic component AlgK	bi	10	1537	fig|6666666.1075218.peg.1537	100	Alginate export system AlgK/AlgE, periplasmic component AlgK
22	1543	389	fig|6666666.1074965.peg.1543	Alginate polymerisation protein Alg44, membrane fusion protein	bi	10	1536	fig|6666666.1075218.peg.1536	99.74	Alginate polymerisation protein Alg44, membrane fusion protein
22	1544	494	fig|6666666.1074965.peg.1544	Alginate polymerase/glycosyltransferase Alg8	bi	10	1535	fig|6666666.1075218.peg.1535	100	Alginate polymerase/glycosyltransferase Alg8
22	1545	439	fig|6666666.1074965.peg.1545	GDP-mannose 6-dehydrogenase (EC 1.1.1.132)	bi	10	1534	fig|6666666.1075218.peg.1534	100	GDP-mannose 6-dehydrogenase (EC 1.1.1.132)
22	1546	260	fig|6666666.1074965.peg.1546	UPF0246 protein YaaA	bi	10	1533	fig|6666666.1075218.peg.1533	100	UPF0246 protein YaaA
22	1547	379	fig|6666666.1074965.peg.1547	Polysaccharide deacetylase family protein	bi	10	1532	fig|6666666.1075218.peg.1532	99.74	Polysaccharide deacetylase family protein
22	1548	63	fig|6666666.1074965.peg.1548	hypothetical protein	-	-	-	-	0	-
22	1549	465	fig|6666666.1074965.peg.1549	Predicted ATPase related to phosphate starvation-inducible protein PhoH	bi	10	1531	fig|6666666.1075218.peg.1531	100	Predicted ATPase related to phosphate starvation-inducible protein PhoH
22	1550	157	fig|6666666.1074965.peg.1550	Cyclic pyranopterin monophosphate synthase (EC 4.6.1.17)	bi	10	1530	fig|6666666.1075218.peg.1530	100	Cyclic pyranopterin monophosphate synthase (EC 4.6.1.17)
22	1551	83	fig|6666666.1074965.peg.1551	Molybdopterin synthase sulfur carrier subunit	bi	10	1529	fig|6666666.1075218.peg.1529	100	Molybdopterin synthase sulfur carrier subunit
22	1552	149	fig|6666666.1074965.peg.1552	Molybdopterin synthase catalytic subunit MoaE (EC 2.8.1.12)	bi	10	1528	fig|6666666.1075218.peg.1528	99.32	Molybdopterin synthase catalytic subunit MoaE (EC 2.8.1.12)
22	1553	490	fig|6666666.1074965.peg.1553	ATP-dependent RNA helicase RhlB (EC 3.6.4.13)	bi	10	1527	fig|6666666.1075218.peg.1527	100	ATP-dependent RNA helicase RhlB (EC 3.6.4.13)
22	1554	219	fig|6666666.1074965.peg.1554	Carboxylesterase PA3859	bi	10	1526	fig|6666666.1075218.peg.1526	99.54	Carboxylesterase PA3859
22	1555	74	fig|6666666.1074965.peg.1555	FIG00960148: hypothetical protein	bi	10	1525	fig|6666666.1075218.peg.1525	96.97	FIG00960148: hypothetical protein
22	1556	343	fig|6666666.1074965.peg.1556	Amino acid ABC transporter, substrate-binding protein YhdW	bi	10	1524	fig|6666666.1075218.peg.1524	99.71	Amino acid ABC transporter, substrate-binding protein YhdW
22	1557	393	fig|6666666.1074965.peg.1557	Amino acid ABC transporter, permease protein 1, YhdX	bi	10	1523	fig|6666666.1075218.peg.1523	99.74	Amino acid ABC transporter, permease protein 1, YhdX
22	1558	366	fig|6666666.1074965.peg.1558	Amino acid ABC transporter, permease protein 2, YhdY	bi	10	1522	fig|6666666.1075218.peg.1522	100	Amino acid ABC transporter, permease protein 2, YhdY
22	1559	255	fig|6666666.1074965.peg.1559	Amino acid ABC transporter, ATP-binding protein YhdZ	bi	10	1521	fig|6666666.1075218.peg.1521	100	Amino acid ABC transporter, ATP-binding protein YhdZ
22	1560	387	fig|6666666.1074965.peg.1560	Outer membrane stress sensor protease DegS	bi	10	1520	fig|6666666.1075218.peg.1520	100	Outer membrane stress sensor protease DegS
22	1561	253	fig|6666666.1074965.peg.1561	GTP cyclohydrolase 1 type 2 homolog YbgI	bi	10	1519	fig|6666666.1075218.peg.1519	100	GTP cyclohydrolase 1 type 2 homolog YbgI
22	1562	306	fig|6666666.1074965.peg.1562	Sulfate adenylyltransferase subunit 2 (EC 2.7.7.4)	bi	10	1518	fig|6666666.1075218.peg.1518	100	Sulfate adenylyltransferase subunit 2 (EC 2.7.7.4)
22	1563	55	fig|6666666.1074965.peg.1563	S23 ribosomal	bi	10	1517	fig|6666666.1075218.peg.1517	100	S23 ribosomal
22	1564	634	fig|6666666.1074965.peg.1564	Sulfate adenylyltransferase subunit 1 (EC 2.7.7.4) / Adenylylsulfate kinase (EC 2.7.1.25)	bi	10	1516	fig|6666666.1075218.peg.1516	100	Sulfate adenylyltransferase subunit 1 (EC 2.7.7.4) / Adenylylsulfate kinase (EC 2.7.1.25)
22	1565	189	fig|6666666.1074965.peg.1565	hypothetical protein	bi	10	1515	fig|6666666.1075218.peg.1515	99.47	hypothetical protein
22	1566	69	fig|6666666.1074965.peg.1566	hypothetical protein	bi	10	1514	fig|6666666.1075218.peg.1514	98.53	hypothetical protein
22	1567	73	fig|6666666.1074965.peg.1567	hypothetical protein	bi	10	1513	fig|6666666.1075218.peg.1513	97.22	hypothetical protein
22	1568	147	fig|6666666.1074965.peg.1568	Mobile element protein	bi	1	274	fig|6666666.1075218.peg.274	99.27	Mobile element protein
23	1569	604	fig|6666666.1074965.peg.1569	Phospholipase/lecithinase/hemolysin	bi	2	822	fig|6666666.1075218.peg.822	98.26	Phospholipase/lecithinase/hemolysin
23	1570	278	fig|6666666.1074965.peg.1570	Domain often clustered or fused with uracil-DNA glycosylase	bi	2	823	fig|6666666.1075218.peg.823	99.28	Domain often clustered or fused with uracil-DNA glycosylase
23	1571	407	fig|6666666.1074965.peg.1571	Biotin synthase related domain containing protein	bi	2	824	fig|6666666.1075218.peg.824	99.26	Biotin synthase related domain containing protein
23	1572	530	fig|6666666.1074965.peg.1572	Malate:quinone oxidoreductase (EC 1.1.5.4)	bi	2	825	fig|6666666.1075218.peg.825	100	Malate:quinone oxidoreductase (EC 1.1.5.4)
23	1573	225	fig|6666666.1074965.peg.1573	tRNA (adenine(22)-N(1))-methyltransferase (EC 2.1.1.217)	bi	2	826	fig|6666666.1075218.peg.826	99.55	tRNA (adenine(22)-N(1))-methyltransferase (EC 2.1.1.217)
23	1574	89	fig|6666666.1074965.peg.1574	hypothetical protein	bi	2	827	fig|6666666.1075218.peg.827	98.86	hypothetical protein
23	1575	311	fig|6666666.1074965.peg.1575	Transcriptional regulator, LysR family	bi	2	828	fig|6666666.1075218.peg.828	100	Transcriptional regulator, LysR family
23	1576	384	fig|6666666.1074965.peg.1576	Acyl-CoA dehydrogenase (EC 1.3.8.1) => Isobutyryl-CoA specific	bi	2	829	fig|6666666.1075218.peg.829	100	Acyl-CoA dehydrogenase (EC 1.3.8.1) => Isobutyryl-CoA specific
23	1577	357	fig|6666666.1074965.peg.1577	3-hydroxyisobutyryl-CoA hydrolase (EC 3.1.2.4)	bi	2	830	fig|6666666.1075218.peg.830	100	3-hydroxyisobutyryl-CoA hydrolase (EC 3.1.2.4)
23	1578	554	fig|6666666.1074965.peg.1578	Malonate decarboxylase alpha subunit	bi	2	831	fig|6666666.1075218.peg.831	99.64	Malonate decarboxylase alpha subunit
23	1579	281	fig|6666666.1074965.peg.1579	Triphosphoribosyl-dephospho-CoA synthase (EC 2.4.2.52)	bi	2	832	fig|6666666.1075218.peg.832	100	Triphosphoribosyl-dephospho-CoA synthase (EC 2.4.2.52)
23	1580	99	fig|6666666.1074965.peg.1580	Malonate decarboxylase delta subunit	bi	2	833	fig|6666666.1075218.peg.833	98.98	Malonate decarboxylase delta subunit
23	1581	283	fig|6666666.1074965.peg.1581	Malonate decarboxylase beta subunit	bi	2	834	fig|6666666.1075218.peg.834	98.23	Malonate decarboxylase beta subunit
23	1582	264	fig|6666666.1074965.peg.1582	Malonate decarboxylase gamma subunit	bi	2	835	fig|6666666.1075218.peg.835	98.86	Malonate decarboxylase gamma subunit
23	1583	205	fig|6666666.1074965.peg.1583	Malonate decarboxylase holo-[acyl-carrier-protein] synthase (EC 2.7.7.66)	bi	2	836	fig|6666666.1075218.peg.836	98.53	Malonate decarboxylase holo-[acyl-carrier-protein] synthase (EC 2.7.7.66)
23	1584	307	fig|6666666.1074965.peg.1584	Malonyl CoA-acyl carrier protein transacylase (EC 2.3.1.39)	bi	2	837	fig|6666666.1075218.peg.837	98.69	Malonyl CoA-acyl carrier protein transacylase (EC 2.3.1.39)
23	1585	141	fig|6666666.1074965.peg.1585	Malonate transporter, MadL subunit	bi	2	838	fig|6666666.1075218.peg.838	100	Malonate transporter, MadL subunit
23	1586	255	fig|6666666.1074965.peg.1586	Malonate transporter, MadM subunit	bi	2	839	fig|6666666.1075218.peg.839	100	Malonate transporter, MadM subunit
23	1587	1954	fig|6666666.1074965.peg.1587	hypothetical protein	bi	2	840	fig|6666666.1075218.peg.840	99.54	hypothetical protein
23	1588	664	fig|6666666.1074965.peg.1588	Surface antigen	bi	2	841	fig|6666666.1075218.peg.841	99.4	Surface antigen
23	1589	231	fig|6666666.1074965.peg.1589	Cytochrome oxidase biogenesis protein Sco1/SenC/PrrC, thiol-disulfide reductase involved in Cu(I) insertion into CoxII Cu(A) center	bi	2	842	fig|6666666.1075218.peg.842	100	Cytochrome oxidase biogenesis protein Sco1/SenC/PrrC, thiol-disulfide reductase involved in Cu(I) insertion into CoxII Cu(A) center
23	1590	222	fig|6666666.1074965.peg.1590	Cytochrome oxidase biogenesis protein Sco1/SenC/PrrC, thiol-disulfide reductase involved in Cu(I) insertion into CoxII Cu(A) center	bi	2	843	fig|6666666.1075218.peg.843	98.64	Cytochrome oxidase biogenesis protein Sco1/SenC/PrrC, thiol-disulfide reductase involved in Cu(I) insertion into CoxII Cu(A) center
23	1591	515	fig|6666666.1074965.peg.1591	Putative cytochrome c	bi	2	844	fig|6666666.1075218.peg.844	99.61	Putative cytochrome c
23	1592	214	fig|6666666.1074965.peg.1592	hypothetical protein	bi	2	845	fig|6666666.1075218.peg.845	99.53	hypothetical protein
23	1593	177	fig|6666666.1074965.peg.1593	Predicted secretion system X DNA-binding regulator	bi	2	846	fig|6666666.1075218.peg.846	100	Predicted secretion system X DNA-binding regulator
23	1594	568	fig|6666666.1074965.peg.1594	Predicted secretion system X protein GspE-like	bi	2	847	fig|6666666.1075218.peg.847	99.82	Predicted secretion system X protein GspE-like
23	1595	265	fig|6666666.1074965.peg.1595	Predicted secretion system X FIG084745: hypothetical protein	bi	2	848	fig|6666666.1075218.peg.848	100	Predicted secretion system X FIG084745: hypothetical protein
23	1596	181	fig|6666666.1074965.peg.1596	Predicted secretion system X transmembrane protein 1	bi	2	849	fig|6666666.1075218.peg.849	100	Predicted secretion system X transmembrane protein 1
23	1597	188	fig|6666666.1074965.peg.1597	Predicted secretion system X transmembrane protein 2	bi	2	850	fig|6666666.1075218.peg.850	100	Predicted secretion system X transmembrane protein 2
23	1598	175	fig|6666666.1074965.peg.1598	Predicted secretion system X translation initiation factor	bi	2	851	fig|6666666.1075218.peg.851	100	Predicted secretion system X translation initiation factor
23	1599	622	fig|6666666.1074965.peg.1599	Predicted secretion system X protein GspD-like	bi	2	852	fig|6666666.1075218.peg.852	99.84	Predicted secretion system X protein GspD-like
23	1600	158	fig|6666666.1074965.peg.1600	Predicted secretion system X protein GspG-like	bi	2	853	fig|6666666.1075218.peg.853	99.36	Predicted secretion system X protein GspG-like
23	1601	129	fig|6666666.1074965.peg.1601	Predicted secretion system X protein GspG-like 2	bi	2	854	fig|6666666.1075218.peg.854	100	Predicted secretion system X protein GspG-like 2
23	1602	172	fig|6666666.1074965.peg.1602	Predicted secretion system X pseudopilin PulG-like	bi	2	855	fig|6666666.1075218.peg.855	98.25	Predicted secretion system X pseudopilin PulG-like
23	1603	134	fig|6666666.1074965.peg.1603	Curli production assembly/transport component CsgE	bi	2	856	fig|6666666.1075218.peg.856	99.25	Curli production assembly/transport component CsgE
23	1604	138	fig|6666666.1074965.peg.1604	Curli production assembly/transport component CsgF	bi	2	857	fig|6666666.1075218.peg.857	100	Curli production assembly/transport component CsgF
23	1605	284	fig|6666666.1074965.peg.1605	Curli production assembly/transport component CsgG	bi	2	858	fig|6666666.1075218.peg.858	100	Curli production assembly/transport component CsgG
23	1606	439	fig|6666666.1074965.peg.1606	hypothetical protein	bi	2	859	fig|6666666.1075218.peg.859	99.09	hypothetical protein
23	1607	1878	fig|6666666.1074965.peg.1607	hypothetical protein	bi	2	860	fig|6666666.1075218.peg.860	98.51	hypothetical protein
23	1608	638	fig|6666666.1074965.peg.1608	sigma-54-dependent transcriptional regulator	bi	2	861	fig|6666666.1075218.peg.861	99.06	sigma-54-dependent transcriptional regulator
23	1609	578	fig|6666666.1074965.peg.1609	Efflux ABC transporter, permease/ATP-binding protein	bi	2	862	fig|6666666.1075218.peg.862	99.65	Efflux ABC transporter, permease/ATP-binding protein
23	1610	226	fig|6666666.1074965.peg.1610	extracellular protease	bi	2	863	fig|6666666.1075218.peg.863	98.67	extracellular protease
23	1611	431	fig|6666666.1074965.peg.1611	Dehydrogenases (flavoproteins)	bi	2	864	fig|6666666.1075218.peg.864	99.77	Dehydrogenases (flavoproteins)
23	1612	438	fig|6666666.1074965.peg.1612	hypothetical protein	bi	2	865	fig|6666666.1075218.peg.865	99.54	hypothetical protein
23	1613	498	fig|6666666.1074965.peg.1613	Aldehyde dehydrogenase (EC 1.2.1.3)	bi	2	866	fig|6666666.1075218.peg.866	100	Aldehyde dehydrogenase (EC 1.2.1.3)
23	1614	42	fig|6666666.1074965.peg.1614	hypothetical protein	bi	2	867	fig|6666666.1075218.peg.867	100	hypothetical protein
23	1615	46	fig|6666666.1074965.peg.1615	hypothetical protein	bi	2	868	fig|6666666.1075218.peg.868	100	hypothetical protein
23	1616	522	fig|6666666.1074965.peg.1616	Quinohemoprotein amine dehydrogenase alpha subunit (EC 1.4.99.-)	bi	2	869	fig|6666666.1075218.peg.869	99.81	Quinohemoprotein amine dehydrogenase alpha subunit (EC 1.4.99.-)
23	1617	477	fig|6666666.1074965.peg.1617	Quinohemoprotein amine dehydrogenase radical SAM maturase	bi	2	870	fig|6666666.1075218.peg.870	99.79	Quinohemoprotein amine dehydrogenase radical SAM maturase
23	1618	108	fig|6666666.1074965.peg.1618	Quinohemoprotein amine dehydrogenase gamma subunit (EC 1.4.99.-)	bi	2	871	fig|6666666.1075218.peg.871	100	Quinohemoprotein amine dehydrogenase gamma subunit (EC 1.4.99.-)
23	1619	374	fig|6666666.1074965.peg.1619	Quinohemoprotein amine dehydrogenase beta subunit (EC 1.4.99.-)	bi	2	872	fig|6666666.1075218.peg.872	100	Quinohemoprotein amine dehydrogenase beta subunit (EC 1.4.99.-)
23	1620	558	fig|6666666.1074965.peg.1620	Acetoacetyl-CoA synthetase (EC 6.2.1.16) / Long-chain-fatty-acid--CoA ligase (EC 6.2.1.3)	bi	2	873	fig|6666666.1075218.peg.873	99.82	Acetoacetyl-CoA synthetase (EC 6.2.1.16) / Long-chain-fatty-acid--CoA ligase (EC 6.2.1.3)
23	1621	193	fig|6666666.1074965.peg.1621	Molybdenum cofactor guanylyltransferase (EC 2.7.7.77)	bi	2	874	fig|6666666.1075218.peg.874	98.96	Molybdenum cofactor guanylyltransferase (EC 2.7.7.77)
23	1622	93	fig|6666666.1074965.peg.1622	DNA-binding protein HU-beta	bi	2	875	fig|6666666.1075218.peg.875	100	DNA-binding protein HU-beta
23	1623	1043	fig|6666666.1074965.peg.1623	RND efflux system, inner membrane transporter	bi	2	876	fig|6666666.1075218.peg.876	99.9	RND efflux system, inner membrane transporter
23	1624	396	fig|6666666.1074965.peg.1624	RND efflux system, membrane fusion protein	bi	2	877	fig|6666666.1075218.peg.877	99.49	RND efflux system, membrane fusion protein
23	1625	234	fig|6666666.1074965.peg.1625	Two-component transcriptional response regulator ParR	bi	2	878	fig|6666666.1075218.peg.878	100	Two-component transcriptional response regulator ParR
23	1626	434	fig|6666666.1074965.peg.1626	Sensory histidine kinase ParS	bi	2	879	fig|6666666.1075218.peg.879	100	Sensory histidine kinase ParS
23	1627	280	fig|6666666.1074965.peg.1627	FIG006989: hypothetical protein	bi	2	880	fig|6666666.1075218.peg.880	99.64	FIG006989: hypothetical protein
23	1628	1001	fig|6666666.1074965.peg.1628	Bacteriophage N4 adsorption protein A	bi	2	881	fig|6666666.1075218.peg.881	99.1	Bacteriophage N4 adsorption protein A
23	1629	725	fig|6666666.1074965.peg.1629	Bacteriophage N4 adsorption protein B	bi	2	882	fig|6666666.1075218.peg.882	99.86	Bacteriophage N4 adsorption protein B
23	1630	144	fig|6666666.1074965.peg.1630	hypothetical protein	bi	2	883	fig|6666666.1075218.peg.883	100	hypothetical protein
23	1631	521	fig|6666666.1074965.peg.1631	Threonine dehydratase biosynthetic (EC 4.3.1.19)	bi	2	884	fig|6666666.1075218.peg.884	100	Threonine dehydratase biosynthetic (EC 4.3.1.19)
23	1632	394	fig|6666666.1074965.peg.1632	hypothetical protein	bi	2	885	fig|6666666.1075218.peg.885	99.49	hypothetical protein
23	1633	156	fig|6666666.1074965.peg.1633	PhnB protein; putative DNA binding 3-demethylubiquinone-9 3-methyltransferase domain protein	bi	2	886	fig|6666666.1075218.peg.886	98.71	PhnB protein; putative DNA binding 3-demethylubiquinone-9 3-methyltransferase domain protein
23	1634	540	fig|6666666.1074965.peg.1634	Glyceraldehyde-3-phosphate dehydrogenase, putative	bi	2	887	fig|6666666.1075218.peg.887	99.81	Glyceraldehyde-3-phosphate dehydrogenase, putative
23	1635	62	fig|6666666.1074965.peg.1635	diguanylate cyclase/phosphodiesterase (GGDEF & EAL domains) with PAS/PAC sensor(s)	bi	2	888	fig|6666666.1075218.peg.888	95.08	diguanylate cyclase/phosphodiesterase (GGDEF & EAL domains) with PAS/PAC sensor(s)
23	1636	1280	fig|6666666.1074965.peg.1636	hypothetical protein	bi	2	889	fig|6666666.1075218.peg.889	99.3	hypothetical protein
23	1637	385	fig|6666666.1074965.peg.1637	hypothetical protein	bi	2	890	fig|6666666.1075218.peg.890	99.74	hypothetical protein
23	1638	373	fig|6666666.1074965.peg.1638	hypothetical protein	bi	2	891	fig|6666666.1075218.peg.891	99.73	hypothetical protein
23	1639	55	fig|6666666.1074965.peg.1639	hypothetical protein	-	-	-	-	0	-
23	1640	59	fig|6666666.1074965.peg.1640	FIG00962398: hypothetical protein	bi	53	4260	fig|6666666.1075218.peg.4260	100	FIG00962398: hypothetical protein
23	1641	186	fig|6666666.1074965.peg.1641	Capsule polysaccharide export protein	bi	53	4261	fig|6666666.1075218.peg.4261	100	Capsule polysaccharide export protein
23	1642	372	fig|6666666.1074965.peg.1642	FIG00955648: hypothetical protein	bi	53	4262	fig|6666666.1075218.peg.4262	99.46	FIG00955648: hypothetical protein
23	1643	522	fig|6666666.1074965.peg.1643	Tyrosine-protein kinase (EC 2.7.10.2)	bi	53	4263	fig|6666666.1075218.peg.4263	100	Tyrosine-protein kinase (EC 2.7.10.2)
23	1644	269	fig|6666666.1074965.peg.1644	Tyrosine-protein kinase EpsD (EC 2.7.10.2)	bi	53	4264	fig|6666666.1075218.peg.4264	100	Tyrosine-protein kinase EpsD (EC 2.7.10.2)
23	1645	321	fig|6666666.1074965.peg.1645	UDP-glucose 4-epimerase (EC 5.1.3.2)	bi	53	4265	fig|6666666.1075218.peg.4265	100	UDP-glucose 4-epimerase (EC 5.1.3.2)
23	1646	867	fig|6666666.1074965.peg.1646	hypothetical protein	bi	53	4266	fig|6666666.1075218.peg.4266	100	hypothetical protein
23	1647	509	fig|6666666.1074965.peg.1647	hypothetical protein	bi	53	4267	fig|6666666.1075218.peg.4267	100	hypothetical protein
23	1648	459	fig|6666666.1074965.peg.1648	hypothetical protein	bi	53	4268	fig|6666666.1075218.peg.4268	100	hypothetical protein
23	1649	65	fig|6666666.1074965.peg.1649	FIG00961646: hypothetical protein	bi	53	4269	fig|6666666.1075218.peg.4269	100	FIG00961646: hypothetical protein
23	1650	489	fig|6666666.1074965.peg.1650	Putative oxidoreductase	bi	53	4270	fig|6666666.1075218.peg.4270	100	Putative oxidoreductase
23	1651	206	fig|6666666.1074965.peg.1651	hypothetical protein	bi	53	4271	fig|6666666.1075218.peg.4271	100	hypothetical protein
23	1652	319	fig|6666666.1074965.peg.1652	Putative glycosyl transferase	bi	53	4272	fig|6666666.1075218.peg.4272	100	Putative glycosyl transferase
23	1653	177	fig|6666666.1074965.peg.1653	Serine acetyltransferase (EC 2.3.1.30)	bi	53	4273	fig|6666666.1075218.peg.4273	100	Serine acetyltransferase (EC 2.3.1.30)
23	1654	326	fig|6666666.1074965.peg.1654	Glycosyl transferase, group 2 family	bi	53	4274	fig|6666666.1075218.peg.4274	99.69	Glycosyl transferase, group 2 family
23	1655	334	fig|6666666.1074965.peg.1655	VirK	bi	53	4275	fig|6666666.1075218.peg.4275	100	VirK
23	1656	401	fig|6666666.1074965.peg.1656	Glycosyl transferase, group 1 family protein	bi	53	4276	fig|6666666.1075218.peg.4276	99.75	Glycosyl transferase, group 1 family protein
23	1657	396	fig|6666666.1074965.peg.1657	Glycosyl transferase, group 2 family	bi	53	4277	fig|6666666.1075218.peg.4277	98.99	Glycosyl transferase, group 2 family
23	1658	255	fig|6666666.1074965.peg.1658	glycosyl transferase, WecB/TagA/CpsF family	bi	53	4278	fig|6666666.1075218.peg.4278	99.21	glycosyl transferase, WecB/TagA/CpsF family
23	1659	472	fig|6666666.1074965.peg.1659	Undecaprenyl-phosphate galactosephosphotransferase (EC 2.7.8.6)	bi	53	4279	fig|6666666.1075218.peg.4279	100	Undecaprenyl-phosphate galactosephosphotransferase (EC 2.7.8.6)
23	1660	312	fig|6666666.1074965.peg.1660	Transcriptional regulator, LysR family	bi	53	4280	fig|6666666.1075218.peg.4280	99.68	Transcriptional regulator, LysR family
23	1661	459	fig|6666666.1074965.peg.1661	L-serine dehydratase, beta subunit (EC 4.3.1.17) / L-serine dehydratase, alpha subunit (EC 4.3.1.17)	bi	53	4281	fig|6666666.1075218.peg.4281	98.91	L-serine dehydratase, beta subunit (EC 4.3.1.17) / L-serine dehydratase, alpha subunit (EC 4.3.1.17)
23	1662	226	fig|6666666.1074965.peg.1662	Putative outer membrane lipoprotein	bi	53	4282	fig|6666666.1075218.peg.4282	99.56	Putative outer membrane lipoprotein
23	1663	432	fig|6666666.1074965.peg.1663	Putative oxidoreductase	bi	53	4283	fig|6666666.1075218.peg.4283	99.07	Putative oxidoreductase
23	1664	363	fig|6666666.1074965.peg.1664	Putrescine ABC transporter putrescine-binding protein PotF (TC 3.A.1.11.2)	bi	53	4284	fig|6666666.1075218.peg.4284	100	Putrescine ABC transporter putrescine-binding protein PotF (TC 3.A.1.11.2)
23	1665	453	fig|6666666.1074965.peg.1665	glutamine synthetase family protein	bi	53	4285	fig|6666666.1075218.peg.4285	100	glutamine synthetase family protein
23	1666	300	fig|6666666.1074965.peg.1666	Ethanolamine operon regulatory protein	bi	53	4286	fig|6666666.1075218.peg.4286	100	Ethanolamine operon regulatory protein
23	1667	638	fig|6666666.1074965.peg.1667	Putative helicase	bi	53	4287	fig|6666666.1075218.peg.4287	99.53	Putative helicase
23	1668	462	fig|6666666.1074965.peg.1668	Succinate-semialdehyde dehydrogenase [NAD] (EC 1.2.1.24); Succinate-semialdehyde dehydrogenase [NADP+] (EC 1.2.1.79)	bi	53	4288	fig|6666666.1075218.peg.4288	99.78	Succinate-semialdehyde dehydrogenase [NAD] (EC 1.2.1.24); Succinate-semialdehyde dehydrogenase [NADP+] (EC 1.2.1.79)
23	1669	289	fig|6666666.1074965.peg.1669	LysR family transcriptional regulator YneJ	bi	53	4289	fig|6666666.1075218.peg.4289	100	LysR family transcriptional regulator YneJ
23	1670	261	fig|6666666.1074965.peg.1670	hypothetical protein	-	-	-	-	0	-
23	1671	61	fig|6666666.1074965.peg.1671	hypothetical protein	-	-	-	-	0	-
23	1672	754	fig|6666666.1074965.peg.1672	T6SS PAAR-repeat protein / RhaS protein	bi	53	4291	fig|6666666.1075218.peg.4291	92.24	RhaS protein
23	1673	1528	fig|6666666.1074965.peg.1673	T6SS PAAR-repeat protein / RhaS protein	bi	53	4292	fig|6666666.1075218.peg.4292	99.74	T6SS PAAR-repeat protein / RhaS protein
23	1674	144	fig|6666666.1074965.peg.1674	T6SS putative cytoplasmic protein	bi	53	4293	fig|6666666.1075218.peg.4293	100	T6SS putative cytoplasmic protein
23	1675	419	fig|6666666.1074965.peg.1675	VgrG protein	bi	53	4294	fig|6666666.1075218.peg.4294	99.52	VgrG protein
24	1676	354	fig|6666666.1074965.peg.1676	UPF0324 inner membrane protein YeiH	bi	23	3006	fig|6666666.1075218.peg.3006	100	UPF0324 inner membrane protein YeiH
24	1677	296	fig|6666666.1074965.peg.1677	Transcriptional regulator YeiE, LysR family	bi	23	3005	fig|6666666.1075218.peg.3005	100	Transcriptional regulator YeiE, LysR family
24	1678	231	fig|6666666.1074965.peg.1678	putative membrane protein	bi	23	3004	fig|6666666.1075218.peg.3004	100	putative membrane protein
24	1679	79	fig|6666666.1074965.peg.1679	hypothetical protein	bi	23	3003	fig|6666666.1075218.peg.3003	100	hypothetical protein
24	1680	400	fig|6666666.1074965.peg.1680	Nicotinate phosphoribosyltransferase (EC 6.3.4.21)	bi	23	3002	fig|6666666.1075218.peg.3002	99.5	Nicotinate phosphoribosyltransferase (EC 6.3.4.21)
24	1681	217	fig|6666666.1074965.peg.1681	Nicotinamidase (EC 3.5.1.19)	bi	23	3001	fig|6666666.1075218.peg.3001	98.94	Nicotinamidase (EC 3.5.1.19)
24	1682	236	fig|6666666.1074965.peg.1682	Nudix-related transcriptional regulator NrtR	-	-	-	-	0	-
24	1683	310	fig|6666666.1074965.peg.1683	Permease of the drug/metabolite transporter (DMT) superfamily	bi	7	1106	fig|6666666.1075218.peg.1106	99.35	Permease of the drug/metabolite transporter (DMT) superfamily
24	1684	198	fig|6666666.1074965.peg.1684	Transcriptional regulator, MerR family	bi	7	1107	fig|6666666.1075218.peg.1107	99.49	Transcriptional regulator, MerR family
24	1685	94	fig|6666666.1074965.peg.1685	hypothetical protein	bi	7	1108	fig|6666666.1075218.peg.1108	96.77	hypothetical protein
24	1686	445	fig|6666666.1074965.peg.1686	Glutamine synthetase type III (EC 6.3.1.2)	bi	7	1109	fig|6666666.1075218.peg.1109	99.77	Glutamine synthetase type III (EC 6.3.1.2)
24	1687	302	fig|6666666.1074965.peg.1687	Glutamine amidotransferase protein GlxB (EC 2.4.2.-)	bi	7	1110	fig|6666666.1075218.peg.1110	99	Glutamine amidotransferase protein GlxB (EC 2.4.2.-)
24	1688	225	fig|6666666.1074965.peg.1688	Glutamate synthase [NADPH] putative GlxC chain (EC 1.4.1.13)	bi	7	1111	fig|6666666.1075218.peg.1111	99.11	Glutamate synthase [NADPH] putative GlxC chain (EC 1.4.1.13)
24	1689	442	fig|6666666.1074965.peg.1689	Glutamate synthase [NADPH] large chain (EC 1.4.1.13)	bi	7	1112	fig|6666666.1075218.peg.1112	100	Glutamate synthase [NADPH] large chain (EC 1.4.1.13)
24	1690	418	fig|6666666.1074965.peg.1690	Outer membrane low permeability porin, OprD family	bi	7	1113	fig|6666666.1075218.peg.1113	99.52	Outer membrane low permeability porin, OprD family
24	1691	435	fig|6666666.1074965.peg.1691	Citrate/H+ symporter of CitMHS family	bi	7	1114	fig|6666666.1075218.peg.1114	100	Citrate/H+ symporter of CitMHS family
24	1692	439	fig|6666666.1074965.peg.1692	Na+/H+-dicarboxylate symporter	bi	7	1115	fig|6666666.1075218.peg.1115	100	Na+/H+-dicarboxylate symporter
24	1693	357	fig|6666666.1074965.peg.1693	hypothetical protein	bi	7	1116	fig|6666666.1075218.peg.1116	99.72	hypothetical protein
24	1694	298	fig|6666666.1074965.peg.1694	Dicarboxylate transport associated transcriptional regulator, LysR family	bi	7	1117	fig|6666666.1075218.peg.1117	100	Dicarboxylate transport associated transcriptional regulator, LysR family
24	1695	471	fig|6666666.1074965.peg.1695	Purine-cytosine permease	bi	7	1118	fig|6666666.1075218.peg.1118	100	Purine-cytosine permease
24	1696	151	fig|6666666.1074965.peg.1696	Transcriptional regulator, AsnC family	bi	7	1119	fig|6666666.1075218.peg.1119	100	Transcriptional regulator, AsnC family
24	1697	207	fig|6666666.1074965.peg.1697	Transporter, LysE family	bi	7	1120	fig|6666666.1075218.peg.1120	100	Transporter, LysE family
24	1698	726	fig|6666666.1074965.peg.1698	probable sensor/response regulator hybrid	bi	7	1122	fig|6666666.1075218.peg.1122	99.72	probable sensor/response regulator hybrid
24	1699	728	fig|6666666.1074965.peg.1699	Sensor histidine kinase/response regulator	bi	7	1123	fig|6666666.1075218.peg.1123	99.86	Sensor histidine kinase/response regulator
24	1700	188	fig|6666666.1074965.peg.1700	MutT/Nudix family protein	bi	7	1124	fig|6666666.1075218.peg.1124	100	MutT/Nudix family protein
24	1701	255	fig|6666666.1074965.peg.1701	Transcriptional regulator, GntR family	bi	7	1125	fig|6666666.1075218.peg.1125	100	Transcriptional regulator, GntR family
24	1702	130	fig|6666666.1074965.peg.1702	4-carboxymuconolactone decarboxylase (EC 4.1.1.44)	bi	7	1126	fig|6666666.1075218.peg.1126	100	4-carboxymuconolactone decarboxylase (EC 4.1.1.44)
24	1703	162	fig|6666666.1074965.peg.1703	NADH-FMN oxidoreductase	bi	7	1127	fig|6666666.1075218.peg.1127	100	NADH-FMN oxidoreductase
24	1704	494	fig|6666666.1074965.peg.1704	Aldehyde dehydrogenase (EC 1.2.1.3)	bi	7	1128	fig|6666666.1075218.peg.1128	100	Aldehyde dehydrogenase (EC 1.2.1.3)
24	1705	278	fig|6666666.1074965.peg.1705	Hydrolase, alpha/beta fold family	bi	7	1129	fig|6666666.1075218.peg.1129	100	Hydrolase, alpha/beta fold family
24	1706	199	fig|6666666.1074965.peg.1706	hypothetical protein	bi	7	1130	fig|6666666.1075218.peg.1130	100	hypothetical protein
24	1707	347	fig|6666666.1074965.peg.1707	Alkanal monooxygenase alpha chain (EC 1.14.14.3)	bi	7	1131	fig|6666666.1075218.peg.1131	100	Alkanal monooxygenase alpha chain (EC 1.14.14.3)
24	1708	162	fig|6666666.1074965.peg.1708	NADH-FMN oxidoreductase	bi	7	1132	fig|6666666.1075218.peg.1132	100	NADH-FMN oxidoreductase
24	1709	468	fig|6666666.1074965.peg.1709	Purine-cytosine permease	bi	7	1133	fig|6666666.1075218.peg.1133	100	Purine-cytosine permease
24	1710	542	fig|6666666.1074965.peg.1710	Methyl-accepting chemotaxis sensor/transducer protein	bi	7	1134	fig|6666666.1075218.peg.1134	99.82	Methyl-accepting chemotaxis sensor/transducer protein
24	1711	401	fig|6666666.1074965.peg.1711	NADH dehydrogenase (EC 1.6.99.3)	bi	7	1135	fig|6666666.1075218.peg.1135	98.5	NADH dehydrogenase (EC 1.6.99.3)
24	1712	460	fig|6666666.1074965.peg.1712	Flavin-containing monooxygenase	bi	7	1136	fig|6666666.1075218.peg.1136	99.56	Flavin-containing monooxygenase
24	1713	180	fig|6666666.1074965.peg.1713	Predicted transcriptional regulator of NADH dehydrogenase, Rrf2 family	bi	7	1137	fig|6666666.1075218.peg.1137	99.44	Predicted transcriptional regulator of NADH dehydrogenase, Rrf2 family
24	1714	1500	fig|6666666.1074965.peg.1714	hypothetical protein	bi	7	1138	fig|6666666.1075218.peg.1138	99.87	hypothetical protein
24	1715	135	fig|6666666.1074965.peg.1715	hypothetical protein	bi	7	1139	fig|6666666.1075218.peg.1139	100	hypothetical protein
24	1716	307	fig|6666666.1074965.peg.1716	Transcriptional regulator, AraC family	bi	7	1140	fig|6666666.1075218.peg.1140	99.67	Transcriptional regulator, AraC family
24	1717	187	fig|6666666.1074965.peg.1717	alkylhydroperoxidase AhpD domain protein	bi	7	1141	fig|6666666.1075218.peg.1141	98.92	alkylhydroperoxidase AhpD domain protein
24	1718	355	fig|6666666.1074965.peg.1718	Butyryl-CoA dehydrogenase (EC 1.3.8.1)	bi	7	1142	fig|6666666.1075218.peg.1142	99.72	Butyryl-CoA dehydrogenase (EC 1.3.8.1)
24	1719	274	fig|6666666.1074965.peg.1719	ABC transporter, ATP-binding protein (cluster 1, maltose/g3p/polyamine/iron); ABC transporter, ATP-binding protein (cluster 10, nitrate/sulfonate/bicarbonate)	bi	7	1143	fig|6666666.1075218.peg.1143	100	ABC transporter, ATP-binding protein (cluster 1, maltose/g3p/polyamine/iron); ABC transporter, ATP-binding protein (cluster 10, nitrate/sulfonate/bicarbonate)
24	1720	402	fig|6666666.1074965.peg.1720	ABC transporter, substrate-binding protein (cluster 10, nitrate/sulfonate/bicarbonate)	bi	7	1144	fig|6666666.1075218.peg.1144	100	ABC transporter, substrate-binding protein (cluster 10, nitrate/sulfonate/bicarbonate)
24	1721	252	fig|6666666.1074965.peg.1721	ABC transporter, permease protein (cluster 10, nitrate/sulfonate/bicarbonate)	bi	7	1145	fig|6666666.1075218.peg.1145	100	ABC transporter, permease protein (cluster 10, nitrate/sulfonate/bicarbonate)
24	1722	229	fig|6666666.1074965.peg.1722	Acetyltransferase, GNAT family	bi	7	1146	fig|6666666.1075218.peg.1146	99.12	Acetyltransferase, GNAT family
24	1723	314	fig|6666666.1074965.peg.1723	N-acetyl-gamma-glutamyl-phosphate reductase (EC 1.2.1.38)	bi	7	1147	fig|6666666.1075218.peg.1147	99.04	N-acetyl-gamma-glutamyl-phosphate reductase (EC 1.2.1.38)
24	1724	293	fig|6666666.1074965.peg.1724	Transcriptional regulator, LysR family	bi	7	1148	fig|6666666.1075218.peg.1148	100	Transcriptional regulator, LysR family
24	1725	217	fig|6666666.1074965.peg.1725	hypothetical protein	bi	7	1149	fig|6666666.1075218.peg.1149	100	hypothetical protein
24	1726	350	fig|6666666.1074965.peg.1726	hypothetical protein	bi	7	1150	fig|6666666.1075218.peg.1150	99.43	hypothetical protein
24	1727	160	fig|6666666.1074965.peg.1727	3-demethylubiquinone-9 3-methyltransferase	bi	7	1151	fig|6666666.1075218.peg.1151	100	3-demethylubiquinone-9 3-methyltransferase
24	1728	584	fig|6666666.1074965.peg.1728	Glycine betaine transporter OpuD	bi	7	1152	fig|6666666.1075218.peg.1152	100	Glycine betaine transporter OpuD
24	1729	106	fig|6666666.1074965.peg.1729	hypothetical protein	bi	7	1153	fig|6666666.1075218.peg.1153	100	hypothetical protein
24	1730	67	fig|6666666.1074965.peg.1730	hypothetical protein	bi	7	1154	fig|6666666.1075218.peg.1154	100	hypothetical protein
24	1731	214	fig|6666666.1074965.peg.1731	Transporter, LysE family	bi	7	1155	fig|6666666.1075218.peg.1155	100	Transporter, LysE family
24	1732	272	fig|6666666.1074965.peg.1732	ABC-type amino acid transport/signal transduction system, periplasmic component/domain	bi	7	1156	fig|6666666.1075218.peg.1156	100	ABC-type amino acid transport/signal transduction system, periplasmic component/domain
24	1733	193	fig|6666666.1074965.peg.1733	Molybdenum cofactor cytidylyltransferase (EC 2.7.7.76)	bi	7	1157	fig|6666666.1075218.peg.1157	99.48	Molybdenum cofactor cytidylyltransferase (EC 2.7.7.76)
24	1734	343	fig|6666666.1074965.peg.1734	Xanthine and CO dehydrogenases maturation factor, XdhC/CoxF family	bi	7	1158	fig|6666666.1075218.peg.1158	99.71	Xanthine and CO dehydrogenases maturation factor, XdhC/CoxF family
24	1735	449	fig|6666666.1074965.peg.1735	Putative diheme cytochrome c-553	bi	7	1159	fig|6666666.1075218.peg.1159	99.33	Putative diheme cytochrome c-553
24	1736	749	fig|6666666.1074965.peg.1736	Uncharacterized aldehyde oxidase BBta_2287/8, molybdopterin-binding subunit	bi	7	1160	fig|6666666.1075218.peg.1160	98.8	Uncharacterized aldehyde oxidase BBta_2287/8, molybdopterin-binding subunit
24	1737	153	fig|6666666.1074965.peg.1737	Uncharacterized aldehyde oxidase BBta_2287/8, 2Fe-2S subunit	bi	7	1161	fig|6666666.1075218.peg.1161	100	Uncharacterized aldehyde oxidase BBta_2287/8, 2Fe-2S subunit
24	1738	729	fig|6666666.1074965.peg.1738	OsmC-like N-terminal domain / Ribosomal protein S12p methylthiotransferase accessory factor YcaO	bi	7	1162	fig|6666666.1075218.peg.1162	100	OsmC-like N-terminal domain / Ribosomal protein S12p methylthiotransferase accessory factor YcaO
24	1739	100	fig|6666666.1074965.peg.1739	hypothetical protein	bi	7	1163	fig|6666666.1075218.peg.1163	100	hypothetical protein
24	1740	143	fig|6666666.1074965.peg.1740	Succinate dehydrogenase cytochrome b subunit family protein	bi	7	1164	fig|6666666.1075218.peg.1164	99.3	Succinate dehydrogenase cytochrome b subunit family protein
24	1741	431	fig|6666666.1074965.peg.1741	L-sorbosone dehydrogenase	bi	7	1165	fig|6666666.1075218.peg.1165	100	L-sorbosone dehydrogenase
24	1742	193	fig|6666666.1074965.peg.1742	hypothetical protein	bi	7	1166	fig|6666666.1075218.peg.1166	100	hypothetical protein
24	1743	255	fig|6666666.1074965.peg.1743	DNA alkylation repair enzyme	bi	7	1167	fig|6666666.1075218.peg.1167	99.61	DNA alkylation repair enzyme
24	1744	172	fig|6666666.1074965.peg.1744	Integral membrane protein	bi	7	1168	fig|6666666.1075218.peg.1168	100	Integral membrane protein
24	1745	307	fig|6666666.1074965.peg.1745	Transcriptional regulator, LysR family	bi	7	1169	fig|6666666.1075218.peg.1169	99.02	Transcriptional regulator, LysR family
24	1746	110	fig|6666666.1074965.peg.1746	hypothetical protein	bi	7	1170	fig|6666666.1075218.peg.1170	100	hypothetical protein
24	1747	216	fig|6666666.1074965.peg.1747	hypothetical protein	bi	7	1171	fig|6666666.1075218.peg.1171	100	hypothetical protein
24	1748	261	fig|6666666.1074965.peg.1748	Predicted D-glucarate or D-galactorate regulator, GntR family	bi	7	1172	fig|6666666.1075218.peg.1172	100	Predicted D-glucarate or D-galactorate regulator, GntR family
24	1749	527	fig|6666666.1074965.peg.1749	2,5-dioxovalerate dehydrogenase (EC 1.2.1.26)	bi	7	1173	fig|6666666.1075218.peg.1173	100	2,5-dioxovalerate dehydrogenase (EC 1.2.1.26)
24	1750	518	fig|6666666.1074965.peg.1750	D-galactarate dehydratase (EC 4.2.1.42)	bi	7	1174	fig|6666666.1075218.peg.1174	99.42	D-galactarate dehydratase (EC 4.2.1.42)
24	1751	454	fig|6666666.1074965.peg.1751	D-galactarate transporter @ D-glucarate transporter	bi	7	1175	fig|6666666.1075218.peg.1175	100	D-galactarate transporter @ D-glucarate transporter
24	1752	304	fig|6666666.1074965.peg.1752	5-dehydro-4-deoxyglucarate dehydratase (EC 4.2.1.41)	bi	7	1176	fig|6666666.1075218.peg.1176	100	5-dehydro-4-deoxyglucarate dehydratase (EC 4.2.1.41)
24	1753	270	fig|6666666.1074965.peg.1753	Glutamine amidotransferase, class I	bi	7	1177	fig|6666666.1075218.peg.1177	100	Glutamine amidotransferase, class I
24	1754	261	fig|6666666.1074965.peg.1754	ABC transporter, ATP-binding protein (cluster 3, basic aa/glutamine/opines)	bi	7	1178	fig|6666666.1075218.peg.1178	100	ABC transporter, ATP-binding protein (cluster 3, basic aa/glutamine/opines)
24	1755	415	fig|6666666.1074965.peg.1755	D-amino acid dehydrogenase (EC 1.4.99.6)	bi	7	1179	fig|6666666.1075218.peg.1179	99.76	D-amino acid dehydrogenase (EC 1.4.99.6)
24	1756	237	fig|6666666.1074965.peg.1756	ABC transporter, permease protein (cluster 3, basic aa/glutamine/opines)	bi	7	1180	fig|6666666.1075218.peg.1180	100	ABC transporter, permease protein (cluster 3, basic aa/glutamine/opines)
24	1757	240	fig|6666666.1074965.peg.1757	ABC transporter, permease protein (cluster 3, basic aa/glutamine/opines)	bi	7	1181	fig|6666666.1075218.peg.1181	100	ABC transporter, permease protein (cluster 3, basic aa/glutamine/opines)
24	1758	251	fig|6666666.1074965.peg.1758	ABC transporter, substrate-binding protein (cluster 3, basic aa/glutamine/opines)	bi	7	1182	fig|6666666.1075218.peg.1182	100	ABC transporter, substrate-binding protein (cluster 3, basic aa/glutamine/opines)
24	1759	291	fig|6666666.1074965.peg.1759	Transcriptional regulator, RpiR family	bi	7	1183	fig|6666666.1075218.peg.1183	99.66	Transcriptional regulator, RpiR family
24	1760	342	fig|6666666.1074965.peg.1760	Delta 1-piperideine-2-carboxylate reductase (NAD(P)H) (EC 1.5.1.1) @ Delta 1-pyrroline-2-carboxylate reductase (NAD(P)H) (EC 1.5.1.1)	bi	7	1184	fig|6666666.1075218.peg.1184	99.41	Delta 1-piperideine-2-carboxylate reductase (NAD(P)H) (EC 1.5.1.1) @ Delta 1-pyrroline-2-carboxylate reductase (NAD(P)H) (EC 1.5.1.1)
24	1761	399	fig|6666666.1074965.peg.1761	Biosynthetic Aromatic amino acid aminotransferase alpha (EC 2.6.1.57)	bi	7	1185	fig|6666666.1075218.peg.1185	99.5	Biosynthetic Aromatic amino acid aminotransferase alpha (EC 2.6.1.57)
24	1762	427	fig|6666666.1074965.peg.1762	Serine transporter	bi	7	1186	fig|6666666.1075218.peg.1186	100	Serine transporter
24	1763	167	fig|6666666.1074965.peg.1763	Thiol peroxidase, Tpx-type (EC 1.11.1.15)	bi	7	1187	fig|6666666.1075218.peg.1187	100	Thiol peroxidase, Tpx-type (EC 1.11.1.15)
24	1764	424	fig|6666666.1074965.peg.1764	Multidrug efflux system MdtABC-TolC, membrane fusion component MdtA	bi	7	1188	fig|6666666.1075218.peg.1188	99.76	Multidrug efflux system MdtABC-TolC, membrane fusion component MdtA
24	1765	1032	fig|6666666.1074965.peg.1765	Multidrug efflux system MdtABC-TolC, inner-membrane proton/drug antiporter MdtB (RND type)	bi	7	1189	fig|6666666.1075218.peg.1189	100	Multidrug efflux system MdtABC-TolC, inner-membrane proton/drug antiporter MdtB (RND type)
24	1766	1036	fig|6666666.1074965.peg.1766	Multidrug efflux system MdtABC-TolC, inner-membrane proton/drug antiporter MdtC (RND type)	bi	7	1190	fig|6666666.1075218.peg.1190	100	Multidrug efflux system MdtABC-TolC, inner-membrane proton/drug antiporter MdtC (RND type)
24	1767	494	fig|6666666.1074965.peg.1767	Outer membrane factor (OMF) lipoprotein associated wth MdtABC efflux system	bi	7	1191	fig|6666666.1075218.peg.1191	100	Outer membrane factor (OMF) lipoprotein associated wth MdtABC efflux system
24	1768	696	fig|6666666.1074965.peg.1768	GGDEF domain protein	bi	7	1192	fig|6666666.1075218.peg.1192	99.71	GGDEF domain protein
24	1769	87	fig|6666666.1074965.peg.1769	hypothetical protein	bi	7	1193	fig|6666666.1075218.peg.1193	100	hypothetical protein
24	1770	262	fig|6666666.1074965.peg.1770	hypothetical protein	bi	7	1194	fig|6666666.1075218.peg.1194	98.47	hypothetical protein
24	1771	216	fig|6666666.1074965.peg.1771	Putative transmembrane protein	bi	7	1195	fig|6666666.1075218.peg.1195	98.14	Putative transmembrane protein
24	1772	546	fig|6666666.1074965.peg.1772	Phosphoglucomutase (EC 5.4.2.2)	bi	7	1196	fig|6666666.1075218.peg.1196	99.63	Phosphoglucomutase (EC 5.4.2.2)
24	1773	318	fig|6666666.1074965.peg.1773	Transcriptional regulator, LysR family	bi	7	1197	fig|6666666.1075218.peg.1197	99.37	Transcriptional regulator, LysR family
24	1774	276	fig|6666666.1074965.peg.1774	putative 2-pyrone-4,6-dicarboxylic acid hydrolase	bi	7	1198	fig|6666666.1075218.peg.1198	97.82	hypothetical protein
24	1775	450	fig|6666666.1074965.peg.1775	Uncharacterized MFS-type transporter	bi	7	1199	fig|6666666.1075218.peg.1199	99.55	Uncharacterized MFS-type transporter
24	1776	247	fig|6666666.1074965.peg.1776	Oxidoreductase, short-chain dehydrogenase/reductase family	bi	7	1200	fig|6666666.1075218.peg.1200	100	Oxidoreductase, short-chain dehydrogenase/reductase family
24	1777	269	fig|6666666.1074965.peg.1777	hypothetical protein	bi	7	1201	fig|6666666.1075218.peg.1201	97.76	hypothetical protein
24	1778	139	fig|6666666.1074965.peg.1778	Uncharacterized protein PA5392, RidA/YER057c/UK114 superfamily	bi	7	1202	fig|6666666.1075218.peg.1202	100	Uncharacterized protein PA5392, RidA/YER057c/UK114 superfamily
24	1779	440	fig|6666666.1074965.peg.1779	Putative monooxygenase PA5393	bi	7	1203	fig|6666666.1075218.peg.1203	99.77	Putative monooxygenase PA5393
24	1780	225	fig|6666666.1074965.peg.1780	Protein of unknown function PA5391, DUF1028 family	bi	7	1204	fig|6666666.1075218.peg.1204	100	Protein of unknown function PA5391, DUF1028 family
24	1781	387	fig|6666666.1074965.peg.1781	Uncharacterized deacetylase PA5390	bi	7	1205	fig|6666666.1075218.peg.1205	99.74	Uncharacterized deacetylase PA5390
24	1782	423	fig|6666666.1074965.peg.1782	Carbohydrate-selective porin OprB	bi	7	1206	fig|6666666.1075218.peg.1206	98.82	Carbohydrate-selective porin OprB
24	1783	806	fig|6666666.1074965.peg.1783	Quinate/shikimate dehydrogenase [Pyrroloquinoline-quinone] (EC 1.1.5.8)	bi	7	1207	fig|6666666.1075218.peg.1207	100	Quinate/shikimate dehydrogenase [Pyrroloquinoline-quinone] (EC 1.1.5.8)
24	1784	117	fig|6666666.1074965.peg.1784	Mannose-6-phosphate isomerase	bi	7	1208	fig|6666666.1075218.peg.1208	100	Mannose-6-phosphate isomerase
24	1785	300	fig|6666666.1074965.peg.1785	Transcriptional regulator, LysR family	bi	7	1209	fig|6666666.1075218.peg.1209	99.33	Transcriptional regulator, LysR family
24	1786	395	fig|6666666.1074965.peg.1786	Uncharacterized MFS-type transporter	bi	7	1210	fig|6666666.1075218.peg.1210	99.49	Uncharacterized MFS-type transporter
25	1787	165	fig|6666666.1074965.peg.1787	hypothetical protein	bi	16	2672	fig|6666666.1075218.peg.2672	97.56	hypothetical protein
25	1788	463	fig|6666666.1074965.peg.1788	Transcriptional regulator, GntR family domain / Aspartate aminotransferase (EC 2.6.1.1)	bi	16	2673	fig|6666666.1075218.peg.2673	99.57	Transcriptional regulator, GntR family domain / Aspartate aminotransferase (EC 2.6.1.1)
25	1789	342	fig|6666666.1074965.peg.1789	putative oxygenase (putative secreted protein)	bi	16	2674	fig|6666666.1075218.peg.2674	100	putative oxygenase (putative secreted protein)
25	1790	262	fig|6666666.1074965.peg.1790	putative membrane protein	bi	16	2675	fig|6666666.1075218.peg.2675	100	putative membrane protein
25	1791	258	fig|6666666.1074965.peg.1791	3-hydroxypropionate dehydrogenase (EC 1.1.1.298)	bi	16	2676	fig|6666666.1075218.peg.2676	100	3-hydroxypropionate dehydrogenase (EC 1.1.1.298)
25	1792	91	fig|6666666.1074965.peg.1792	hypothetical protein	bi	53	4334	fig|6666666.1075218.peg.4334	98.89	hypothetical protein
25	1793	90	fig|6666666.1074965.peg.1793	hypothetical protein	bi	16	2678	fig|6666666.1075218.peg.2678	97.75	hypothetical protein
25	1794	1023	fig|6666666.1074965.peg.1794	Formate dehydrogenase N alpha subunit (EC 1.2.1.2) @ selenocysteine-containing	bi	16	2679	fig|6666666.1075218.peg.2679	100	Formate dehydrogenase N alpha subunit (EC 1.2.1.2) @ selenocysteine-containing
25	1795	317	fig|6666666.1074965.peg.1795	Formate dehydrogenase N beta subunit (EC 1.2.1.2)	bi	16	2680	fig|6666666.1075218.peg.2680	100	Formate dehydrogenase N beta subunit (EC 1.2.1.2)
25	1796	219	fig|6666666.1074965.peg.1796	Formate dehydrogenase O gamma subunit (EC 1.2.1.2)	bi	16	2681	fig|6666666.1075218.peg.2681	99.08	Formate dehydrogenase O gamma subunit (EC 1.2.1.2)
25	1797	309	fig|6666666.1074965.peg.1797	Formate dehydrogenase formation protein FdhE	bi	16	2682	fig|6666666.1075218.peg.2682	99.68	Formate dehydrogenase formation protein FdhE
25	1798	476	fig|6666666.1074965.peg.1798	L-seryl-tRNA(Sec) selenium transferase (EC 2.9.1.1)	bi	16	2683	fig|6666666.1075218.peg.2683	99.58	L-seryl-tRNA(Sec) selenium transferase (EC 2.9.1.1)
25	1799	641	fig|6666666.1074965.peg.1799	Selenocysteine-specific translation elongation factor	bi	16	2684	fig|6666666.1075218.peg.2684	99.06	Selenocysteine-specific translation elongation factor
25	1800	1667	fig|6666666.1074965.peg.1800	hypothetical protein	-	-	-	-	0	-
25	1801	1729	fig|6666666.1074965.peg.1801	hypothetical protein	uni	7	1138	fig|6666666.1075218.peg.1138	52.48	hypothetical protein
25	1802	330	fig|6666666.1074965.peg.1802	L-asparaginase I, cytoplasmic (EC 3.5.1.1)	bi	16	2685	fig|6666666.1075218.peg.2685	98.17	L-asparaginase I, cytoplasmic (EC 3.5.1.1)
25	1803	481	fig|6666666.1074965.peg.1803	Sodium:alanine symporter family protein	bi	16	2686	fig|6666666.1075218.peg.2686	99.79	Sodium:alanine symporter family protein
25	1804	270	fig|6666666.1074965.peg.1804	Transcriptional regulator, Xre family	bi	16	2687	fig|6666666.1075218.peg.2687	100	Transcriptional regulator, Xre family
25	1805	295	fig|6666666.1074965.peg.1805	dTDP-4-dehydrorhamnose reductase (EC 1.1.1.133)	bi	16	2688	fig|6666666.1075218.peg.2688	99.66	dTDP-4-dehydrorhamnose reductase (EC 1.1.1.133)
25	1806	311	fig|6666666.1074965.peg.1806	UDP-glucose 4-epimerase (EC 5.1.3.2)	bi	16	2689	fig|6666666.1075218.peg.2689	100	UDP-glucose 4-epimerase (EC 5.1.3.2)
25	1807	148	fig|6666666.1074965.peg.1807	Transcriptional regulator, HxlR family	bi	16	2690	fig|6666666.1075218.peg.2690	99.32	Transcriptional regulator, HxlR family
25	1808	408	fig|6666666.1074965.peg.1808	Uncharacterized MFS-type transporter	bi	16	2691	fig|6666666.1075218.peg.2691	98.77	Uncharacterized MFS-type transporter
25	1809	228	fig|6666666.1074965.peg.1809	Outer membrane protein W precursor	bi	16	2692	fig|6666666.1075218.peg.2692	100	Outer membrane protein W precursor
25	1810	191	fig|6666666.1074965.peg.1810	FIG003461: hypothetical protein	bi	16	2693	fig|6666666.1075218.peg.2693	99.47	FIG003461: hypothetical protein
25	1811	422	fig|6666666.1074965.peg.1811	ABC-type antimicrobial peptide transport system, permease component	bi	16	2694	fig|6666666.1075218.peg.2694	99.29	ABC-type antimicrobial peptide transport system, permease component
25	1812	237	fig|6666666.1074965.peg.1812	ABC-type antimicrobial peptide transport system, ATPase component	bi	16	2695	fig|6666666.1075218.peg.2695	100	ABC-type antimicrobial peptide transport system, ATPase component
25	1813	190	fig|6666666.1074965.peg.1813	Predicted zinc-binding protein	bi	16	2696	fig|6666666.1075218.peg.2696	100	Predicted zinc-binding protein
25	1814	114	fig|6666666.1074965.peg.1814	hypothetical protein	bi	16	2697	fig|6666666.1075218.peg.2697	99.12	hypothetical protein
25	1815	291	fig|6666666.1074965.peg.1815	FIG000875: Thioredoxin domain-containing protein EC-YbbN	bi	16	2698	fig|6666666.1075218.peg.2698	99.66	FIG000875: Thioredoxin domain-containing protein EC-YbbN
25	1816	220	fig|6666666.1074965.peg.1816	hypothetical protein	bi	16	2699	fig|6666666.1075218.peg.2699	99.54	hypothetical protein
25	1817	151	fig|6666666.1074965.peg.1817	putative lipoprotein	bi	16	2700	fig|6666666.1075218.peg.2700	98.67	putative lipoprotein
25	1818	155	fig|6666666.1074965.peg.1818	Ribonucleotide reductase transcriptional regulator NrdR	bi	16	2701	fig|6666666.1075218.peg.2701	100	Ribonucleotide reductase transcriptional regulator NrdR
25	1819	377	fig|6666666.1074965.peg.1819	Diaminohydroxyphosphoribosylaminopyrimidine deaminase (EC 3.5.4.26) / 5-amino-6-(5-phosphoribosylamino)uracil reductase (EC 1.1.1.193)	bi	16	2702	fig|6666666.1075218.peg.2702	99.2	Diaminohydroxyphosphoribosylaminopyrimidine deaminase (EC 3.5.4.26) / 5-amino-6-(5-phosphoribosylamino)uracil reductase (EC 1.1.1.193)
25	1820	222	fig|6666666.1074965.peg.1820	Riboflavin synthase eubacterial/eukaryotic (EC 2.5.1.9)	bi	16	2703	fig|6666666.1075218.peg.2703	100	Riboflavin synthase eubacterial/eukaryotic (EC 2.5.1.9)
25	1821	364	fig|6666666.1074965.peg.1821	3,4-dihydroxy-2-butanone 4-phosphate synthase (EC 4.1.99.12) / GTP cyclohydrolase II (EC 3.5.4.25)	bi	16	2704	fig|6666666.1075218.peg.2704	100	3,4-dihydroxy-2-butanone 4-phosphate synthase (EC 4.1.99.12) / GTP cyclohydrolase II (EC 3.5.4.25)
25	1822	159	fig|6666666.1074965.peg.1822	6,7-dimethyl-8-ribityllumazine synthase (EC 2.5.1.78)	bi	16	2705	fig|6666666.1075218.peg.2705	100	6,7-dimethyl-8-ribityllumazine synthase (EC 2.5.1.78)
25	1823	167	fig|6666666.1074965.peg.1823	Transcription termination protein NusB	bi	16	2706	fig|6666666.1075218.peg.2706	100	Transcription termination protein NusB
25	1824	323	fig|6666666.1074965.peg.1824	Thiamine-monophosphate kinase (EC 2.7.4.16)	bi	16	2707	fig|6666666.1075218.peg.2707	100	Thiamine-monophosphate kinase (EC 2.7.4.16)
25	1825	168	fig|6666666.1074965.peg.1825	Phosphatidylglycerophosphatase A (EC 3.1.3.27)	bi	16	2708	fig|6666666.1075218.peg.2708	100	Phosphatidylglycerophosphatase A (EC 3.1.3.27)
25	1826	248	fig|6666666.1074965.peg.1826	hypothetical protein	bi	16	2709	fig|6666666.1075218.peg.2709	100	hypothetical protein
25	1827	206	fig|6666666.1074965.peg.1827	GTP cyclohydrolase II (EC 3.5.4.25)	bi	16	2710	fig|6666666.1075218.peg.2710	100	GTP cyclohydrolase II (EC 3.5.4.25)
25	1828	140	fig|6666666.1074965.peg.1828	Uncharacterized MFS-type transporter	bi	16	2711	fig|6666666.1075218.peg.2711	99.28	Uncharacterized MFS-type transporter
25	1829	271	fig|6666666.1074965.peg.1829	Vitamin B12 ABC transporter, substrate-binding protein BtuF	bi	16	2712	fig|6666666.1075218.peg.2712	99.63	Vitamin B12 ABC transporter, substrate-binding protein BtuF
25	1830	625	fig|6666666.1074965.peg.1830	Outer membrane vitamin B12 receptor BtuB	bi	16	2713	fig|6666666.1075218.peg.2713	98.4	Outer membrane vitamin B12 receptor BtuB
25	1831	632	fig|6666666.1074965.peg.1831	1-deoxy-D-xylulose 5-phosphate synthase (EC 2.2.1.7)	bi	16	2714	fig|6666666.1075218.peg.2714	100	1-deoxy-D-xylulose 5-phosphate synthase (EC 2.2.1.7)
25	1832	296	fig|6666666.1074965.peg.1832	(2E,6E)-farnesyl diphosphate synthase (EC 2.5.1.10)	bi	16	2715	fig|6666666.1075218.peg.2715	100	(2E,6E)-farnesyl diphosphate synthase (EC 2.5.1.10)
25	1833	81	fig|6666666.1074965.peg.1833	Exodeoxyribonuclease VII small subunit (EC 3.1.11.6)	bi	16	2716	fig|6666666.1075218.peg.2716	100	Exodeoxyribonuclease VII small subunit (EC 3.1.11.6)
25	1834	217	fig|6666666.1074965.peg.1834	3,4-dihydroxy-2-butanone 4-phosphate synthase (EC 4.1.99.12)	bi	16	2717	fig|6666666.1075218.peg.2717	100	3,4-dihydroxy-2-butanone 4-phosphate synthase (EC 4.1.99.12)
25	1835	297	fig|6666666.1074965.peg.1835	IroE protein	bi	16	2718	fig|6666666.1075218.peg.2718	99.66	IroE protein
25	1836	315	fig|6666666.1074965.peg.1836	Iron siderophore sensor protein	bi	16	2719	fig|6666666.1075218.peg.2719	98.73	Iron siderophore sensor protein
25	1837	180	fig|6666666.1074965.peg.1837	FIG006045: Sigma factor, ECF subfamily	bi	16	2720	fig|6666666.1075218.peg.2720	100	FIG006045: Sigma factor, ECF subfamily
25	1838	953	fig|6666666.1074965.peg.1838	Iron siderophore receptor protein	bi	16	2721	fig|6666666.1075218.peg.2721	99.68	Iron siderophore receptor protein
25	1839	39	fig|6666666.1074965.peg.1839	hypothetical protein	-	-	-	-	0	-
25	1840	234	fig|6666666.1074965.peg.1840	Transcriptional regulator	bi	16	2725	fig|6666666.1075218.peg.2725	100	Transcriptional regulator
25	1841	176	fig|6666666.1074965.peg.1841	Inorganic pyrophosphatase (EC 3.6.1.1)	bi	16	2726	fig|6666666.1075218.peg.2726	100	Inorganic pyrophosphatase (EC 3.6.1.1)
25	1842	272	fig|6666666.1074965.peg.1842	Putative inner membrane protein	bi	16	2727	fig|6666666.1075218.peg.2727	100	Putative inner membrane protein
25	1843	216	fig|6666666.1074965.peg.1843	DedA protein	bi	16	2728	fig|6666666.1075218.peg.2728	100	DedA protein
25	1844	153	fig|6666666.1074965.peg.1844	Acetyltransferase, GNAT family	bi	16	2729	fig|6666666.1075218.peg.2729	100	Acetyltransferase, GNAT family
25	1845	273	fig|6666666.1074965.peg.1845	Ethanolamine ammonia-lyase light chain (EC 4.3.1.7)	bi	16	2730	fig|6666666.1075218.peg.2730	100	Ethanolamine ammonia-lyase light chain (EC 4.3.1.7)
25	1846	465	fig|6666666.1074965.peg.1846	Ethanolamine ammonia-lyase heavy chain (EC 4.3.1.7)	bi	16	2731	fig|6666666.1075218.peg.2731	100	Ethanolamine ammonia-lyase heavy chain (EC 4.3.1.7)
25	1847	483	fig|6666666.1074965.peg.1847	Ethanolamine permease	bi	16	2732	fig|6666666.1075218.peg.2732	100	Ethanolamine permease
25	1848	507	fig|6666666.1074965.peg.1848	Aldehyde dehydrogenase (EC 1.2.1.3)	bi	16	2733	fig|6666666.1075218.peg.2733	100	Aldehyde dehydrogenase (EC 1.2.1.3)
25	1849	641	fig|6666666.1074965.peg.1849	sigma-54-dependent transcriptional regulator	bi	16	2734	fig|6666666.1075218.peg.2734	99.84	sigma-54-dependent transcriptional regulator
25	1850	450	fig|6666666.1074965.peg.1850	UDP-N-acetylmuramate:L-alanyl-gamma-D-glutamyl-meso-diaminopimelate ligase (EC 6.3.2.-)	bi	16	2735	fig|6666666.1075218.peg.2735	100	UDP-N-acetylmuramate:L-alanyl-gamma-D-glutamyl-meso-diaminopimelate ligase (EC 6.3.2.-)
25	1851	210	fig|6666666.1074965.peg.1851	Flavin prenyltransferase UbiX	bi	16	2736	fig|6666666.1075218.peg.2736	100	Flavin prenyltransferase UbiX
25	1852	96	fig|6666666.1074965.peg.1852	putative lipoprotein	bi	16	2737	fig|6666666.1075218.peg.2737	100	putative lipoprotein
25	1853	215	fig|6666666.1074965.peg.1853	Uncharacterized protein YraR	bi	16	2738	fig|6666666.1075218.peg.2738	100	Uncharacterized protein YraR
25	1854	578	fig|6666666.1074965.peg.1854	MORN repeat family protein	bi	16	2739	fig|6666666.1075218.peg.2739	99.83	MORN repeat family protein
25	1855	363	fig|6666666.1074965.peg.1855	2,3-butanediol dehydrogenase, R-alcohol forming, (R)- and (S)-acetoin-specific (EC 1.1.1.4)	bi	16	2740	fig|6666666.1075218.peg.2740	99.72	2,3-butanediol dehydrogenase, R-alcohol forming, (R)- and (S)-acetoin-specific (EC 1.1.1.4)
25	1856	369	fig|6666666.1074965.peg.1856	Dihydrolipoamide acetyltransferase component (E2) of acetoin dehydrogenase complex (EC 2.3.1.12)	bi	16	2741	fig|6666666.1075218.peg.2741	100	Dihydrolipoamide acetyltransferase component (E2) of acetoin dehydrogenase complex (EC 2.3.1.12)
25	1857	341	fig|6666666.1074965.peg.1857	Acetoin dehydrogenase E1 component beta-subunit (EC 2.3.1.190)	bi	16	2742	fig|6666666.1075218.peg.2742	100	Acetoin dehydrogenase E1 component beta-subunit (EC 2.3.1.190)
25	1858	326	fig|6666666.1074965.peg.1858	Acetoin dehydrogenase E1 component alpha-subunit (EC 2.3.1.190)	bi	16	2743	fig|6666666.1075218.peg.2743	100	Acetoin dehydrogenase E1 component alpha-subunit (EC 2.3.1.190)
25	1859	352	fig|6666666.1074965.peg.1859	Acetoin catabolism protein X, possible NAD kinase	bi	16	2744	fig|6666666.1075218.peg.2744	99.72	Acetoin catabolism protein X, possible NAD kinase
25	1860	618	fig|6666666.1074965.peg.1860	Transcriptional activator of acetoin dehydrogenase operon AcoR	bi	16	2745	fig|6666666.1075218.peg.2745	99.68	Transcriptional activator of acetoin dehydrogenase operon AcoR
25	1861	452	fig|6666666.1074965.peg.1861	Biotin carboxylase of acetyl-CoA carboxylase (EC 6.3.4.14)	bi	16	2746	fig|6666666.1075218.peg.2746	100	Biotin carboxylase of acetyl-CoA carboxylase (EC 6.3.4.14)
25	1862	154	fig|6666666.1074965.peg.1862	Biotin carboxyl carrier protein of acetyl-CoA carboxylase	bi	16	2747	fig|6666666.1075218.peg.2747	100	Biotin carboxyl carrier protein of acetyl-CoA carboxylase
25	1863	151	fig|6666666.1074965.peg.1863	3-dehydroquinate dehydratase II (EC 4.2.1.10)	bi	16	2748	fig|6666666.1075218.peg.2748	100	3-dehydroquinate dehydratase II (EC 4.2.1.10)
25	1864	593	fig|6666666.1074965.peg.1864	Cytochrome c-type biogenesis protein DsbD, protein-disulfide reductase (EC 1.8.1.8)	bi	16	2749	fig|6666666.1075218.peg.2749	99.49	Cytochrome c-type biogenesis protein DsbD, protein-disulfide reductase (EC 1.8.1.8)
25	1865	654	fig|6666666.1074965.peg.1865	Methyl-accepting chemotaxis sensor/transducer protein	bi	16	2750	fig|6666666.1075218.peg.2750	99.69	Methyl-accepting chemotaxis sensor/transducer protein
25	1866	456	fig|6666666.1074965.peg.1866	Response regulator	bi	16	2751	fig|6666666.1075218.peg.2751	99.56	Response regulator
25	1867	356	fig|6666666.1074965.peg.1867	hypothetical protein	bi	16	2752	fig|6666666.1075218.peg.2752	99.72	hypothetical protein
25	1868	178	fig|6666666.1074965.peg.1868	Putative Nudix hydrolase YfcD (EC 3.6.-.-)	bi	16	2753	fig|6666666.1075218.peg.2753	100	Putative Nudix hydrolase YfcD (EC 3.6.-.-)
25	1869	124	fig|6666666.1074965.peg.1869	Translation initiation factor SUI1-related protein	bi	16	2754	fig|6666666.1075218.peg.2754	100	Translation initiation factor SUI1-related protein
25	1870	638	fig|6666666.1074965.peg.1870	Biosynthetic arginine decarboxylase (EC 4.1.1.19)	bi	16	2755	fig|6666666.1075218.peg.2755	99.84	Biosynthetic arginine decarboxylase (EC 4.1.1.19)
26	1871	596	fig|6666666.1074965.peg.1871	Asparagine synthetase [glutamine-hydrolyzing] (EC 6.3.5.4)	bi	12	1907	fig|6666666.1075218.peg.1907	99.66	Asparagine synthetase [glutamine-hydrolyzing] (EC 6.3.5.4)
26	1872	582	fig|6666666.1074965.peg.1872	Cyanophycin synthase (EC 6.3.2.29)(EC 6.3.2.30)	bi	12	1906	fig|6666666.1075218.peg.1906	100	Cyanophycin synthase (EC 6.3.2.29)(EC 6.3.2.30)
26	1873	396	fig|6666666.1074965.peg.1873	Deblocking aminopeptidase (EC 3.4.11.-) @ Cyanophycinase 2 (EC 3.4.15.6)	bi	12	1905	fig|6666666.1075218.peg.1905	99.75	Deblocking aminopeptidase (EC 3.4.11.-) @ Cyanophycinase 2 (EC 3.4.15.6)
26	1874	76	fig|6666666.1074965.peg.1874	hypothetical protein	bi	12	1904	fig|6666666.1075218.peg.1904	100	hypothetical protein
26	1875	63	fig|6666666.1074965.peg.1875	Carbon storage regulator	bi	12	1903	fig|6666666.1075218.peg.1903	100	Carbon storage regulator
26	1876	270	fig|6666666.1074965.peg.1876	Oxidoreductase, short-chain dehydrogenase/reductase family	bi	12	1902	fig|6666666.1075218.peg.1902	99.26	Oxidoreductase, short-chain dehydrogenase/reductase family
26	1877	51	fig|6666666.1074965.peg.1877	Transmembrane protein Msl3831	bi	12	1901	fig|6666666.1075218.peg.1901	100	Transmembrane protein Msl3831
26	1878	555	fig|6666666.1074965.peg.1878	Acetate permease ActP (cation/acetate symporter)	bi	12	1900	fig|6666666.1075218.peg.1900	100	Acetate permease ActP (cation/acetate symporter)
26	1879	104	fig|6666666.1074965.peg.1879	Inner membrane protein YjcH, clustering with ActP	bi	12	1899	fig|6666666.1075218.peg.1899	100	Inner membrane protein YjcH, clustering with ActP
26	1880	287	fig|6666666.1074965.peg.1880	Betaine ABC transporter, substrate-binding protein BetX	bi	12	1898	fig|6666666.1075218.peg.1898	100	Betaine ABC transporter, substrate-binding protein BetX
26	1881	519	fig|6666666.1074965.peg.1881	hypothetical protein	bi	12	1897	fig|6666666.1075218.peg.1897	100	hypothetical protein
26	1882	121	fig|6666666.1074965.peg.1882	hypothetical protein	bi	12	1896	fig|6666666.1075218.peg.1896	100	hypothetical protein
26	1883	433	fig|6666666.1074965.peg.1883	Surface lipoprotein	bi	12	1895	fig|6666666.1075218.peg.1895	100	Surface lipoprotein
26	1884	275	fig|6666666.1074965.peg.1884	Outer-membrane-phospholipid-binding lipoprotein MlaA	bi	12	1894	fig|6666666.1075218.peg.1894	100	Outer-membrane-phospholipid-binding lipoprotein MlaA
26	1885	381	fig|6666666.1074965.peg.1885	Patatin	bi	12	1893	fig|6666666.1075218.peg.1893	100	Patatin
26	1886	312	fig|6666666.1074965.peg.1886	Lipid A biosynthesis lauroyl acyltransferase (EC 2.3.1.241)	bi	12	1892	fig|6666666.1075218.peg.1892	100	Lipid A biosynthesis lauroyl acyltransferase (EC 2.3.1.241)
26	1887	251	fig|6666666.1074965.peg.1887	Septum site-determining protein MinC	bi	12	1891	fig|6666666.1075218.peg.1891	100	Septum site-determining protein MinC
26	1888	271	fig|6666666.1074965.peg.1888	Septum site-determining protein MinD	bi	12	1890	fig|6666666.1075218.peg.1890	100	Septum site-determining protein MinD
26	1889	85	fig|6666666.1074965.peg.1889	Cell division topological specificity factor MinE	bi	12	1889	fig|6666666.1075218.peg.1889	100	Cell division topological specificity factor MinE
26	1890	212	fig|6666666.1074965.peg.1890	LSU rRNA pseudouridine(746) synthase (EC 5.4.99.29) @ tRNA pseudouridine(32) synthase (EC 5.4.99.28)	bi	12	1888	fig|6666666.1075218.peg.1888	100	LSU rRNA pseudouridine(746) synthase (EC 5.4.99.29) @ tRNA pseudouridine(32) synthase (EC 5.4.99.28)
26	1891	430	fig|6666666.1074965.peg.1891	Aspartyl aminopeptidase (EC 3.4.11.21)	bi	12	1887	fig|6666666.1075218.peg.1887	99.77	Aspartyl aminopeptidase (EC 3.4.11.21)
26	1892	56	fig|6666666.1074965.peg.1892	hypothetical protein	bi	12	1886	fig|6666666.1075218.peg.1886	100	hypothetical protein
26	1893	718	fig|6666666.1074965.peg.1893	Potassium efflux system KefA protein / Small-conductance mechanosensitive channel	bi	12	1885	fig|6666666.1075218.peg.1885	99.86	Potassium efflux system KefA protein / Small-conductance mechanosensitive channel
26	1894	238	fig|6666666.1074965.peg.1894	Transcriptional regulator, GntR family	bi	12	1884	fig|6666666.1075218.peg.1884	100	Transcriptional regulator, GntR family
26	1895	355	fig|6666666.1074965.peg.1895	ABC transporter, substrate-binding protein (cluster 1, maltose/g3p/polyamine/iron)	bi	12	1883	fig|6666666.1075218.peg.1883	100	ABC transporter, substrate-binding protein (cluster 1, maltose/g3p/polyamine/iron)
26	1896	269	fig|6666666.1074965.peg.1896	hypothetical protein	bi	12	1882	fig|6666666.1075218.peg.1882	100	hypothetical protein
26	1897	280	fig|6666666.1074965.peg.1897	ABC transporter, permease protein 1 (cluster 1, maltose/g3p/polyamine/iron)	bi	12	1881	fig|6666666.1075218.peg.1881	99.64	ABC transporter, permease protein 1 (cluster 1, maltose/g3p/polyamine/iron)
26	1898	264	fig|6666666.1074965.peg.1898	ABC transporter, permease protein 2 (cluster 1, maltose/g3p/polyamine/iron)	bi	12	1880	fig|6666666.1075218.peg.1880	100	ABC transporter, permease protein 2 (cluster 1, maltose/g3p/polyamine/iron)
26	1899	330	fig|6666666.1074965.peg.1899	ABC transporter, ATP-binding protein (cluster 1, maltose/g3p/polyamine/iron); ABC transporter, ATP-binding protein (cluster 10, nitrate/sulfonate/bicarbonate)	bi	12	1879	fig|6666666.1075218.peg.1879	99.7	ABC transporter, ATP-binding protein (cluster 1, maltose/g3p/polyamine/iron); ABC transporter, ATP-binding protein (cluster 10, nitrate/sulfonate/bicarbonate)
26	1900	218	fig|6666666.1074965.peg.1900	Phosphoserine phosphatase (EC 3.1.3.3)	bi	12	1878	fig|6666666.1075218.peg.1878	100	Phosphoserine phosphatase (EC 3.1.3.3)
26	1901	321	fig|6666666.1074965.peg.1901	Alcohol dehydrogenase, zinc-containing	bi	12	1877	fig|6666666.1075218.peg.1877	100	Alcohol dehydrogenase, zinc-containing
26	1902	705	fig|6666666.1074965.peg.1902	tail-specific protease	bi	12	1876	fig|6666666.1075218.peg.1876	100	tail-specific protease
26	1903	123	fig|6666666.1074965.peg.1903	hypothetical protein	bi	12	1875	fig|6666666.1075218.peg.1875	100	hypothetical protein
26	1904	113	fig|6666666.1074965.peg.1904	Transcriptional regulator, Xre family	bi	12	1874	fig|6666666.1075218.peg.1874	100	Transcriptional regulator, Xre family
26	1905	147	fig|6666666.1074965.peg.1905	DUF1232 domain-containing protein	bi	12	1873	fig|6666666.1075218.peg.1873	100	DUF1232 domain-containing protein
26	1906	259	fig|6666666.1074965.peg.1906	FKBP-type peptidyl-prolyl cis-trans isomerase FklB (EC 5.2.1.8)	bi	12	1872	fig|6666666.1075218.peg.1872	100	FKBP-type peptidyl-prolyl cis-trans isomerase FklB (EC 5.2.1.8)
26	1907	246	fig|6666666.1074965.peg.1907	hypothetical protein	bi	12	1871	fig|6666666.1075218.peg.1871	100	hypothetical protein
26	1908	358	fig|6666666.1074965.peg.1908	hypothetical protein	bi	12	1870	fig|6666666.1075218.peg.1870	100	hypothetical protein
26	1909	419	fig|6666666.1074965.peg.1909	Aminotransferase, class III	bi	12	1869	fig|6666666.1075218.peg.1869	99.76	Aminotransferase, class III
26	1910	148	fig|6666666.1074965.peg.1910	hypothetical protein	bi	12	1868	fig|6666666.1075218.peg.1868	100	hypothetical protein
26	1911	382	fig|6666666.1074965.peg.1911	putative isobutylamine N-hydroxylase	bi	12	1867	fig|6666666.1075218.peg.1867	100	putative isobutylamine N-hydroxylase
26	1912	276	fig|6666666.1074965.peg.1912	hypothetical protein	bi	12	1866	fig|6666666.1075218.peg.1866	100	hypothetical protein
26	1913	324	fig|6666666.1074965.peg.1913	fatty acid desaturase	bi	12	1865	fig|6666666.1075218.peg.1865	100	fatty acid desaturase
26	1914	267	fig|6666666.1074965.peg.1914	PROBABLE REMNANT OF A TRANSPOSASE GENE PROTEIN	bi	12	1864	fig|6666666.1075218.peg.1864	100	PROBABLE REMNANT OF A TRANSPOSASE GENE PROTEIN
26	1915	355	fig|6666666.1074965.peg.1915	Membrane fusion component of MSF-type tripartite multidrug efflux system	bi	12	1863	fig|6666666.1075218.peg.1863	100	Membrane fusion component of MSF-type tripartite multidrug efflux system
26	1916	524	fig|6666666.1074965.peg.1916	Uncharacterized MFS-type transporter	bi	12	1862	fig|6666666.1075218.peg.1862	100	Uncharacterized MFS-type transporter
26	1917	449	fig|6666666.1074965.peg.1917	Type I secretion outer membrane protein, TolC family	bi	12	1861	fig|6666666.1075218.peg.1861	99.77	Type I secretion outer membrane protein, TolC family
26	1918	311	fig|6666666.1074965.peg.1918	Transcriptional regulator, LysR family	bi	12	1860	fig|6666666.1075218.peg.1860	100	Transcriptional regulator, LysR family
26	1919	121	fig|6666666.1074965.peg.1919	Nitrite reductase [NAD(P)H] small subunit (EC 1.7.1.4)	bi	12	1859	fig|6666666.1075218.peg.1859	98.33	Nitrite reductase [NAD(P)H] small subunit (EC 1.7.1.4)
26	1920	851	fig|6666666.1074965.peg.1920	Nitrite reductase [NAD(P)H] large subunit (EC 1.7.1.4)	bi	12	1858	fig|6666666.1075218.peg.1858	100	Nitrite reductase [NAD(P)H] large subunit (EC 1.7.1.4)
26	1921	1344	fig|6666666.1074965.peg.1921	Assimilatory nitrate reductase large subunit (EC 1.7.99.4)	bi	12	1857	fig|6666666.1075218.peg.1857	99.78	Assimilatory nitrate reductase large subunit (EC 1.7.99.4)
26	1922	259	fig|6666666.1074965.peg.1922	Methionine aminopeptidase (EC 3.4.11.18)	bi	12	1856	fig|6666666.1075218.peg.1856	100	Methionine aminopeptidase (EC 3.4.11.18)
26	1923	307	fig|6666666.1074965.peg.1923	DNA recombination-dependent growth factor RdgC	bi	12	1855	fig|6666666.1075218.peg.1855	100	DNA recombination-dependent growth factor RdgC
26	1924	322	fig|6666666.1074965.peg.1924	Uncharacterized sodium-dependent transporter YocS	bi	12	1854	fig|6666666.1075218.peg.1854	100	Uncharacterized sodium-dependent transporter YocS
26	1925	106	fig|6666666.1074965.peg.1925	small multidrug resistance family (SMR) protein	bi	12	1853	fig|6666666.1075218.peg.1853	100	small multidrug resistance family (SMR) protein
26	1926	626	fig|6666666.1074965.peg.1926	Lysophospholipid transporter LplT / 2-acylglycerophosphoethanolamine acyltransferase (EC 2.3.1.40)	bi	12	1852	fig|6666666.1075218.peg.1852	100	Lysophospholipid transporter LplT / 2-acylglycerophosphoethanolamine acyltransferase (EC 2.3.1.40)
26	1927	51	fig|6666666.1074965.peg.1927	hypothetical protein	bi	12	1851	fig|6666666.1075218.peg.1851	100	hypothetical protein
26	1928	1159	fig|6666666.1074965.peg.1928	Two-component system sensor histidine kinase	bi	12	1850	fig|6666666.1075218.peg.1850	100	Two-component system sensor histidine kinase
26	1929	496	fig|6666666.1074965.peg.1929	DNA recombination protein RmuC	bi	12	1849	fig|6666666.1075218.peg.1849	99.8	DNA recombination protein RmuC
26	1930	140	fig|6666666.1074965.peg.1930	hypothetical protein	bi	12	1848	fig|6666666.1075218.peg.1848	99.28	hypothetical protein
26	1931	75	fig|6666666.1074965.peg.1931	hypothetical protein	bi	12	1847	fig|6666666.1075218.peg.1847	100	hypothetical protein
26	1932	161	fig|6666666.1074965.peg.1932	hypothetical protein	bi	12	1846	fig|6666666.1075218.peg.1846	100	hypothetical protein
26	1933	422	fig|6666666.1074965.peg.1933	Long-chain fatty acid transport protein	bi	12	1845	fig|6666666.1075218.peg.1845	100	Long-chain fatty acid transport protein
26	1934	310	fig|6666666.1074965.peg.1934	Transcriptional regulator, LysR family	bi	12	1844	fig|6666666.1075218.peg.1844	98.71	Transcriptional regulator, LysR family
26	1935	87	fig|6666666.1074965.peg.1935	hypothetical protein	bi	12	1843	fig|6666666.1075218.peg.1843	100	hypothetical protein
26	1936	184	fig|6666666.1074965.peg.1936	Glutathione peroxidase (EC 1.11.1.9)	bi	12	1842	fig|6666666.1075218.peg.1842	100	Glutathione peroxidase (EC 1.11.1.9)
26	1937	41	fig|6666666.1074965.peg.1937	FIG00955530: hypothetical protein	bi	12	1841	fig|6666666.1075218.peg.1841	100	FIG00955530: hypothetical protein
26	1938	401	fig|6666666.1074965.peg.1938	Uncharacterized MFS-type transporter	bi	12	1840	fig|6666666.1075218.peg.1840	99.75	Uncharacterized MFS-type transporter
26	1939	135	fig|6666666.1074965.peg.1939	Transcriptional regulator, MarR family	bi	12	1839	fig|6666666.1075218.peg.1839	99.25	Transcriptional regulator, MarR family
26	1940	394	fig|6666666.1074965.peg.1940	glycosyl hydrolase, family 5	bi	12	1838	fig|6666666.1075218.peg.1838	99.49	glycosyl hydrolase, family 5
26	1941	245	fig|6666666.1074965.peg.1941	Cobalamin synthase (EC 2.7.8.26)	bi	12	1837	fig|6666666.1075218.peg.1837	99.59	Cobalamin synthase (EC 2.7.8.26)
26	1942	189	fig|6666666.1074965.peg.1942	Alpha-ribazole-5'-phosphate phosphatase (EC 3.1.3.73)	bi	12	1836	fig|6666666.1075218.peg.1836	100	Alpha-ribazole-5'-phosphate phosphatase (EC 3.1.3.73)
26	1943	352	fig|6666666.1074965.peg.1943	Nicotinate-nucleotide--dimethylbenzimidazole phosphoribosyltransferase (EC 2.4.2.21)	bi	12	1835	fig|6666666.1075218.peg.1835	100	Nicotinate-nucleotide--dimethylbenzimidazole phosphoribosyltransferase (EC 2.4.2.21)
26	1944	174	fig|6666666.1074965.peg.1944	Adenosylcobinamide kinase (EC 2.7.1.156) / Adenosylcobinamide-phosphate guanylyltransferase (EC 2.7.7.62)	bi	12	1834	fig|6666666.1075218.peg.1834	100	Adenosylcobinamide kinase (EC 2.7.1.156) / Adenosylcobinamide-phosphate guanylyltransferase (EC 2.7.7.62)
26	1945	485	fig|6666666.1074965.peg.1945	Cobyric acid synthase (EC 6.3.5.10)	bi	12	1833	fig|6666666.1075218.peg.1833	100	Cobyric acid synthase (EC 6.3.5.10)
26	1946	331	fig|6666666.1074965.peg.1946	L-threonine 3-O-phosphate decarboxylase (EC 4.1.1.81)	bi	12	1832	fig|6666666.1075218.peg.1832	99.7	L-threonine 3-O-phosphate decarboxylase (EC 4.1.1.81)
26	1947	303	fig|6666666.1074965.peg.1947	Adenosylcobinamide-phosphate synthase (EC 6.3.1.10)	bi	12	1831	fig|6666666.1075218.peg.1831	100	Adenosylcobinamide-phosphate synthase (EC 6.3.1.10)
26	1948	217	fig|6666666.1074965.peg.1948	Cobalamin biosynthesis protein BluB @ 5,6-dimethylbenzimidazole synthase, flavin destructase family	bi	12	1830	fig|6666666.1075218.peg.1830	99.54	Cobalamin biosynthesis protein BluB @ 5,6-dimethylbenzimidazole synthase, flavin destructase family
26	1949	432	fig|6666666.1074965.peg.1949	Cobyrinic acid a,c-diamide synthetase (EC 6.3.5.11)	bi	12	1829	fig|6666666.1075218.peg.1829	99.77	Cobyrinic acid a,c-diamide synthetase (EC 6.3.5.11)
26	1950	204	fig|6666666.1074965.peg.1950	Cob(I)alamin adenosyltransferase (EC 2.5.1.17) @ Cob(I)alamin adenosyltransferase (EC 2.5.1.17), clustered with cobalamin synthesis	bi	12	1828	fig|6666666.1075218.peg.1828	100	Cob(I)alamin adenosyltransferase (EC 2.5.1.17) @ Cob(I)alamin adenosyltransferase (EC 2.5.1.17), clustered with cobalamin synthesis
26	1951	121	fig|6666666.1074965.peg.1951	L-sorbosone dehydrogenase	bi	12	1826	fig|6666666.1075218.peg.1826	97.5	L-sorbosone dehydrogenase
26	1952	179	fig|6666666.1074965.peg.1952	putative lipoprotein	bi	12	1825	fig|6666666.1075218.peg.1825	99.44	putative lipoprotein
26	1953	214	fig|6666666.1074965.peg.1953	NLP/P60 family protein	bi	12	1824	fig|6666666.1075218.peg.1824	100	NLP/P60 family protein
26	1954	236	fig|6666666.1074965.peg.1954	DnaA inactivator Hda (shorter homolog of DnaA)	bi	12	1823	fig|6666666.1075218.peg.1823	100	DnaA inactivator Hda (shorter homolog of DnaA)
26	1955	358	fig|6666666.1074965.peg.1955	Putative permease often clustered with de novo purine synthesis	bi	12	1822	fig|6666666.1075218.peg.1822	99.72	Putative permease often clustered with de novo purine synthesis
26	1956	352	fig|6666666.1074965.peg.1956	hypothetical protein	bi	12	1821	fig|6666666.1075218.peg.1821	99.43	hypothetical protein
26	1957	353	fig|6666666.1074965.peg.1957	Phosphoribosylformylglycinamidine cyclo-ligase (EC 6.3.3.1)	bi	12	1820	fig|6666666.1075218.peg.1820	100	Phosphoribosylformylglycinamidine cyclo-ligase (EC 6.3.3.1)
26	1958	218	fig|6666666.1074965.peg.1958	Phosphoribosylglycinamide formyltransferase (EC 2.1.2.2)	bi	12	1819	fig|6666666.1075218.peg.1819	99.08	Phosphoribosylglycinamide formyltransferase (EC 2.1.2.2)
26	1959	237	fig|6666666.1074965.peg.1959	Enzyme involved in the deoxyxylulose pathway of isoprenoid biosynthesis	bi	12	1818	fig|6666666.1075218.peg.1818	99.58	Enzyme involved in the deoxyxylulose pathway of isoprenoid biosynthesis
26	1960	61	fig|6666666.1074965.peg.1960	hypothetical protein	bi	12	1817	fig|6666666.1075218.peg.1817	100	hypothetical protein
26	1961	180	fig|6666666.1074965.peg.1961	Nucleoprotein/polynucleotide-associated enzyme	bi	12	1816	fig|6666666.1075218.peg.1816	100	Nucleoprotein/polynucleotide-associated enzyme
26	1962	278	fig|6666666.1074965.peg.1962	Nucleoside triphosphate pyrophosphohydrolase MazG (EC 3.6.1.8)	bi	12	1815	fig|6666666.1075218.peg.1815	99.64	Nucleoside triphosphate pyrophosphohydrolase MazG (EC 3.6.1.8)
26	1963	747	fig|6666666.1074965.peg.1963	Inactive (p)ppGpp 3'-pyrophosphohydrolase domain / GTP pyrophosphokinase (EC 2.7.6.5), (p)ppGpp synthetase I	bi	12	1814	fig|6666666.1075218.peg.1814	100	Inactive (p)ppGpp 3'-pyrophosphohydrolase domain / GTP pyrophosphokinase (EC 2.7.6.5), (p)ppGpp synthetase I
26	1964	453	fig|6666666.1074965.peg.1964	23S rRNA (uracil(1939)-C(5))-methyltransferase (EC 2.1.1.190)	bi	12	1813	fig|6666666.1075218.peg.1813	99.56	23S rRNA (uracil(1939)-C(5))-methyltransferase (EC 2.1.1.190)
26	1965	313	fig|6666666.1074965.peg.1965	Cysteine synthase B (EC 2.5.1.47)	bi	12	1812	fig|6666666.1075218.peg.1812	99.68	Cysteine synthase B (EC 2.5.1.47)
26	1966	466	fig|6666666.1074965.peg.1966	Two-component system sensor histidine kinase	bi	12	1811	fig|6666666.1075218.peg.1811	99.78	Two-component system sensor histidine kinase
26	1967	239	fig|6666666.1074965.peg.1967	Two-component transcriptional response regulator, OmpR family	bi	12	1810	fig|6666666.1075218.peg.1810	100	Two-component transcriptional response regulator, OmpR family
26	1968	919	fig|6666666.1074965.peg.1968	Signal transduction histidine-protein kinase BarA (EC 2.7.13.3)	bi	12	1809	fig|6666666.1075218.peg.1809	100	Signal transduction histidine-protein kinase BarA (EC 2.7.13.3)
26	1969	330	fig|6666666.1074965.peg.1969	D-lactate dehydrogenase (EC 1.1.1.28)	bi	12	1808	fig|6666666.1075218.peg.1808	99.7	D-lactate dehydrogenase (EC 1.1.1.28)
26	1970	146	fig|6666666.1074965.peg.1970	hypothetical protein	bi	12	1807	fig|6666666.1075218.peg.1807	100	hypothetical protein
26	1971	135	fig|6666666.1074965.peg.1971	Heat shock protein	bi	12	1806	fig|6666666.1075218.peg.1806	100	Heat shock protein
26	1972	155	fig|6666666.1074965.peg.1972	Thioredoxin	bi	12	1805	fig|6666666.1075218.peg.1805	100	Thioredoxin
26	1973	118	fig|6666666.1074965.peg.1973	Uncharacterized protein YfgD, not an arsenate reductase	bi	12	1804	fig|6666666.1075218.peg.1804	100	Uncharacterized protein YfgD, not an arsenate reductase
26	1974	202	fig|6666666.1074965.peg.1974	Flavoprotein WrbA	bi	12	1803	fig|6666666.1075218.peg.1803	100	Flavoprotein WrbA
26	1975	138	fig|6666666.1074965.peg.1975	hypothetical protein	bi	12	1802	fig|6666666.1075218.peg.1802	100	hypothetical protein
26	1976	224	fig|6666666.1074965.peg.1976	DNA-3-methyladenine glycosylase (EC 3.2.2.20)	bi	12	1801	fig|6666666.1075218.peg.1801	100	DNA-3-methyladenine glycosylase (EC 3.2.2.20)
26	1977	275	fig|6666666.1074965.peg.1977	tRNA-(cytosine32)-2-thiocytidine synthetase TtcA	bi	12	1800	fig|6666666.1075218.peg.1800	100	tRNA-(cytosine32)-2-thiocytidine synthetase TtcA
26	1978	200	fig|6666666.1074965.peg.1978	Inner membrane protein YohC	bi	12	1799	fig|6666666.1075218.peg.1799	100	Inner membrane protein YohC
26	1979	174	fig|6666666.1074965.peg.1979	Protein SprT	bi	12	1798	fig|6666666.1075218.peg.1798	100	Protein SprT
26	1980	260	fig|6666666.1074965.peg.1980	Ferredoxin--NADP(+) reductase (EC 1.18.1.2) @ Flavodoxin--NADP(+) reductase (EC 1.19.1.1)	bi	12	1797	fig|6666666.1075218.peg.1797	100	Ferredoxin--NADP(+) reductase (EC 1.18.1.2) @ Flavodoxin--NADP(+) reductase (EC 1.19.1.1)
26	1981	309	fig|6666666.1074965.peg.1981	Transcriptional regulator PA3398, LysR family	bi	12	1796	fig|6666666.1075218.peg.1796	100	Transcriptional regulator PA3398, LysR family
26	1982	121	fig|6666666.1074965.peg.1982	Diacylglycerol kinase (EC 2.7.1.107)	bi	12	1795	fig|6666666.1075218.peg.1795	100	Diacylglycerol kinase (EC 2.7.1.107)
26	1983	217	fig|6666666.1074965.peg.1983	Two-component transcriptional response regulator, LuxR family	bi	12	1794	fig|6666666.1075218.peg.1794	100	Two-component transcriptional response regulator, LuxR family
26	1984	237	fig|6666666.1074965.peg.1984	Uncharacterized conserved protein YfiP, contains DTW domain	bi	12	1793	fig|6666666.1075218.peg.1793	100	Uncharacterized conserved protein YfiP, contains DTW domain
26	1985	140	fig|6666666.1074965.peg.1985	Putative NADPH-quinone reductase (modulator of drug activity B)	bi	12	1792	fig|6666666.1075218.peg.1792	98.56	Putative NADPH-quinone reductase (modulator of drug activity B)
26	1986	71	fig|6666666.1074965.peg.1986	hypothetical protein	bi	12	1791	fig|6666666.1075218.peg.1791	100	hypothetical protein
26	1987	373	fig|6666666.1074965.peg.1987	Decarboxylase family protein	bi	12	1790	fig|6666666.1075218.peg.1790	100	Decarboxylase family protein
26	1988	142	fig|6666666.1074965.peg.1988	Regulatory protein RecX	bi	15	2122	fig|6666666.1075218.peg.2122	99.29	Regulatory protein RecX
26	1989	356	fig|6666666.1074965.peg.1989	RecA protein	bi	15	2123	fig|6666666.1075218.peg.2123	100	RecA protein
26	1990	161	fig|6666666.1074965.peg.1990	Nicotinamide-nucleotide amidase (EC 3.5.1.42)	bi	15	2124	fig|6666666.1075218.peg.2124	98.12	Nicotinamide-nucleotide amidase (EC 3.5.1.42)
26	1991	356	fig|6666666.1074965.peg.1991	hypothetical protein	bi	15	2125	fig|6666666.1075218.peg.2125	99.72	hypothetical protein
26	1992	858	fig|6666666.1074965.peg.1992	DNA mismatch repair protein MutS	bi	15	2126	fig|6666666.1075218.peg.2126	100	DNA mismatch repair protein MutS
26	1993	108	fig|6666666.1074965.peg.1993	4Fe-4S dicluster fused with DUF3470	bi	15	2127	fig|6666666.1075218.peg.2127	100	4Fe-4S dicluster fused with DUF3470
26	1994	336	fig|6666666.1074965.peg.1994	RNA polymerase sigma factor RpoS	bi	15	2128	fig|6666666.1075218.peg.2128	99.7	RNA polymerase sigma factor RpoS
26	1995	286	fig|6666666.1074965.peg.1995	Murein hydrolase activator NlpD	bi	15	2129	fig|6666666.1075218.peg.2129	99.65	Murein hydrolase activator NlpD
26	1996	225	fig|6666666.1074965.peg.1996	Protein-L-isoaspartate O-methyltransferase (EC 2.1.1.77)	bi	15	2130	fig|6666666.1075218.peg.2130	100	Protein-L-isoaspartate O-methyltransferase (EC 2.1.1.77)
26	1997	250	fig|6666666.1074965.peg.1997	5'-nucleotidase SurE (EC 3.1.3.5) @ Exopolyphosphatase (EC 3.6.1.11)	bi	15	2131	fig|6666666.1075218.peg.2131	99.6	5'-nucleotidase SurE (EC 3.1.3.5) @ Exopolyphosphatase (EC 3.6.1.11)
[truncated: 3,423 more rows]
